# Supplementary material for: A Two-Headed Monster to Avert Disaster: HBS1/SKI7 Is Alternatively Spliced to Build Eukaryotic RNA Surveillance Complexes
Source: Front Plant Sci. 2018 Sep 12;9:1333. doi: 10.3389/fpls.2018.01333 (PMC6143672; doi:10.3389/fpls.2018.01333)
Supplement: Supplementary file 2 [file Data_Sheet_2.FASTA]

>NP_001331942.1/1-743 Translation elongation factor EF1A/initiation factor IF2gamma family protein [Arabidopsis thaliana]
----------MPRKGLSN-FDDYDDG--FD----------------DD--DDAF--D----Y-DY-DVD---
--ID----EH----EEEAAA-------EPKEE--IA--------KTQGLWRCA-ICTYD--NVETMFVCDIC
GVLRHPV-AGNQSI---NKN------TDVF---------------------YAVESRCKE--PVVSKLAKSL
FGSV-PSNKPKRA---------VLCLPEHTNLVMEQGPLP----------GISRGN------------IHDL
YKAFSS-KN-SCVSI-APFKFDAPSPD--DLVSNGL-TSSKTGPK----------------GSGDASMRQKE
KQDSV-EQKPLKK-GGDSSETSSRGRHDKLDD----KGGAGGI-----------------------------
------------------KSGKSLP----KAK-----------ADMSN---------ETSSSSKYME-----
-------------TSES----LTGT-MNKMSLIGE----TENSSDIKIRGPK-------SQSKHKPEEWMLL
DKESDA-LSQLNLAIVGHVDSGKSTLSGRLLHLLGRISQKQMHKYEKEAKLQGKGSFAYAWAL--DESAEER
ERGITMTVAVAYFNSKRHHVVLLDSPGHKDFVPNMIAGATQADAAILVIDASVGAFEAGFDNLK---GQTRE
HARVLRGFGVEQVIVAINKMDIVGYSKERFDLIKQHVGSFLQSCRFKDSSLTWIPLSAMENQNLVAAPSDNR
LSSWYQGP--CLLDAVDSVKSPDRDVSKPLLMPICDAVRS-TSQGQVSACGKLEAGAVRPGS----------
-------------KVMVMPSGDQGTIRSLERDSQACTIARAGDNVALALQGIDANQVMAGDVLCHPDFPVSV
ATHLELMVLVLE-GATPILLGSQLEFHVHHAKEAATVVKLVAMLDPKTG-----QPTKKSPRCLTAKQSAML
EVSLQNPVCVETFSESRALGRVFLRSSGRTVAMGKVTRIIQDS-----------------------------
--------------------------
>XP_010453099.1/1-742 PREDICTED: HBS1-like protein isoform X1 [Camelina sativa]
----------MPRKGLSN-FDDYDDG--FD----------------DD--DDAY--D----Y-DY-DID---
--IDGP--EE----EEEEVV-------VPKEE--TA--------K-QGLWRCA-ICTYD--NDESMFVCDIC
GVLRHPV-AGNQSI---NKN------T--------------------------VEGRCKE--PVVSKLAKSL
FGSV-PSNTSKRA---------VLCLLDNKNLVKEQGPLP----------GISRGN------------IHDL
HKAFSS-KT-SCVSI-APFKFDAPSPD--DLVTNGL-TSTKSGPK----------------GSGDASMRQKE
KQESA-ENNPLKK-GGDSSETSSRGRHDKLDNS-FSKGGAGGI-----------------------------
------------------KSGKRLP----KEK-----------TDMSN---------ETSSSSKYME-----
-------------SSER----LTGT-MNKMSLTGE----TEKSSDIMTIRPK-------SKSKHKPEEWMLL
DKEPDA-LSQLNLAIVGHVDSGKSTLSGRLLHLLGRISQKQMHKYEKEAKLQGKGSFAYAWAL--DESAEER
ERGITMTVAVAYFNSKRHHVVLLDSPGHKDFVPNMIAGATQADAAILVIDASVGAFEAGFDNLK---GQTRE
HARVLRGFGVEQVIVAVNKMDIVGYSKERFDLIKQHVGSFLQTCRFKDSSLTWIPLSAMENQNLVAAPSDNR
LSSWYNGP--CLLDAVDSVKSPDRDVSKPLLMPICDAVRS-TSQGQVSACGKLEAGAVRSGS----------
-------------KIMVMPSGDQGTVRSLERDSQACTIARAGDNVAIALQGIDANQVMAGDVLCHPDFPVSV
ATHLELMVLVLE-GATPILLGSQLEFHVHHAKEAATVVKLVAMLDPKTG-----QPTKKSPRCLTAKQSAML
EVSLQNPVCVETFSESRALGRVFLRSSGRTVAMGKVTRIIQDS-----------------------------
--------------------------
>XP_019084368.1/1-621 PREDICTED: HBS1-like protein [Camelina sativa]
----------MPRKGLSN-FDDYDDG--FD----------------DD--DDAY--D----Y-DY-DID---
--IDGPEEEE----EEEEVV-------VPKEE--IA--------K-AGLWRCA-ICTYD--NDESMFVCDIC
GVLRHPV-AGNQSI---NKN------I--------------------------VEGRCKE--PVVSKLAKSL
FGSV-PSNTSKRA---------VLCLLDNKNLVKEQGPLP----------GISRGN------------IHDL
HKAFSS-KT-SCVSI-APFKFDAPSPD--DLVTNGL-TSTKSGPK----------------GSGDASMRQKE
KQDSA-ENNPLKK-GGDSSETSSRGRHDKLDNS-FSKGGARGI-----------------------------
------------------KSGKSLP----KEK-----------TDMSN---------ETSSSSKYME-----
-------------SSER----LTGT-MNKMSLTGE----TEKSSDIMTIRPK-------SKSKHKPEEWMLL
DKEPDA-LSQLNLAIVGHVDSGKSTLSGRLLHLLGRISQKQMHKYEKEAKLQGKGSFAYAWAL--DESAEER
ERGITMTVAVAYFNSKRHHVVLLDSPGHKDFVPNMIAGATQADAAILVIDASVGAFEAGFDNLK---GQTRE
HARVLRGFGVEQVIVAVNKMDIVGYSKERFDLIKQHVGSFLQTCRFKDSSLTWIPLSAMENQNLVAAPSDNR
LSSWYNGP--CLLDAVDSVKSPDRDVSKPLLMPICDAVRS-TSQGQVSACGKLEAGAVRSGS----------
-------------KIM--------------------------------------------------------
------------------------------------------------------------------------
-VSLQNPVCVETFSESRALGRVFLRSSGRTVAMGKVTRIIQDS-----------------------------
--------------------------
>XP_020876715.1/1-745 HBS1-like protein isoform X1 [Arabidopsis lyrata subsp. lyrata]
----------MPRKGLSN-FDDYDDG--FD----------------DE--DDAY--D----Y-DY-DVD---
--IE----EH----EEEEAA-------EPKEE--IA--------K-QGLWRCA-ICTYD--NDESMFVCDIC
GVLRHPV-AGNQSI---NKT------TNVF---------------------YAVEGRCKE--PVVSKLAKSL
FGSV-PSNTPKRA---------VLYLPAHKNLVMDQGTLP----------GISRGN------------IHDF
HKAFSS-KN-SCVSI-APFKFDAPSPD--DLVSNGL-TSSKTGPK----------------ASGDASMRQKE
KQDSA-EQKPFKK-GGDSSETSSRGRHDKLDNS-VSKGGAGGI-----------------------------
------------------KSGKSLP----KAK-----------ADMSN---------ETSSSSKYLE-----
-------------TSES----LTGT-MNKMSLIGE----TENSSDIKIRGPR-------SQSKHKPEEWMLL
DKESDA-LSQLNLAIVGHVDSGKSTLSGRLLHLLGRISQKQMHKYEKEAKLQGKGSFAYAWAL--DESAEER
ERGITMTVAVAYFNSKRHHVVLLDSPGHKDFVPNMIAGATQADAAILVIDASVGAFEAGFDNLK---GQTRE
HARVLRGFGVEQVIVAVNKMDIVGYSKERFDLIKQHVGSFLQSCRFKDSSLTWIPLSAMENQNLVVAPSDNR
LSSWYQGP--CLLDVVDSVKSPDRDVSKPLLMPICDAVRS-TSQGQVSACGKLEAGAVRPGS----------
-------------KIMIMPSGDQGTVRSLERDSQACTIARAGDNVAIALQGIDANQVMAGDVLCHPDFPVSV
ATHLELMVLVLE-GATPILLGSQLEFHVHHAKEAATVVKLVAMLDPKTG-----QPTKKSPRCLTAKQSAML
EVSLQNPVCVETFSESRALGRVFLRSSGRTVAMGKVTRIIEDS-----------------------------
--------------------------
>XP_020876717.1/1-740 HBS1-like protein isoform X3 [Arabidopsis lyrata subsp. lyrata]
----------MPRKGLSN-FDDYDDG--FD----------------DE--DDAY--D----Y-DY-DVD---
--IE----EH----EEEEAA-------EPKEE--IA--------K-QGLWRCA-ICTYD--NDESMFVCDIC
GVLRHPV-AGNQSI---NKT------T--------------------------IEGRCKE--PVVSKLAKSL
FGSV-PSNTPKRA---------VLYLPAHKNLVMDQGTLP----------GISRGN------------IHDF
HKAFSS-KN-SCVSI-APFKFDAPSPD--DLVSNGL-TSSKTGPK----------------ASGDASMRQKE
KQDSA-EQKPFKK-GGDSSETSSRGRHDKLDNS-VSKGGAGGI-----------------------------
------------------KSGKSLP----KAK-----------ADMSN---------ETSSSSKYLE-----
-------------TSES----LTGT-MNKMSLIGE----TENSSDIKIRGPR-------SQSKHKPEEWMLL
DKESDA-LSQLNLAIVGHVDSGKSTLSGRLLHLLGRISQKQMHKYEKEAKLQGKGSFAYAWAL--DESAEER
ERGITMTVAVAYFNSKRHHVVLLDSPGHKDFVPNMIAGATQADAAILVIDASVGAFEAGFDNLK---GQTRE
HARVLRGFGVEQVIVAVNKMDIVGYSKERFDLIKQHVGSFLQSCRFKDSSLTWIPLSAMENQNLVVAPSDNR
LSSWYQGP--CLLDVVDSVKSPDRDVSKPLLMPICDAVRS-TSQGQVSACGKLEAGAVRPGS----------
-------------KIMIMPSGDQGTVRSLERDSQACTIARAGDNVAIALQGIDANQVMAGDVLCHPDFPVSV
ATHLELMVLVLE-GATPILLGSQLEFHVHHAKEAATVVKLVAMLDPKTG-----QPTKKSPRCLTAKQSAML
EVSLQNPVCVETFSESRALGRVFLRSSGRTVAMGKVTRIIEDS-----------------------------
--------------------------
>XP_023637301.1/1-746 HBS1-like protein isoform X1 [Capsella rubella]
----------MPRKGLSN-FDDYDDG--FD----------------DD--DDAY--D----Y-DY-DID---
--ID---EHE----EEEEVV-------VSKEE--IS--------K-QGLWRCA-ICTYD--NDESMFVCDIC
GVLRHPV-AGNQSI---NKN------TDVF---------------------YAVESRCKE--PVVSKLAKSL
FGSV-PSNSSKRA---------VLSLLESKDLVMEQGPLP----------GISRGN------------IHDL
QNAFSS-KN-SCISI-APFKFDAPSPD--DLVSNGL-TSSKNGQK----------------GSGDARMRQKE
KQDSA-EKNPLKK-GGDSSETSSRGRHDKLDKS-FSKGGAGGI-----------------------------
------------------KSGKSLP----KEK-----------ADMSN---------ETSSSSKFME-----
-------------ESES----LTST-MNKISLTGE----TEKSSDIKTIRPK-------SKSKHKPEEWMLL
DKEPDA-LSQLNLAIVGHVDSGKSTLSGRLLHLLGRISQKQMHKYEKEAKLQGKGSFAYAWAL--DESAEER
ERGITMTVAVAYFNSKRHHVVLLDSPGHKDFVPNMIAGATQADAAILVIDASVGAFEAGFDNLK---GQTRE
HARVLRGFGVEQVIVAVNKMDIVGYSKERFDLIKQHVGSFLQSCRFKDSSLTWIPLSAMENQNLVAAPSDNR
LSSWYHGP--CLLDAVDSVKSPDRDVSKPLLMPICDAVRS-TSQGQVSACGKLEAGAIRPGS----------
-------------KIMVMPSGDQGTVRSLERDSQACTIARAGDNVAIALQGIDANQVMAGDVLCHPDFPVSV
ATHLELMVLVLE-GATPILLGTQLEFHVHHAKEAATVVKLVAMLDPKTG-----QPTKKSPRCLTAKQSAML
EVSLQNPICVETFTESRALGRVFLRSSGRTVAMGKVTRIIQDS-----------------------------
--------------------------
>XP_010491740.1/1-742 PREDICTED: HBS1-like protein isoform X1 [Camelina sativa]
----------MPRKGLSN-FDDYDDG--FD----------------DD--DDAY--D----Y-DY-DID---
--IDGP--EE----EEEEVV-------VPKEE--TA--------K-QGLWRCA-ICTYD--NDESMFVCDIC
GVLRHPV-AGNQSI---NKN------T--------------------------VEGRCKE--PVVSKLAKSL
FGSV-PSNTSKKA---------VLCLLENKNLVKEQGPLP----------GISCGN------------IHDL
NKAFSS-KT-SCVSI-APFKFDAPSPD--DLVTNGL-TSTKSGPK----------------GSGDSSMRQKE
KQDSA-ENNPLKK-GGDSSETSSRGRPDKLDNS-FSKGGAGGI-----------------------------
------------------KSGKSLP----KEK-----------TDMSN---------ETSSSSKYME-----
-------------PSER----LTGT-MNEMSLTGE----TEKSSDIKSIRPK-------SKSKHKPEEWMLL
DKEPDA-LSQLNLAIVGHVDSGKSTLSGRLLHLLGRISQKQMHKYEKEAKLQGKGSFAYAWAL--DESAEER
ERGITMTVAVAYFNSKRHHVVLLDSPGHKDFVPNMIAGATQADAAILVIDASVGAFEAGFDNLK---GQTRE
HARVLRGFGVEQVIVAVNKMDIVGYSKERFDLIKQHVGSFLQTCRFKDSSLTWIPLSAMENQNLVAAPSDNR
LSSWYNGP--CLLDAVDSVKSPDRDVSKPLLMPICDAVRS-TSQGQVSACGKLEAGAVRSGS----------
-------------KVMVMPSGDQGTVRSLERDSQACTIARAGDNVAIALQGIDANQVMAGDVLCHPDFPVSV
ATHLELMVLVLE-GATPILLGSQLEFHVHHAKEAATVVKLVAMLDPKTG-----QPTKKSPRCLTAKQSAML
EVSLQNPVCVETFSESRALGRVFLRSSGRTVAMGKVTRIIQDS-----------------------------
--------------------------
>XP_024012446.1/1-731 HBS1-like protein isoform X1 [Eutrema salsugineum]
----------MPRKGFSN-FDDYDDG--FD----------------DE--DD-Y--D----Y-DY-DID---
--ID-----------EQEAA-------EPKEE--VA--------Q-QGLWRCA-ICTYD--NDESMFVCDIC
GVLRHPS-AGNQTI---NNN------T--------------------------VEGICKE--SMVSKLAKSL
FESV-PSNTMKRG---------VLYLPEHKNLVMEQGPLS----------GISRGN------------IHDL
HKAFSS-KN-ACVSI-APFKFDSPSPD--DVVSNGL-TSSRTGPQ--------------------VSTRQKE
KQDSA-EQNSVKK-RGDSSETSSRGRHDNAENS-FSKGSAGGI-----------------------------
------------------KSGKSLP----KAK-----------ADMST---------ETSSSSKNVE-----
-------------VSES----LTGT-MNKMSLTEE----TKKSNDIKTRIPI-------SKSKHKPEEWMLL
DEESDT-LSQLNLAIVGHVDSGKSTLSGRLLHLLGRISQKQMHKFEKEAKLQGKGSFAYAWAL--DESAEER
ERGITMTVAVAYFNSKRHHVVLLDSPGHKDFVPNMIAGATQADAAILVIDASIGAFEAGFDNLK---GQTRE
HARVLRGFGVEQVIVAVNKMDIVGYSKDRFDLIKQHVGSFLHSCRFKDSSLTWIPLSAMENQNLVAAPSESR
LSSWYQGP--CLLDAVDSVKSPDRDVSKPLLMPICDVVRS-TSQGQVSACGKLEAGAVRPGS----------
-------------KIMVMPSGDQGTVRSLERDSEACSIARAGDNVAIVLQGIDANQVMAGGVLCHPDYPVSV
ATHLELMVLVLE-GATPILLGSQLEFHVHHAKEAATVVKLVAMLDPKTG-----EATKKSPRCLTAKQSAML
EVSLQYPVCVEIFSESRALGRVFLRSSGRTVAMGKVTRIIHD------------------------------
--------------------------
>XP_018471517.1/1-715 PREDICTED: HBS1-like protein isoform X1 [Raphanus sativus]
----------MPRKGFSN-FDDYDDG--FD----------------DD--DDAY--D----Y-DY-DVD---
--VE-----D----DEHEAA-------EYKEE-VVA--------Q-RGVWRCA-ICTYD--NDESMHVCDIC
GVIRHPVPGGNITV---SKN------T--------------------------VEGRCKE--PTVSKLAKSL
LE----SVPSKR----------------------AQGPLP----------GISRGN------------IHDL
HKAFSS--NSSCLSI-APFKFDAPSPD--DLVSNGL-KSSRTGPK--------------------DSMKQKE
KQDSA-EQNPIKK-GADRSETSSQVRHGNV-------GVAGGI-----------------------------
------------------KTFKSLP----KAK-----------ADKSK---------ETSSSSKNME-----
-------------VSES----LSDT-MNNMSLAGE----TETSRDIKIKKAR-------SKSNHKPEEWMLL
DKESDT-LSQLNLAIVGHVDSGKSTLSGRLLHLLGKISQKQMHKFEKEAKSQGKGSFAYAWAL--DESAEER
ERGITMTVAVAYFNSKRHHVVLLDSPGHKDFVPNMIAGATQADAAILVIDASIGAFEAGFDNLK---GQTRE
HARVLRGFGVEQVIVAVNKMDIVGYSKDRFDLIKQHVGSFLHSCRFKESSLTWIPLSAMENQNLVSAPSESR
LSSWYQGP--CLLDAVDAVKSPDRDVSKPLLMPICDVVRS-NSQGQVSACGKLEAGAVRPGS----------
-------------KIMIMPSGDQGTVRSLERDSQGCTIARAGDNVAVALQGIDANQVMAGGVLCHPDYPVSV
ATHLELMVLVLE-GATPILLGSQLEFHVHHAKEAATVVKLVAMLDPKTG-----EPTKKSPRCLTAKQSAML
EVSLQYPVCVETFSESRALGRVFLRSSGRTVAMGKVTRIIQDS-----------------------------
--------------------------
>XP_010525548.1/1-736 PREDICTED: HBS1-like protein isoform X1 [Tarenaya hassleriana]
----------MHCKGFSD-FYYYDDG--FD----------------H---DDAY--D----Y-GY-DIE---
--------DH----VEAAAP-------KTKEE--GS--------H-QGIWRCA-VCTYD--NENVMSACDIC
GVLRHPS-VGNQTT---NKT------A--------------------------VEGLPRE--SMVSKMAKSL
FEPV-VSHTQKRA---------VLYPREHNNLVMDRGPLP----------GSAGGN------------IHEL
YKAFSC-ER-SSVSI-AHFKFDAPSPD--DLVSSGL-MSLKTGTK------------------GGSSMRLKE
QINSADEQKSLKN-GSGGSKRCFRGRENNIEDDNCSKDGASDI-----------------------------
------------------KSSKVLP----KAK-----------PNISE---------EASSSAKTME-----
-------------ASES----LTGM-RNDLSLTGQ----APNSSNVRNRRPR-------SESKYKPEEWILP
DKESDT-LSQLNLAIVGHVDSGKSTLSGRLLHLLGRISQKQMHKYEKEAKLKGKGSFAYAWAL--DESAEER
ERGITMTVAVAYFDTKKHRVVLLDSPGHKDFVPNMIAGATQADAAILVLDACAGAFEAGFDNLK---GQTRE
HARVLRGFGVEQVVVAVNKMDTVGYSKDRFDSIKQQVGTFLHSCRFRDSSLIWIPLSSMENQNLVTAPSDSR
LSSWYRGP--CLLDAIDSLKSPARDFTKPLLMPICDIVRT-SKQGQVSAIGKLEAGAVRTGS----------
-------------KILVMPSGDVGTVRSLERDSRACSIARAGDNVAMTLQGIDASQVIAGGVLCHLDFPVLV
ATRLELTVLVLE-GATPILIGSQLEFHVHHAKEAAIVVRIESLLDPKTG-----EATKMSPRCLTAKQSAIL
EVSLQGPVCVETFSESRALGRVFLRSLGRTVAMGKVTRVIQH------------------------------
--------------------------
>XP_009125287.1/1-714 PREDICTED: elongation factor 1-alpha 1-like isoform X1 [Brassica rapa]
----------MPRKGFSN-FDDYDDG--FD----------------D---------D----Y-DY-DVD---
--VE-----E----DEHEAA-------EPKEQVVIA--------K-RGLWRCA-ICTYD--NDESMHVCDIC
GVIHYPVPGGNKTI---SNN------T--------------------------VEGRCKE--PMVSKLAKSL
FE----SNSLKKG---------VLYQPEHKNLVLAQGALP----------RISRGN------------IHDL
HKAFSS-KNSSVSSI-APFKFDAPSPD--DLVSNGL-KSSRTGPK--------------------DSMKNKE
KQDSA-EHN----------QTSSQGRHDNV-------GV-GGI-----------------------------
------------------QSFKSLP----KAK-----------ADKSK---------ETSSSSKNME-----
-------------VSES----LTST-MNNMSLTGE----TETSRDVKIRSAK-------SKSNHKPEEWMML
DKESDA-LSQLNLAIVGHVDSGKSTLSGRLLHLLGRISQKQMHKFEKEAKSQGKGSFAYAWAL--DESAEER
ERGITMTVAVAYFNSKRHHVVLLDSPGHKDFVPNMIAGATQADAAILVIDASIGAFEAGFDNLK---GQTRE
HARVLRGFGVEQVIVAVNKMDIVGYSKERFELIKQHVGSFLHSCRFKESSLTWIPLSAMENQNLVAAPSESR
LSSWYRGP--CLLEAVDSVKSPDRDVLKPLLMPICDVVRS-SS-GQVSACGKLEAGAVRSGS----------
-------------KVMVMPSGDQGTVKSLERDSQGCSIARAGDNVAIALQGIDANQVMAGGVLCHPDYPVSV
ATRLELMVLVLE-GATPILLGSQLEFHVHHAKEAATVVKLVAMLDPKTG-----EATKKSPRCLTAKQSAML
EVSLQYPVCVETFSESRALGRVFLRSSGRTVAMGKVTRIIQDS-----------------------------
--------------------------
>XP_013678806.1/1-714 elongation factor 1-alpha 2 isoform X1 [Brassica napus]
----------MPRKGLSN-FDDYDDG--FD----------------D---------D----Y-DY-DVD---
--VE-----D----DEHEAD-------EPEEELVIA--------K-RGLWRCA-ICTYD--NDESMHVCDIC
GVIRHPVPGGNKTI---SNS------A--------------------------VEGRCKE--PMVSKLAKSL
FE----SNSLKKG---------VLYQPEHKNLVLAQGALP----------RISRGN------------IHDL
HKAFSS-KNSSVSSI-APFKFDAPSPD--DLVSNGL-KSSRTGPK--------------------DSMKNKE
KQDSA-EHN----------QTSSQGRHDNV-------GV-GGI-----------------------------
------------------QSFKSLP----KAK-----------ADKSK---------ETSSSSKNME-----
-------------VSES----LTST-MNNMSLTGE----TETSRDVKIRSAK-------SKSNHKPEEWMML
DKESDA-LSQLNLAIVGHVDSGKSTLSGRLLHLLGRISQKQMHKFEKEAKSQGKGSFAYAWAL--DESAEER
ERGITMTVAVAYFNSKRHHVVLLDSPGHKDFVPNMIAGATQADAAILVIDASIGAFEAGFDNLK---GQTRE
HARVLRGFGVEQVIVAVNKMDIVGYSKERFELIKQHVGSFLHSCRFKESSLTWIPLSAMENQNLVSAPSESR
LSSWYQGP--CLLDAVDSVKSPDRDISKPLLMPICDVVRS-SS-GQVSACGKLEAGAVRSGS----------
-------------KVMVMPSGDQGTVKSLERDSQGCSIARAGDNVAIALQGIDANQVMAGGVLCHPDYPVSV
ATRLELMVLVLE-GATPILLGSQLEFHVHHAKEAATVVKLVAMLDPKTG-----EATKKSPRCLTAKQSAML
EVSLQYPVCVETFSESRALGRVFLRSSGRTVAMGKVTRIIQDS-----------------------------
--------------------------
>XP_013621230.1/1-724 PREDICTED: HBS1-like protein isoform X1 [Brassica oleracea var. oleracea]
----------MPRKGLSN-FDDYDDG--FD----------------DDE-DDAY--D----Y-DC-DVD---
--VE-----E----DEHEAD-------EPKEEEVIA--------K-RGIWRCA-ICTYD--NDESMHVCDIC
GVIRHPVPGGNKTI---SNS------T--------------------------VEGRCKE--PMVSKLAKSL
FE----SNSPKRG---------VLYQHEHKNLVLAQGALP----------RISRGN------------IHDL
HKAFSS-KNSSLSSI-APFKFDAPSPD--DLVSNGL-KSSRTGSK--------------------DSMKKKE
KQDSA-EQNPLKK-G---ADTSSQGRHDN---------V-GGV-----------------------------
------------------QTFKSLP----KAK-----------ADKSK---------ETSSSSKNME-----
-------------ASES----LAGT-MNNMSLTGE----TETSRDVKIRSAR-------SKSNHKPEEWMML
DKESDT-LSQLNLAIVGHVDSGKSTLSGRLLHLLGRISQKQMHKFEKEAKSQGKGSFAYAWAL--DESAEER
ERGITMTVAVAYFTSKRHHVVLLDSPGHKDFVPNMIAGATQADAAILVIDASIGAFEAGFDNLK---GQTRE
HARVLRGFGVEQVIVAVNKMDIVGYSKERFELIKQHVGSFLHSCRFKESSLTWIPLSAMENQNLVAAPSESR
LSSWYRGP--CLLEAVDSVKSPERDVSKPLLMPICDVVRS-SS-GQVSACGKLEAGAVRPGS----------
-------------KVMVMPSGDQGTVRSLERDSQGCSVARAGDNVAIALQGIDANQVMAGGVLCHPDYPVSV
ATRLELMVLVLE-GATPILLGSQLEFHVHHAKEAATVVKLVAMLDPKTG-----EATKKSPRCLTAKQSAML
EVSLQYPVCVETFSESRALGRVFLRSSGRTVAMGRVTRIIQDS-----------------------------
--------------------------
>XP_022551443.1/1-720 HBS1-like protein isoform X1 [Brassica napus]
----------MPRKGLSN-FDDYDDG--FD----------------DDE-DDAY--D----Y-DY-DVD---
--VD-----E----DEHEAD-------EPKEEEVIA--------Q-RGLWRCA-ICTYD--NDESMHVCDIC
GVIRHPVPGGNKTI---SNS------T--------------------------VEGRCKE--PMVSKLAKSL
FE----SNSPKRG---------VLYQHEHKNLVLAQGALP----------RISRGN------------IHDL
HKAFSS-KNSSVSSI-APFKFDAPSPD--DLVSNGL-KSSRTGSK--------------------DSMKKKE
KQDSA-EQNPLKK-G---ADRSET----S---------F-QGI-----------------------------
------------------QSFNSLP----KAK-----------ADKSK---------ETSSSSKNME-----
-------------VSES----LTGT-MNNMSLAGE----TETSRDVKIRSAR-------SKSNHKPEEWMML
DKESDT-LSQLNLAIVGHVDSGKSTLSGRLLHLLGRISQKQMHKFEKEAKSQGKGSFAYAWAL--DESAEER
ERGITMTVAVAYFNSKRHHVVLLDSPGHKDFVPNMIAGATQADAAILVIDASIGAFEAGFDNLK---GQTRE
HARVLRGFGVEQVIVAVNKMDIVGYSKERFELIKQHVGSFLHSCRFKESSLTWIPLSAVENQNLVASPLESR
LSSWYRGP--CLLEAVDSVKSPERDVSKPLLMPICDVVRS-SS-GQVSACGKLEAGAVRPGS----------
-------------KVMVMPSGDQATVKSLERDSQGCSVARAGDNVAIALQGIDANQVMAGGVLCHPDYPVSV
ATRLELMVLVLE-GATPILLGSQLEFHVHHAKEAATVVKLVAMLDPKTG-----EATKKSPRCLTAKQSAML
EVSLQYPVCVETFSESRALGRVFLRSSGRTVAMGRVTRIIQDS-----------------------------
--------------------------
>XP_006483588.1/1-768 PREDICTED: HBS1-like protein isoform X1 [Citrus sinensis]
----------MPHKVNYEDYD-YGDY--YE--Y-------------EDY-DD-Y--D----Y-DV-------
---E----DN------GEAPT---PASESKQE--TS--------K-PRVWSCA-ICTYD--NEEGMSVCDIC
GVLRTPLVN----N---NRK------T--------------------------AGGICKD--SGASVMAKSL
FASL-PPRTPKKA---------VVIQRQNDGSLM-------EEGNNCHKLGNTKGK------------FHEF
HEAFSS-HSHSKFNI-APFKFDVPSPD--DLVSNGL-HSSKTGSK----------GNFLDLKSSRVSSSVSE
KNGSVNTRSSAKK-SDIANVLMPKDKQDSVDERNSLKN----------------------------------
--------EVRASSRISDSSSVVMA----KDRLGTIDEGNCSNHGTVD---------DSISSSVDGT-----
-------------ESSSHTGNLTSN-MKNMSSTAK----SGNSTNVSARKTN-------SHTQYKPEKWMLP
DKKGDR-MTQLNLAIVGHVDSGKSTLSGRLLFLLGRITQKQMHKYEKEAKLQGKGSFAYAWAL--DESAEER
ERGITMTVAVAYFDSKNYHVVVLDSPGHKDFVPNMISGATQSDAAILVIDASVGSFEVGMNTAK---GLTRE
HAQLIRSFGVDQLIVAVNKMDAVQYSKDRFDSIKVQLGTFLRSCGFKDASLTWIPLSALENQNLVTAPDDGR
LLSWYKGP--CLLDAIDSLRPPPREFSKPLLMPICDVLK--SQHGQVSACGKLEAGALRSGL----------
-------------KVLVLPSGEVGTVHSIERDSQSCSVARAGDNIAVSLQGIDVSRVMSGGVLCHPDFPVAI
ATHLELKVLVLD-FAPPILIGSQLECHIHHAKEAARIVKITSLLDTKTG-----KVTKKSPRCLTAKQSAIV
EVALQEPVCVEEFSNCRALGRAFLRSSGRTIAVGIVTRIIEDQ-Q---------------------------
--------------------------
>XP_024033406.1/1-773 HBS1-like protein isoform X1 [Citrus clementina]
----------MPHKVNYEDYD-YGDY--YE--Y-------------EDY-DD-Y--D----Y-DV-------
---E----DN------GEAPT---PASESKQE--TS--------K-PRVWSCA-ICTYD--NEDGMSVCDIC
GVLRTPLVN----N---NRK------TDLF---------------------HAAGGICKD--SGASVMAKSL
FASL-PPRTPKKA---------VVIQRQNDGSLM-------EEGNNCHKLGNTKGK------------FHEF
HEAFSS-HSHSKFNI-APFKFDVPSPD--DLVSNGL-HSSKTGSK----------GNFLDLKSSRVSSSVSE
KNGSVNTRSSAKK-SDIANVLMPKDKQDSVDERNSLKN----------------------------------
--------EVRASSRISASSSVVMA----KDRLGTIDEGNCSNHGTVD---------DSISSSVDGT-----
-------------ESSSHTGNLTSN-MKNMSSTAK----SGNSTNVSARKTN-------SHTQYKPEKWMLP
DKKGDR-MTQLNLAIVGHVDSGKSTLSGRLLFLLGRITQKQMHKYEKEAKLQGKGSFAYAWAL--DESAEER
ERGITMTVAVAYFDSKNYHVVVLDSPGHKDFVPNMISGATQSDAAILVIDASVGSFEVGMNTAK---GLTRE
HAQLIRSFGVDQLIVAVNKMDAVQYSKDRFDSIKVQLGTFLRSCSFKDASLTWIPLSALENQNLVTAPDDGR
LLSWYKGP--CLLDAIDSLRPPPREFSKPLLMPICDVLK--SQHGQVSACGKLEAGALRSGL----------
-------------KVLVLPSGEVGTVHSIERDSQSCSVARAGDNIAVSLQGIDVSRVMSGGVLCHPDFPVAI
ATHLELKVLVLD-FAPPILIGSQLECHIHHAKEAARIVKITSLLDTKTG-----KVTKKSPRCLTAKQSAIV
EVALQEPVCVEEFSNCRALGRAFLRSSGRTIAVGIVTRIIEDQ-Q---------------------------
--------------------------
>XP_021277244.1/1-807 LOW QUALITY PROTEIN: HBS1-like protein [Herrania umbratica]
----------MPRKVNYG-VD-YDDV--AD--Y-------------DDY-DE-Y--D----Y-GY-E-----
--VE----EN------VEAP--------SEEE--TI--------N-RGVWRCS-ICTYD--NDETLSACDIC
GVLRSPLVNNCTYG---GKK------T--------------------------VDGICKD--SGVSTMAKSL
FASL-PQQMSKKA---------VDSQQQNDGFVV-------KEGNNFHPLGNIQGQ------------FHEL
HKAYSS-PTHSCINI-ASFKFDVPSPD--DVVSNGL-HSSKLGSK----------ANIFDSKSSKVSSSVVR
KNDAAKVQLSTKR-SGSSYDSTVKDKHNRLDEIISSKNLEVDA--LSSSRNSDNSSAPMPKGR--IDIVDES
I----VADNLRF----SNKRSSLMP----KEI-----------HNMVD----------NSSSSRNGG-----
-------------EAHS----LTSN-LKNMSLAAK----SGHSNDTSAGRAN-------SYAQYKPEEWMFP
EKAEDS-LTQLNLAIVGHVDSGKSTLSGRLLHLLGRISPKEMHKYEKESKLQGKGSFAYAWAL--DESAEER
ERGITMTVAVAYFDSKRYHVVVLDSPGHKDFVPNMITGATQADAAILVIDASIGSFEAGMDGTK---GQTRE
HAQLIRSFGVDQIIVAVNKMDTVEYSKNRFDFLKSQLWTFLRSCGFKDSSVSWIPLSVVENQNLVAAPSDVR
L-SWYHGP--YLLDAIDSFQPPTRDFSKPLLIPICDVIRS-PSQGQVSACGKLEAGAVRSGS----------
-------------KVLVMPSANIATVRSLERGSQACTIARAGDNVAVNLHGIDGNLVLAGGVLCHPDFPVAI
AKHLELKVLVLD-GATPILIGSQLEFHIHHAKEAARVAKYXSLLDSKTG-----KXHKKAPRCIVAKQSAVV
EVILHEPVCLESFXKCKALGGCFLXTLGRTVAVGIVTRMLRSS-NSFTC----------GR-TLQQLSTIRL
PF-------LVNGHLG----------
>XP_021670170.1/1-814 HBS1-like protein isoform X1 [Hevea brasiliensis]
----------MPRKVNYG-VD-YDE----D--Y-------------DDY-ED-Y--D----Y-EY-Y-----
--VE----DN------GEAR-------EPKQE--LT--------R-RGQWSCA-ICTYD--NDENMSACDIC
GVIRNPTEGNYINS---DKR------T--------------------------ADSMCKD--SGVSILAKSL
FASL-PHRTPHKP---------VIAQLQKDDFMT-------KWGSNFLNCENFQGN------------FHEF
HKAFSS-HSHSHIKI-APFNFDVPSPD--DLVSNGL-HSSKRGSR----------ANSLYLKYPRGSLGINE
KNGANNAQSTVKR-PDSSSLLMPKGKQGSVNESIYAMNGMACT--QSSFESSDSSSALMPKSG--PNSMDKS
NCSKNDSLSIRSGDETSESSSSLMP----KGK--------------------NSNETSESSSSLIPKG-KHK
SSDDSSSSSTIMAEPHR----LTSN-LNKMTLSDK----SQNVTSNNASKVK-------SHKQYEPDKWMLP
DKAADQ-LTQLNLAIVGHVDSGKSTLSGRLLHLLGRITQKEMHKYEKEAKLQGKGSFAYAWAL--DESPEER
ERGITMTVAVAYFDSKKYHVVVLDSPGHKDFVPNMISGATQADAAILVIDASTGAFEAGMDSKK---GQTRE
HAQLIRSFGVDQIIVAINKMDAVDYSEDRFKLVRAQLGTFLHSCGFKDSLVSWIPLSAMKNQNLVSAPSDVH
LSSWYKGP--CLLDAIDSFQPPTRDFSKPLLMPICDVIKS-PSLGQVSACGKLEAGALRTGT----------
-------------KVLVMPSADVGTVRSLERDSQACSVARAGDNVAVSLLGIDGNHVMAGGVLCHPDFPVSV
AKHLELRVLVLD-FATPILIGTQLEFHVHHAKEAARVARIVSLLDPKTG-----KVTKKAPRCLTSKQQAVI
EVVLHGPVCVQEFSSCKALGRASLRVSGRTIALGVVTKIIEDQ-EE-------------------QLLLL--
--------------------------
>XP_021670172.1/1-765 HBS1-like protein isoform X2 [Hevea brasiliensis]
----------MPRKVNYG-VD-YDE----D--Y-------------DDY-ED-Y--D----Y-EY-Y-----
--VE----DN------GEAR-------EPKQE--LT--------R-RGQWSCA-ICTYD--NDENMSACDIC
GVIRNPTEGNYINS---DKR------T--------------------------ADSMCKD--SGVSILAKSL
FASL-PHRTPHKP---------VIAQLQKDDFMT-------KWGSNFLNCENFQGN------------FHEF
HKAFSS-HSHSHIKI-APFNFDVPSPD--DLVSNGL-HSSKRGSR----------ANSLYLKYPRGSLGINE
KNGANNAQSTVKR-PDSSSLLMPKGKQGSVNESIYAMNGMACT--QSSFESSDSSSALMPKSG--PNSMDKS
NCSKNDSLSIRSGDETSESSSSLMP----KGK--------------------NSNETSESSSSLIPKG-KHK
SSDDSSSSSTIMAEPHR----LTSN-LNKMTLSDK----SQNVTSNNASKVK-------SHKQYEPDKWMLP
DKAADQ-LTQLNLAIVGHVDSGKSTLSGRLLHLLGRITQKEMHKYEKEAKLQGKGSFAYAWAL--DESPEER
ERGITMTVAVAYFDSKKYHVVVLDSPGHKDFVPNMISGATQADAAILVIDASTGAFEAGMDSKK---GQTRE
HAQLIRSFGVDQIIVAINKMDAVDYSEDRFKLVRAQLGTFLHSCGFKDSLVSWIPLSAMKNQNLVSAPSDVH
LSSWYKGP--CLLDAIDSFQPPTRDFSKPLLMPICDVIKS-PSLGQVSACGKLEAGALRTGT----------
-------------KVLVMPSADVGTVRSLERDSQACSVARAGDNVAVSLLGIDGNHVMAGGVLCHPDFPVSV
AKHLELRVLVLD-FATPILIGTQVTG--------------ISCTPCKRG-------CKGSKNCIITRSK---
----------------------DWQGDKEGTSLSYFKATSSD------------------------------
--------------------------
>XP_007011576.2/1-778 PREDICTED: HBS1-like protein isoform X1 [Theobroma cacao]
----------MPRKVNYG-VD-YDDD--DD--Y-------------DDY-DE-Y--D----Y-GY-E-----
--VE----EN------VEAP--------SEEE--TI--------N-HGVWRCS-ICTYD--NDATLSACDIC
GVLRSPLVNNSTYD---GKK------T--------------------------VDGICKD--SGVSTMAKSL
FASL-PQQMSKKA---------VDSQQQNDGFVV-------KEGNNFHPLGNIQGQ------------FHEF
HKAYSS-PTHSRINI-APFKFDVPSPD--DVVSNGL-RSSKLGSK----------ANIFDSKSSKVSSSVVG
KNEAAKVQLSTKR-SGSSYDSTAKDKHNRLDEIISSKNLEVDA--LSSSRNSDNSSASMPKGR--IDIVDES
I----VVDNLRS----SVKRSSLMP----KEI-----------HNMVD----------DSSSSRNGG-----
-------------EAHS----LTSN-VKNMSLAAK----SGHSKDTSAGRAN-------SYAQYKPEEWMLP
EKAEDS-LTQLNLAIVGHVDSGKSTLSGRLLHLLGRISQKEMHKYEKESKLQGKGSFAYAWAL--DESAEER
ERGITMTVAVAYFDSKRYHVVVLDSPGHKDFVPNMITGATQADAAILVVDASIGSFEAGMDGAK---GQTRE
HAQLIRSFGVDQIIVAVNKMDTVEYSKNRFDFLKSQLWTFLRSCGFKDSSVSWIPLSVVENQNLVAAPSDVR
L-SWYHGP--YLLDAIDSFQPPTRDFSKPLLIPICDVIRS-PSQGQVSACGKLEAGAVRSGS----------
-------------KVLVMPSANIATVRSLERGSQACTIARAGDNVAVNLHGIDGNLVLAGGVLCHPDFPVAI
AKHLELKVLVLD-GATPILIGSQLEFHIHHAKEAARVAKISSLLDSKTG-----KVTKKAPRCIVAKQSAVV
EVILHEPVCAEEFSKCKALGRVFLRTLGRTVAVGIVTRIV--------------------------------
--------------------------
>XP_015885353.1/1-766 PREDICTED: elongation factor 1-alpha isoform X1 [Ziziphus jujuba]
----------MPRKVNYG-VD-YDE----D--Y-------------DDF-EG-Y--D----Y-DY-------
---E----EE----ESVDTP-------QSRQE--TA--------I-PGIWRCS-ICTYD--NDESMTACDIC
GVLRNPLVNSGSNS---DKK------A--------------------------VEGKCKD--SGVSITAKSL
FASL-PRQIPKIA---------VFIQPQKDGFIT-------EEGNNFHKLGNIQGH------------IHEF
HKAFNT-HKHDQINI-APFKFDVPSPD--DMVSNGLNRSSKTGAK----------ANFRDLKSQKVSSSVTE
KNGAVDVQSSNES-SSSLSTLTDKSSQSKNGAVNIRG-------------SSDVSSSRVPKSS--RDKVEQS
S------------GQRSDSLSASEP----KGI-----------HDALD---------GATNSSAAKG-----
-------------KAQS----ISNS-LNNMALDVR----YGNQNNVNSQKAN-------SKVQYKHEKWMLP
DQAEDT-LIQLSLAIVGHVDSGKSTLSGRLLHLLGRISKKEMHKYEKEAKQQGKGSFSYAWAL--DESTEER
ERGITMTVAVAYFDSKRYHVVVLDSPGHKDFVPNMISGATQADAAILVIDASVGAFEAGMDVAK---GQTKE
HAQLIRSFGVEQIIVAVNKMDIVEYSKERFDLIRQQLGIFLRSCRFKDSSICWIPLSAMENQNLVAAPSDVR
LLSWYQGP--HLLDAIDSLQPPARDFSKPLLMPICDVVKS-ASLGQVSACGKLEAGALRSGL----------
-------------KVMVMPSGDVGTVRSLERDSQACAIARSGDNVAVSLQGIDGNNVMAGGVLCHPDFPVAF
AKHLEVKVVVLD-ITTPILIGSQLEFHIHHAKEAARVVKIVSSLDPKTG-----KVAKKAPRCLTARQNAVI
EVILQGPVCVEEFSSCRALGRVFLRAMGRTVAVGIVTKVME-------------------------------
--------------------------
>XP_020876718.1/1-670 HBS1-like protein isoform X4 [Arabidopsis lyrata subsp. lyrata]
----------MPRKGLSN-FDDYDDG--FD----------------DE--DDAY--D----Y-DY-DVD---
--IE----EH----EEEEAA-------EPKEE--IA--------K-QGLWRCA-ICTYD--NDESMFVCDIC
GVLRHPV-AGNQSI---NKT------T---------------------------------------------
------------------------------------------------------------------------
----------------TPFKFDAPSPD--DLVSNGL-TSSKTGPK----------------ASGDASMRQKE
KQDSA-EQKPFKK-GGDSSETSSRGRHDKLDNS-VSKGGAGGI-----------------------------
------------------KSGKSLP----KAK-----------ADMSN---------ETSSSSKYLE-----
-------------TSES----LTGT-MNKMSLIGE----TENSSDIKIRGPR-------SQSKHKPEEWMLL
DKESDA-LSQLNLAIVGHVDSGKSTLSGRLLHLLGRISQKQMHKYEKEAKLQGKGSFAYAWAL--DESAEER
ERGITMTVAVAYFNSKRHHVVLLDSPGHKDFVPNMIAGATQADAAILVIDASVGAFEAGFDNLK---GQTRE
HARVLRGFGVEQVIVAVNKMDIVGYSKERFDLIKQHVGSFLQSCRFKDSSLTWIPLSAMENQNLVVAPSDNR
LSSWYQGP--CLLDVVDSVKSPDRDVSKPLLMPICDAVRS-TSQGQVSACGKLEAGAVRPGS----------
-------------KIMIMPSGDQGTVRSLERDSQACTIARAGDNVAIALQGIDANQVMAGDVLCHPDFPVSV
ATHLELMVLVLE-GATPILLGSQLEFHVHHAKEAATVVKLVAMLDPKTG-----QPTKKSPRCLTAKQSAML
EVSLQNPVCVETFSESRALGRVFLRSSGRTVAMGKVTRIIEDS-----------------------------
--------------------------
>XP_016563156.1/1-725 PREDICTED: HBS1-like protein isoform X1 [Capsicum annuum]
----------MPRKVNYG-VN-YEE----D--F-------------DYY-ED-D--G----Y-DY-D-DDY-
--AE----GN------GAPP-----ETRSKQE--SV--------K-AGVWRCP-ICTFD--NEDTMNVCDIC
GVLRNPLVKNRVSS---KEN------A--------------------------VGGICKG--SGASVMAESL
FPSL-LLQKAKNA---------INFEALNNSFKT-------EDCFNFYKPGNICGQ------------FHDL
HRAFCS-QSHCKINI-VPFKFDSPSPD--DLVLSGI-TPSRLRPK----------ADTSKTLQLNIPSNNKE
VSAEVKKELAAEG-HPSSSTSLAKVK----------------------------------------------
-------------------------------------------HDDLK---------DSGSSSKTRG-----
--NNG----------------LTSN-LNNMSISSK----LHNVAIVKSDSAT-------SSSKNKLQKIVQP
PQAEDN-FNQLNLAIVGHVDSGKSTLSGRLLHLLGQISHKEMHKNEKEAKQQGKGSFAYAWAL--DESAEER
ERGITMTVGVAYFNTKCYRVVLLDSPGHRDFVPNMISGATQADAAILVTDASEGAFEAGIDATG---GQTRE
HAQLIKSFGVDQIIIAVNKMDTVGYSKERFDAIKKQLGSFLRACKFKDSSVAWIPLSAMENQNLVTGPSESR
LLSWFQGP--CLLDAIDSLQPPQRDYSKPFLMPICDVVRV-QSQGQVSVCGKLERGALQTGN----------
-------------KVLVMPSREMATVRSLERDSQVCNTAKAGDSVTINLQGIDASHVMAGGVLCHPEFPVPV
ANHLELKVLILD-NASPILIGSQLEFLVHHTKEAARVVKILSLLDPKTG-----KETKKSPRCLLAKQNAMI
EVVLQGVVCIDEHSNCKALGRVSLRSSGRTVALGLVTRVIGKQ-E---------------------------
--------------------------
>XP_004235752.1/1-731 PREDICTED: HBS1-like protein isoform X1 [Solanum lycopersicum]
----------MPRKVNYG-VK-YEE----D--F-------------DDY-ED-Y--G----Y-DY-D-DGYD
C-AE----EY------GVPP-----ETRLKQE--SV--------K-SGIWRCP-ICTFD--NEDTMNVCDIC
GVFRNPLVKKCVSS---KEN------A---------------------DGSRAVGGICKD--SGASVMAESL
FPSL-LLQKAKNV---------INFEAQNYRFKT-------EDCF-YYKPGNICGQ------------FHDL
HRAFCS-QSHCKIDI-VPFKFDSPSPD--DLVLSGI-APSKLRPK----------ADTDRILQLDISSNIKE
LSTEVKKELAAEG-HPSSSTSLAKVK----------------------------------------------
-------------------------------------------NDDLK---------DSGPASKTRG-----
--NNG----------------LASN-LNDISVSSK----PQSVDTGKSDSAA-------SSSKNKPEKIVQP
PQTEDN-FNQLNLAIVGHVDSGKSTLSGRLLHLLGRISHKEMHKYEKEAKQQGKGSFAYAWAL--DESAEER
ERGITMTVGVAYFNTKCYRVVLLDSPGHRDFVPNMISGATQADAAVLVIDASVGAFEAGIDATG---GQTRE
HAQLIKSFGVDQIIIAVNKMDAVGYSQERFDAIKKQLGTFLRACKFKDSSVTWIPVSAMENQNLVTGPSESR
FLSWFRGP--CLLDAIDSLQPPQRDYSKPFLLPICDVVRA-QSQGQVSICGKLERGALQTGN----------
-------------KVLVMPFRDVATVRSLERDSQVCNAAKAGDSVTINLQGIDANHVMAGGVLCHPEFPVPV
ANHLELKVLILE-NGIPIVIGSQLEFLVHHAKEAARVVRILSLLDPKTG-----KETRKSPRCLLAKQNAMI
EVVLQGMVCIDEHANCKALGRVSLRSSGRTVALGLVTRVIGKQ-E---------------------------
--------------------------
>XP_024025520.1/1-777 HBS1-like protein isoform X1 [Morus notabilis]
----------MPRKVNIR-VD-YYE----D--Y-------------DDF-DD-Y--D----Y-GI-------
---E----EN-----AVAVV-------ESKPE--SE--------R-RGIWSCY-ICTYD--NDDSMSACDIC
GVLRNPLPNISSTS---KKT------V---------------------------EGTCKD--AEASIMAQSL
FASL-PHQAPKNA---------VLFQPQKDGSEA-------DEGNNFHKLENFQGH------------IDEL
YKIFST-HNQHQVNI-VPFKFDTPSPD--DMVTNGL-RSSKMGSK----------ANLNDSKTSTITLAISE
NIGTLDERSNDGR-LDSFSMSSDKRHQVKRGTGKVQGSS----------KSSDVSSDCFLKSS--HGRVEES
SYIKGIAIDIESDGERIESSSMAEP----KGK-----------HDSVD----------ENISSVNRG-----
-------------KPES----LANN-LNNMALGVR----SGNPNNINARKAN-------SHKQYKPEKWMLP
DQAEDA-LIQLNLAIVGHVDSGKSTLSGRLLHLSGRISEKQMHKYEKEAKIQGKGSFAYAWAL--DESAEER
ERGITMTVAVAYFDSKRYHVVVLDSPGHKDFVPNMISGATQADAAIIVIDASLGSFEAGMDSMK---GQTRE
HAQLIRSFGVEQIIVAVNKMDVVGYSKERFDLIKQQLGTFLRSCNFKDSSISWLPLSAMENQNLVAAPSDVR
FSSWYKGR--HLLDAIDSFRPPSRDFSKPLLMPICDVIKS-PSLGQVSACGKLEAGALRSGL----------
-------------KVLVMPSGGIGTARSLERDSQACSIARAGDSVAVSLQGIDGSNVVAGGVLCHPDFPVNV
AKRLEVKVLVLD-VATPILVGSQLEFHIHHAKEAATVVKILSLLDSKTG-----KVAKKAPRCLTAKQSAVI
EVLLHGPVCVEEFSSCRALGRVFLRALGRTIAVGIVTRIID-------------------------------
--------------------------
>XP_015070213.1/1-731 PREDICTED: HBS1-like protein isoform X1 [Solanum pennellii]
----------MPRKVNYG-VK-YEE----D--F-------------DDY-ED-Y--G----Y-DY-D-DGYD
C-AE----EY------GVPP-----ETRLKQE--SV--------K-SGIWRCP-ICTFD--NEDTMNVCDIC
GVLRNPLVKKCVSS---KEN------A---------------------DGSRAVGGICKD--SGASVMAESL
FPSL-LLQKAKNV---------INFEAQNYCFKT-------EDCF-YYKPGNICGQ------------FHDL
HRAFCS-QSHCKIDI-VPFKFDSPSPD--DLVLSGI-APSKLRPK----------ADTDRILQLDISSNNKE
LSTEVKKELAAEG-HPSSSTSLAKVK----------------------------------------------
-------------------------------------------HDDLK---------DSGPASKTRG-----
--NNG----------------LASN-LNDISVSSK----PQSVDTGKSDSAA-------SSSKNKPEKIVQP
PQTEDN-FNQLNLAIVGHVDSGKSTLSGRLLHLLGRISHKEMHKYEKEAKQQGKGSFAYAWAL--DESAEER
ERGITMTVGVAYFNTKCYRVVLLDSPGHRDLVPNMISGATQADAAVLVIDASVGAFEAGIDATG---GQTRE
HAQLIKSFGVDQIIIAVNKMDAVGYSQERFDAIKKQLGTFLRACKFKDSSVTWIPLSAMENQNLVTGPSESR
FLSWFRGP--CLLDAIDSLQPPQRDYSKPFLLPICDVVRA-QSQGQVSICGKLERGALQTGN----------
-------------KVLVMPFRDVATVRSLERDSQVYNAAKAGDSVTINLQGIDANHVMAGGVLCHPEFPVPV
ANHLELKVLILD-NGIPIVIGSQLEFLVHHAKEAARVVRILSLLDPKTG-----KETKKSPRCLLAKQNAMI
EVVLQGMVCIDEHANCKALGRVSLRSSGRTVALGLVTRVIGKQ-E---------------------------
--------------------------
>XP_022131677.1/1-782 HBS1-like protein isoform X1 [Momordica charantia]
----------MPRKVSHG-LD-YDE----D--Y-------------DDY-ED-Y--D----YYDN-D-----
FEVE----EK------GKTH-------ETKEE--TKG---------HKLWRCP-ICTYD--NEDSFSACDIC
GVLRIPLVNNSNTR---DDR------T--------------------------VENICKD--SGVSIMAKSL
FASSMPKQIPKSA---------VKFQEQNEEFVE-------EREGNIHKIGNIRGH------------LHEF
HKAFST-RSQFRTNI-VPFKFDIPSPD--DVVSNGM-RSSKVGLK----------AVSHTEFNSSVFSSGIT
KEGANNATLTSKS-A--SSAILPKGKLDSLGDS------------KSSTKSSNSSGSSIGKSTA---VVEER
STSISATMNLQSHDNRSSSTSTSKS----AGK-----------FGRTD---------ESSNSSVERE-----
-------------KPQN----LASG-LNNMVLNVK----SAYANYINGLGKT-------SNVQYKHDKWMLP
DQAADN-LTQLNLAIVGHVDSGKSTLSGRLLHLLGRVSQKEMHKYEKEAKSQGKGSFAYAWAL--DESAEER
ERGITMTVGVAYFDSKRYHVVVLDSPGHKDFVPNLISGATQADAAILVIDASVGAFEAGLDSSK---GQTRE
HVQLIRSFGVDQIIVAVNKLDVVKYSKDRYDFIKLQLGTFFRSCGYKDSSLTWIPLSAMANQNLVTAPSDAQ
FLSWYRGP--NLLEAIDSLQPPTRDFSKPLLMPVCDVIKS-LSLGQVSACGKLEAGALQSGS----------
-------------KVLVMPSGDKGTVRTLERNSQACKIARAGDNVTVTLQGVEASSVMAGGVLCHPDFPVAV
AKHLELKILTLE-FATPILIGSQLEVHVHHAKEAARVARIVSLIDSKTG-----KVAKKAPRCLSAKQSAVI
EVVLPSPVCVEAFSTSRALGRVFLRALGRTIAVGIVTQLIGDP-E---------------------------
--------------------------
>XP_022131721.1/1-641 HBS1-like protein isoform X7 [Momordica charantia]
----------MPRKVSHG-LD-YDE----D--Y-------------DDY-ED-Y--D----YYDN-D-----
FEVE----EK------GKTH-------ETKEE--TKG---------HKLWRCP-ICTYD--NEDSFSACDIC
GVLRIPLVNNSNTR---DDR------T--------------------------VENICKD--SGVSIMAKSL
FASSMPKQIPKSA---------VKFQEQNEEFVE-------EREGNIHKIGNIRGH------------LHEF
HKAFST-RSQFRTNI-VPFKFDIPSPD--DVVSNGM-RSSKVGLK----------AVSHTEFNSSVFSSGIT
KEGANNATLTSKS-A--SSAILPKGKLDSLGDS------------KSSTKSSNSSGSSIGKSTA---VVEER
STSISATMNLQSHDNRSSSTSTSKS----AGK-----------FGRTD---------ESSNSSVERE-----
-------------KPQN----LASG-LNNMVLNVK----SAYANYINGLGKT-------SNVQYKHDKWMLP
DQAADN-LTQLNLAIVGHVDSGKSTLSGRLLHLLGRVSQKEMHKYEKEAKSQGKGSFAYAWAL--DESAEER
ERGITMTVGVAYFDSKRYHVVVLDSPGHKDFVPNLISGATQADAAILVIDASVGAFEAGLDSSK---GQTRE
HVQLIRSFGVDQIIVAVNKLDVVKYSKDRYDFIKLQLGTFFRSCGYKDSSLTWIPLSAMANQNLVTAPSDAQ
FLSWYRGP--NLLEAIDSLQPPTRDFSKPLLMPVCDVIKS-LSLGQVSACGKLEAGALQSGS----------
-------------K----------------------------------------------------------
-GHLK----------------SATYMKSHHHRTYLDVFSFVSLT----------------------------
------------------------------------------------------------------------
--------------------------
>XP_022729607.1/1-782 HBS1-like protein isoform X1 [Durio zibethinus]
----------MPRKVNYG-VD-YDDDGYND--Y-------------DDY-DD-Y--D----Y-GY-E-----
--VE----EN------VKAP--------SEQD--TI--------K-HGVWRCS-ICTYD--NEETMSSCDIC
GVLRGPLVNNGTYD---EKR------T--------------------------VDDVNKD--SGVSIMAKSL
FASL-PHQMSKKV---------VDSRQENDDFMV-------KEGYNFHLLGNNQGQ------------FHEF
HKAYSS-PTHSRINI-APFKFDVPSPD--DVVSNGL-HSSKLHSK----------ANNFDLKSSRIPSRVVG
KNEAVKLQSSTEG-SDGSYDSTAKDKHNRVDEVIFLKNLEVRA--PSSSKTADNSSSSMPKGR--LDNVDES
S----DAVNMRSR---GQSSSSLMP----KEK-----------SDKVG----------DSSSSRHGG-----
-------------EAHT----L--N-LKNMSLAAK----SGHSNDISLGRAN-------SRAQYKPEKWMLP
EKAEDS-LTQLNLAIVGHVDSGKSTLSGRLLHLLGRISQKEMHKYEKESKLQGKGSFAYAWAL--DESAEER
ERGITMNVAVAYFDSKRYHVVILDSPGHKDFVPNMITGATQADAAILVIDASIGSFEAGMDGTK---GQTRE
HAQLIRSFGVDQIIVVVNKMDAVDYSKDRFDLIKSQLGPFLRSCGFKDSSVSWIPLSAVENQNLVVAPSDVR
L-SWYHGP--YLLDAIDSFQPPTRDFSKPLLMPICDVIKS-SSQGQVSACGKLEAGAVRSGI----------
-------------KVLVMPSADIATVRSLERNSQACSIARAGDNVAVSLHGIDGNHVMAGGVLCHPDFPVAF
AKHLELKVLVLD-GATPILIGSQLEFHVHHAKEAARVARISSLLDSKTG-----KVTKKAPRCIVAKQSAVV
EVVLHEPVCIEEFSKCKALGRVFLRTLGRTVAVGIVTRIVGEQ-----------------------------
--------------------------
>XP_006341583.1/1-733 PREDICTED: HBS1-like protein isoform X1 [Solanum tuberosum]
----------MPRKVNYG-VK-YEE----D--F-------------DDY-ED-Y--G----Y-DY-D-DGYD
C-AE----EN------GVPP-----ETRSKQE--SV--------K-SGVWHCP-ICTFD--NEDTMNVCDIC
GVLRNPLVKKCVSS---KES------A---------------------DGSRAVGGICKD--SGASVMAESL
FPSL-LLQKAKNV---------INFEAQNYSFKT-------EDCFNFYKPGNICGQ------------FHDL
HRAFCS-QSHCKIDI-VPFKFDSPSPD--DLVLSGI-APSKLRPKA---------ADTDKIIQLDIPSNNKE
LSTEVKKELAAEG-HPSSSTSLAKVK----------------------------------------------
-------------------------------------------HYDLK---------DSGSALKTRG-----
--NNG----------------LTSN-LNDISISSE----PHSVDTGKSDSAA-------SSSKNKPQKIVQL
PQTEDN-FNQLNLAIVGHVDSGKSTLSGRLLHLLGRISHKEMHKYEKEAKQQGKGSFAYAWAL--DESAEER
ERGITMTVGVAYFNTKCYRVVLLDSPGHRDFVPNMISGATQADAAILVIDASVGAFEAGIDATG---GQTRE
HAQLIKSFGVDQIIIAVNKMDAVGYSKERFDAIKKQLGTFLRACKFKDSSVAWIPLSAMENQNLVTGPSESR
LLSWFQGP--CLLDAIDSLQPPQRDYSKPFLLPICDVVRA-QSQGQVTICGKLERGALQTGN----------
-------------KVLVMPFRDVATVRSLERDSQVYNAAKAGDSVTINLQGIDANHVMAGGVLCHPEFPVPV
ANHLELKVLILD-NGIPILIGSQLEFLVHHAKEAARVVRILSLLDPKTG-----KETKKSPRCLLAKQNAMI
EVVLQGMVCIDEHSNCKALGRVSLRSSGRTVALGLVTRVIGKQ-E---------------------------
--------------------------
>XP_016726407.1/1-775 PREDICTED: HBS1-like protein isoform X1 [Gossypium hirsutum]
----------MPRKVNYG-ID-YDDG--YD----------------DDY-DD-Y--D----Y-GY-D-----
--VE----EN------VKEP--------SLQD--TI--------K-RGVWRCS-VCTYD--NDDTMSSCDIC
GILRSPSVRNGTYD---EKR------T--------------------------VHGICKV--SGVSIMAKSP
FASR-PHQMSKKE---------VDSQQQNDDFVV-------KESNNFHMLGNNQGQ------------FHEF
HKAYSS-PTHSRVNI-APFKFDVPSPD--DLVSNGL-HSSEQHAK----------AKIFDFKSSRAPSSRVG
KNEAVKELSSAKR-SDSSHDSTGKDKHN---GIVFSKNLEINT--SSGFKASDKSSASMAKGR--VEDSDGR
S----VSINMCSS---GQSSSSLMP----KER-----------TDMVE----------DGSSLTHGG-----
-------------EGHN----LTSN-LKNMTLAAK----SGNSKDI---KAN-------SRAQYKPEKWMLP
EKAEDS-LTQLNLAIVGHVDSGKSTLSGRLLHLLGRICQKEMHKYEKESKLQGKGSFAYAWAL--DESAEER
ERGVTMTVAVTYLDSKRYHVVVLDSPGHKDFVPNMITGATQADAAILVIDASIGSFEAGMDGTK---GQTRE
HAQLIRSFGVDQIIVAVNKMDAVEYSKDRFDLIKSQLGTFLRSCYFKDSSVIWIPLSAVENQNLVVAPSDVR
L-SWYHGP--YLLDAIDSFQPSSRDFSKPLLMPICDVIKS--SQGQVSACGKLEAGAVRSGS----------
-------------KVLVMPSADIAIVRSLERDSQTCSIARAGDNVAINLHGIDGNHVIAGGVLCHPDFPVAF
AKHLELKVLVLD-GATPILMGSQLEFYAHHAKEAARVARISSLLDSKTG-----KVTKKAPRCIVAKQSAVI
ELVLQEPVCIEMFSKCKALGRVFLRTLGRTVAVGVVTRIVEEL-V---------------------------
--------------------------
>XP_010049810.1/1-738 PREDICTED: elongation factor 1-alpha isoform X1 [Eucalyptus grandis]
----------MPRKFSHG-LD-YDDE---D--Y------------DDDY--D-Y-DD----DVDY-D-----
--AE----DN------GNSP-------KPDQE--TT--------R-SAVWRCS-ICTYD--NDQSMTACDIC
GVLRNPLHSSVISNG-NDLK------T-----------------------------VCKD--SGASKMARSL
FESL-PNQTPKRA---------ALIQQQNDDPLT-------GQRTILHEFADVHGN------------FDKL
HEAFNT-RAHKSVNI-VPFKFDVPSPD--DVVTNGL-HSSKRGPK----------A----------SATVRK
DNT--SAPMTTRS-SNSSSFMMSKGRNVTGNENNRVK-----------------------------------
------------DEERNLRSSAKSP----------------------D-------EMAGTSSSYHEGGVEYT
LPTDGI-------KPQS----LVRS-LDSVSINDRGG--TG--------KGA-------SQGQYKPEKWMLP
EAEDGL-LSQLNLAIVGHVDSGKSTLSGRLLHLLGRISQKEMHKHEKEAKLEGKGSFAYAWAL--DESPEER
ERGITMTVAVAYFDTKKYRVVVLDSPGHKDFVPNMISGATQADAALLVIDASIGSFEVGMDGSK---GQTKE
HAQLIRSFGVDQLIVAVNKMDVVEYSKDRFDLIKQQLGTFLRSSGFRDSSVCWIPLSAMENQNLVTAPSDVR
LLSWYKGP--YLLDAIDSLQPLTRDVLKPLVMPICDVIKS-PSMGQVSACGKLEAGALRSGV----------
-------------KVLVMPSGDVGTVKSLERDSRPCAIARAGDNVAVVLQGIDTSKVISGGVLCHPDFPISI
ATHLELKVLVLD-GASPILIGSQLEFHIHHAKEAARVEKMVSLLDPKTG-----KVMKKAPRCLLAKQKAVI
EVVLQGPVCAEEFSSCKALGRVSLRALGRTIALGIVTQVIEKE-P---------------------------
--------------------------
>XP_011459048.1/1-753 PREDICTED: elongation factor 1-alpha-like isoform X1 [Fragaria vesca subsp. vesca]
----------MPRKGNFG-LD-YNDE---E--Y-------------DVY-ED-Y--D----Y-DH----DDD
FGIE----TN------GKEP-------ELKQE--TV--------R-RDIWRCS-ICTYD--NEESLTVCDIC
GVLRKPLGRVGSNI---DKK------T--------------------------VEGRCKD--SGASVMAKCL
FASL-PRKITQKA---------VSFHQQNNDFLI-------EEGNKFYKLGDIQGP------------IHEF
QNAFII-HKNDNINI-APFKFDVPSPD--DVVSNGL-RSSKVGSK----------ASASDLQSSGVSSKAAK
KISAVSAQSSAEW-SDSSSTAARKDQQPRLDKAIQSG-------------NWA-------------------
--------TIQSNGNLASSSSF-QP----TSS-----------H--ME---------EGISSLAIGG-----
-------------KPES----LTTS-SKNMSSDAR----SGPSKITNSRGSH-------SRADYKPEKWMLP
DEAVDT-LTQLNLAIVGHVDSGKSTLSGRLLHLLGRVSKKDMHKYEKESKSQGKGSFVYAWAL--DESAEER
ERGITMNVAVAYFDSRKYHVVVLDSPGHKDFVPNMISGATQADAAVLLVDASYGAFEAGI---K---GQTME
HAQLIRSFGVDQIIVAVNKMDVVEYSKDRFDEIKLTLGKFLRSRGFKDSSVYWVPLSVMENQNLVSAPSEAR
LLSWYRGP--SLLDSIDSLQPPTRDFQRPLLMPICDVIRS-TSLGHVSACGKLEAGALRSGS----------
-------------KVLVMPSGEIGTVRSLERDSQACSIARAGDNVGVTLQGIDGGHLMAGGVLCHPNFPVAF
AKHLELKVLLLD-VATPMLMGSEVEFHIHHTKEAARVVKILSLIDAK-G-----KVTKKSPRCLLAKQRAVI
EVLLQGPVCVEEHTNSKALGSVSLRASGNTVALGVVSRIIKEQ-E---------------------------
--------------------------
>XP_018504516.1/1-769 PREDICTED: HBS1-like protein isoform X1 [Pyrus x bretschneideri]
----------MPHKVNYG-ID-YDD----D--Y-------------DAY-ED-Y--D----Y-DY-D--DDE
SGIE----KN----VTGKAV-------ESKRE--TE--------R-PKVWSCS-ICTYD--NEENMSACDIC
GVLRNPLSK--SNR---DNK------T--------------------------VEGRCKD--SGVSIMAKSI
FASL-PHQKPKQA---------VLFHQQKDDSMI-------EEGNNFHRLGDFKGP------------IHEF
HNTFNV-HNKHRIDI-APFKFDVPSPD--DVVSNGL-WSSKTGSK----------AGVIDLKSSKASSNVAK
KSSVVSIQSSAEW-SGSSSTMAQKREQGRLDKQNQLE-------------NRTVSYH------------HGS
S----GAITIQENGKFSESSSASQP----TSR-----------RDSGV---------EST--SEIRG-----
-------------KSQS----VTSG-LKNMTLDAR----SGYSNSVSVAESR-------SQADYKPEKWMLP
DQAVDT-LTQLNLAIVGHVDSGKSTLSGRLLHLLGRISQKEMHKYEKEANLQGKGSFAYAWAL--DESTEER
ERRITMTVAVAYFDSRKYHVVVLDSPGHKDFVPNMISGATQADAAILLIDASVGAFEAGMDVGK---GQTRE
HAQLIRSFGVDQIIVAINKMDIVEYSKDRFDLIRQTLGTFLRSCGFRDSWVSWIPLSAMENQNLVAAPSDVR
LLSWYRGP--YLLDAIDSLKPPTREFSKPLLMPICDVIKS-SSQGQVSACGKLEAGALRSGF----------
-------------KVLVMPSGESGTVRSLERDSQACAIARAGDNVAVTLQGIDGGRVMAGGVLCHPSFPVAV
AKHLELKVLVLD-VTTPILIGSQLEFHIHHAKEAARVVKISSLLDPKTG-----KVTRKAPRCLTAKQSAVI
EVILHAPVCVEEFSNSRALGRAFLRALGSTIAVGVVTRIIEEQ-K---------------------------
--------------------------
>XP_009368033.1/1-733 PREDICTED: HBS1-like protein, partial [Pyrus x bretschneideri]
------------------------------------------------------------------------
---------------TGKAV-------ESKRE--TE--------R-PKVWSCS-ICTYD--NEENMSACDIC
GVLRNPLSK--SNR---DNK------T--------------------------VEGRCKD--SGVSIMAKSI
FASL-PHQKPKQA---------VLFHQQKDDSMI-------EEGNNFHRLGDFKGP------------IHEF
HNTFNV-HNKHRIDI-APFKFDVPSPD--DVVSNGL-WSSKTGSK----------PGVIDLKSSKASSNVAK
KSNVVSIQSSAEW-SGSSSTMAQKREQGRLDKQNQLE-------------NRTVSYH------------HGS
S----GAITIQENGKFSESSSASQP----TSR-----------RDSGV---------EST--SEIRG-----
-------------KSQS----VTSG-LKNMTLDAR----SGYSNSVSVGESR-------SQADYKPEKWMLP
DQAVDT-LTQLNLAIVGHVDSGKSTLSGRLLHLLGRISQKEMHKYEKEANLQGKGSFAYAWAL--DESTEER
ERGITMTVAVAYFDSRKYHVVVLDSPGHKDFVPNMISGATQADAAILLIDASVGAFEAGMDVGK---GQTRE
HAQLIRSFGVDQIIVAINKMDIVEYSKDRFDLIRQTLGTFLHSCGFRDSWVSWIPLSAMENQNLVAAPSDVR
LLSWYRGP--YLLDAIDSLKPPTREFSKPLLMPICDVIKS-SSQGQVSACGKLEAGALRSGF----------
-------------KVLVMPSGESGTVRSLERDSQACAIARAGDNVAVTLQGIDGGRVMAGGVLCHPSFPVAV
AKHLELKVLVLD-VTTPILIGSQLEFHIHHAKEAARVVKISSLLDPKTG-----KVTRKAPRCLAAKQSAVI
EVILHAPVCVEEFSNSRALGRAFLRALGSTIAVGVVTRIIEEQ-K---------------------------
--------------------------
>XP_012443238.1/1-774 PREDICTED: HBS1-like protein isoform X1 [Gossypium raimondii]
----------MPRKVNCG-ID-YDDG--YD----------------DDF-DD-Y--D----Y-GY-D-----
--VE----EN------VKEP--------SLQD--TI--------K-RGVWRCS-VCTYD--NDDTMSSCDIC
GILRSPSVSNGTYD---EKR------T--------------------------VHGICKV--SGVSIMAKSL
FASR-PHQMSKKE---------VDSQQQNDDFVV-------KENNNFHMLGNNQGQ------------FHEF
HKAYSS-PTHSRINI-APFKFDVPSPD--DLVSNGL-HSSAQHSK----------AKIFDFKSSRAPSRGVG
KNEAVKVLSSAKS-SDSSHDSTGKDKHD---GIIFSKNLEINT--SSGFKASDKSSASMAKGR--VEDSDGR
S----VSINLCSS---GQSSSSLMP----KER-----------TDMVE----------DGSSLTHGG-----
-------------EGH-----LTSN-LKNMTLGAK----SGNSKDI---KAN-------SRAQYKPEKWMFP
EKAEGS-LTQLNLAIVGHVDSGKSTLSGRLLHLLGRISRKEMHKYEKESKLQGKGSFAYAWAL--DESAEER
ERGVTMTVAVTYLDSKRYHVVVLDSPGHKDFVPNMITGATQADAAILVIDASIGSFEAGMDGTK---GQTRE
HAQLIRSFGVDQIIVAVNKMDAVEYSKDRFDLIKSQLGTFLRSCDFKDSSVTWIPLSAVENQNLVVAPSDLR
L-SWYHGP--YLLDAIDSFQPSSRDFSKPLLMPICDVIKS--SQGQVSACGKLEAGAVRSGS----------
-------------KVLVMPSADIATVRSLERDSQTCSIARAGDNVAINLHGIDGNHVIAGGVLCHPDFPVAF
AKHLELKVLVVD-GATPILMGSQLEFYAHHAKEAARVARISSLLDSKTG-----KVAKKAPRCIVAKQSAVI
ELVLQESICIEMFSKCKALGRVFLRTLGRTVAVGVVTRIVEEL-V---------------------------
--------------------------
>XP_024165495.1/1-764 elongation factor 1-alpha isoform X1 [Rosa chinensis]
----------MPRKVNYG-LD-YDDE---D--Y-------------DAY-ED-Y--D----Y-DH----DDD
LEIE----NN------GKEP-------ELKQE--TV--------R-RDVWRCS-ICTYD--NEEGLTACDIC
GVLRKPLGRVGSNI---DKK------T--------------------------VEGRCKD--SGASVMAKCL
FASL-PRKITQKA---------VLFHQQKDDFLI-------EEGNKFYKLGDIQGP------------IHEF
QNTFII-HKNDDINI-APFKFDVPSPD--DVVSNGL-RSSKVGSK----------ASVSDVESSGVSSKAAK
KNSAVRAQSSAEW-SDSSSTAAQKDQQARLDKGISSG-------------NRAFSHP------------HGS
S----GTTTIQSNGSLSDSSSL-QP----TSS-----------H--ME---------EGISSLVIGG-----
-------------KPES----LTTS-SKNMSSDAR----SGHSKIVSSRGSH-------SRADYKPEKWMLP
DEADDT-LTQMNLAIVGHVDSGKSTLSGRLLHLLGRVSKKDMHKYEKEAKSQGKGSFAYAWAL--DESAEER
ERGITMNVAVAYFDSRKYHVVVLDSPGHKDFVPNMISGATQADAAILLVDASCGAFEAGI---K---GQTME
HAQLIRSFGVDQIIVAVNKMDVVEYSKDRFDEIKQTLGTFLHSRGFKDSSVYWVPLSVMENQNLVSAPSEAR
LLSWYRGP--SLLDSIDSLQPPTRDFQRPLLMPICDVIRS-TSLGQVSACGKLEAGALRSGS----------
-------------KVLVMPSGELGTVRSLERDSQACSIARAGDNVGVTLQGIDGGHVMAGGVLCHPGFPVAV
AKHLELKVLLLD-VATPILIGSQVEFHIHHAKEAATVVKILSLIDPK-G-----KVTKKSPRCLLAKQRAVI
EVVLQGPVCVEEYTSSKALGSVSLRASGNTVALGVVSRIIKEQ-E---------------------------
--------------------------
>XP_016689357.1/1-774 PREDICTED: HBS1-like protein isoform X1 [Gossypium hirsutum]
----------MPRKVNCG-ID-YDDG--YD----------------DDF-DD-Y--D----Y-GY-D-----
--VE----EN------VKEP--------SLQD--TI--------K-RGVWRCS-VCTYD--NDDTMSSCDIC
GILRSPSVSNGTYD---EKR------T--------------------------VHGICKV--SGVSIMAKSL
LAAR-PHQMSKKE---------VDSQQQNDDFVV-------KENNNFHMLGNNQGQ------------FHEF
HKAYSS-PTHYRINI-APFKFDVPSPD--DLVSNGL-HSSEQHAK----------AKIFDFKSSRAPSSGVG
KNEAVKVLSSAKS-SDSSHDSTGKDKHG---GIIFSKNLEINP--SSGFKASDKSSASMAKGR--VEDSDGR
S----VSNNLCSS---GQSSSSLMP----KER-----------TDMVE----------DGSSLTHGG-----
-------------EGY-----LTSN-LKNMTLGAK----SGNSKDI---KAN-------SRAQYKPEKWMFP
EKAEGS-LTQLNLAIVGHVDSGKSTLSGRLLHLLGRISQKEMHKYEKESKLQGKGSFAYAWAL--DESAEER
ERGVTMTVAVTYLDSKRYHVVVLDSPGHKDFVPNMITGATPADAAILVIDASIGSFEAGMDGTK---GQTRE
HAQLIRSFGVDQIIVAVNKMDAVEYSKDRFDLIKSQLGTFLRSCDFKDSSVTWIPLSAVENQNLVVAPSDVR
L-SWYHGP--YLLDAIDSFQPSSRDFSKPLLMPICDVIKS--SQGQVSACGKLEAGAVRSGS----------
-------------KVLVMPSADIATVRSLERDSQTCSIARAGDNVAINLHGIDGNHVIAGGVLCHPDFPVAF
ARHLELKVLVLD-GATPILMGSQLEFYAHHAKEAARVARISLLLDSKTG-----KVTKKAPRCIVAKQSAVI
ELVLQESICIEMFSKCKALGRVFLRTLGRTVAVGVVTRIVEEL-V---------------------------
--------------------------
>XP_021834775.1/1-768 HBS1-like protein isoform X1 [Prunus avium]
----------MPRKGNFG-VD-YDD----D--Y-------------DAY-DD-Y--D----Y-DY----DDD
SAIK----NN------GKAL-------ESKWE--TE--------R-PEVWRCS-ICTYD--NEGSMSACDIC
GVLRNPVVK--SNS---DKK------T--------------------------VEGRCKD--SGASIMAKSL
FASL-PRQIPKQA---------VLFHQQKDDFVI-------EEGNNFHKLGDFQGP------------IHEF
YNAFNI-HNNHHINI-APFKFDVPSPD--DLVSNGL-WSSRTGSK----------ASVSDLKSSKVSSKVAK
KSGAISVQSSAEW-SDSSSAIGQTSKQDRFDEGNQLE-------------NRTVSYH------------DGS
S----DIITLQANGRLSDSSSASQP----RSR-----------HDSVD---------ESTNSSVIRG-----
-------------KQQS----VTSG-LKNLDLDAR----SGSSNNVNVRGSH-------SQADYKPEKWMLP
DQAVDT-LTQLNLAIVGHVDSGKSTLSGRLLHLLGRISKKEMHKYEKEAKLQGKGSFAYAWAL--DESAEER
ERGITMTVAVAYFDSRKYHVVVLDSPGHKDFVPNMISGATQADAAILLIDASVGAFEAGVDGSK---GQTKE
HAQLIRSFGVDQIIVAVNKMDIVEYSKDRFDLIKQRLGTFLRSCGFKDSLVSWIPLSAMENQNLVAAPSDAR
FSSWYHGP--YLLDAIDSLQPPTREFSKPLLMPICDVIKS-SSQGQVSACGKLEAGALRSGF----------
-------------KVLVMPSGELGTVRSLERDSQACVIARAGDNVAVTLQGIDGGHVMAGGVLCHPGFPVAV
AKHLELKVLVLD-VTTPILIGSQLEFHIHHAKEAARVIKISSLLDPKTG-----KVTRKAPRCLTAKQNAIV
EVVLHQPVCVEEFSNSRALGRAFLRALGSTIAVGIVTRIIEEQ-K---------------------------
--------------------------
>XP_008219924.1/1-770 PREDICTED: LOW QUALITY PROTEIN: HBS1-like protein [Prunus mume]
----------MPHKVNYG-VD-YDD----D--Y-------------DVY-DD-Y--D----Y-DD----DDD
SAIK----NN------GKAL-------ESKRE--TE--------R-PEVWRCS-ICTYD--NEGSMSACDIC
GVLRNPVVK--SNS---DKK------T--------------------------VEGRCKD--SGASIMAKSL
FASL-PHQIPKQA---------VLFHQQKDDFVI-------EEGNNFHKLGDFQGP------------IHEF
YNAFNI-HNNHHINI-APFKFDVPSPD--DLVSNGL-WSSRTGSK----------ASVSDLKSSKVSSKVAK
KSGAVSVQSSAEW-SDSSSAIGQRSKQDRFDEGNQLE-------------NRTVSYH------------DGS
S----DIITLQANGRLSESSSASQP----RSR-----------HDTVD---------ESTNSSVIRG-----
-------------KQQS----VTSG-LKNLDLDAR----PGSSNNVNVRGSH-------SQADYKPEKWMLP
DQAVDT-LTQLNLAIVGHVDSGKSTLSGRLLHLLGRISKKEMHKYEKEAKLQGKGSFAYAWALXXXXXXXXX
XRGITMTVAVAYFDSRKYHVVVLDSPGHKDFVPNMISGATQADAAILLIDASVGAFEAGVDGSK---GQTKE
HAQLIRSFGVDQIIVAVNKMDIVEYSKDRFDFIKQRLGTFLRSCGFKDSLVSWIPLSAMENQNLVEAPSDAR
FSSWYRGP--YLLDAIDSLQPPTREFSKPLLMPICDVIKS-SSQGQVSACGKLEAGALRSGF----------
-------------KVLVMPSGELGTVRSLERDSQACVIARAGDNVAVTLQGIDGGHVMAGGVLCHPGFPVAV
AKHLELKVLVLD-VTTPILIGSQLEFHIHHAKEAARVVKISSLLDPKTG-----KVARKAPRCLTAKQNAIV
EVVLQQPVCVEEFSNSRALGRAFLRALGSTIAVGIVTRIIEEQ-K---------------------------
--------------------------
>XP_011086941.1/1-720 HBS1-like protein isoform X1 [Sesamum indicum]
----------MPRKVDYG-FR-YED----D-NY-------------DVY-ED-Y--D----Y-DY-A-DDYD
YEEE----EN------GIAP-----VTKAKQE--AS--------R-TGVWRCP-ICTYD--NENSMSACDIC
GVLRNPLVKVNNKG---DTA------A--------------------------VGGICKD--SGASVMAMSL
FASS-PQHMAKMP---------ILFEAQKSVSST-------DDHLNFHKDGNFRGT------------FQEF
NSAFSS-QNHHKVNI-AAFKFDAPSPD--DLVSNGL-RSVKSKSK----------GE---------DSRGRG
TNFLVESELAANG-LVSSSTSVTRER----------------------------------------------
-------------------------------------------HNGVE---------ENDSTSGSGN-----
-------------KPET----FNTR-MDTESLPSK----SGKARSIIERKTE-------SISQYIPEKWMTP
NNKDDG-LSQLNLAIVGHVDSGKSTLSGRMLHLLGRISQKEMHKYEKEAKQQGKGSFAFAWAL--DESAEER
ERGITMTVGVAFFTSRKYHVVLLDSPGHRDFVPNMISGATQADAAILVVDASMGSFEAGIDAIG---GQTRE
HAQLIRSFGVDQIIIVVNKMDVVEYSKERFDVIKQKLGTFLRSCGFKDSSILWIPASAMENQNLVANPSEAR
L-SWFKGP--SLLDAIDSLQLPERDYSKPLLMPICDVIKS-QSQGQVTACGKLESGAIRTGS----------
-------------KVLVMPSGITATARSLERDSQLCNIARAGDNVTVNLQGIEGNQVTAGGVICHPDYPVQV
TNRLQLKILVLD-ISTPIVMGSQLEFHIHHAKEAARIVKILSLLDPKTG-----NTTKKSPRCLLAKQNAIV
EVVLQGPVCVEEYSSCRALGRVFLRSSGRTIALGIVTQVIKRE-E---------------------------
--------------------------
>XP_020409585.1/1-766 HBS1-like protein isoform X1 [Prunus persica]
----------MPRKVNYG-VD-YDD----D--Y-------------DVY-DD-Y--D----Y-------DDD
SVIK----KN------GKAL-------ESKRE--TE--------R-PEVWRCS-ICTYD--NEGSMSACDIC
GVLRNPVVK--SNS---DKK------T--------------------------VEGRCKD--SGASIMAKSL
FASL-PCQIPKQA---------VLFHQQKDDFVI-------EEGNNFHKLGDFQGP------------IHEF
YNAFNI-HNNHHINI-APFKFDVPSPD--DLVSNGL-WSSRTGSK----------ASVNDLKSSKVSSKVAK
KNGAVSGQSSAEW-SDSSSAIEQRSKQDRFDEGNQLE-------------NQTVSYH------------DGS
S----DIITLQANGRLSDSSSAPQP----RSR-----------HDSVD---------GSTNSSVIRG-----
-------------KQQS----VTSG-LKNLDLDAR----SGSSNNVNVRGSH-------SQADYKPENWMLP
DQAVDT-LTQLNLAIVGHVDSGKSTLSGRLLHLLGRISKKEMHKYEKEAKLQGKGSFAYAWAL--DESAEER
ERGITMTVAVAYFDSRKYHVVVLDSPGHKDFVPNMISGATQADAAILLIDASVGAFEAGVDGSK---GQTKE
HAQLIRSFGVDQIIVAVNKMDIVEYSKDRFDLIKQRLGTFLRSCGFKDSLVSWIPLSAMENQNLVEAPSDVR
FSSWYHGP--YLLDAIDSLQPPTREFSKPLLMPICDVIKS-SSQGQVSACGKLEAGALRSGF----------
-------------KVLVMPSGELGTVRSLERDSQACVIARAGDNVAVTLQGIDGGHVMAGGVLCHPGFPVAV
AKHLEMKVLVLD-VTTPILIGSQLEFHIHHAKEAARVVKISSLLDPKTG-----KVARKAPRCLTAKQNAIV
EVVLHQPVCVEEFSNSRALGRAFLRALGSTIAVGIVTRIIEEQ-K---------------------------
--------------------------
>XP_014631195.1/1-793 PREDICTED: elongation factor 1-alpha-like isoform X1 [Glycine max]
----------MPRKVNYG-LD-YDD----D--FY----------DD-DY-DD-Y--A----YDDA-D-----
--AE----DYA---E---GP-------DTKQE--TI--------K-PGLWQCS-ICTYD--NDESMTFCDIC
GVVRRSLVNTGTSN---SNK------T--------------------------VEDISKS--PGASKLARSL
FQSL-QQQIPKEI---------VLFPKPDDG-FL-------TDDSNFYKLENVRGE------------FHEI
HKAFST-QSHPHLNI-DPFKFDVPSPD--DVVYTGL-RSSKTGLK----------DKATNTKSSQLSSSIRE
KNEL-SVQSNAES-SDNLSSLTRKSKQDSSAKSKLSKNVAIDL--QTSGKTSNSLPESLSKDK--GNNINKI
NSLKNGTIDIQSSKEKSGSLSALSK---VKES---------------D---------NISFSSIKDG-----
-------------KPES----ISSS-FNNMALNVRSGNSSGNSDNTNAKGTR-------SHVSYKPEKWMLP
QQAEDT-LTQLNLAIVGHVDSGKSTLSGRLLHLLGRISQKEMHKYEKEAKLQGKGSFAYAWAL--DESSEER
ERGITMTVAVAYFDTKRYHVVVLDSPGHKDFVPNMISGATQADAAILVIDASLGSFEAGMDGSK---GQTRE
HAQLIRSFGVDRVIVAVNKMDAVVYSKDRFDFIRQQLGVFLHSCGFKDSSLSWIPMSAMENQNLVASPSDAR
LKNWYGGP--YLLDAIDSLQPPTREFSKPLLMPVCDVIKS-TTLGQVSASGKLEAGALRSGS----------
-------------KVLVMPSAVVGTVRSLERDSNACTVARAGDNVAVMLQGVDGNHVMAGDVLCHPDFPVAV
AKHLELKVLVLD-GASPILVGTQLEFHIHHAKEPGRVSRILSVLDPKTG-----KVTKKSPRCLTAKQSAVI
EVILNETVCVVEFSSCKALGRVSLRSMGRTIAVGVVTRIIEEQ-G---------------------------
--------------------------
>XP_016191301.1/1-756 HBS1-like protein isoform X1 [Arachis ipaensis]
----------MPRKVNYG-LD-YDD----D--Y------------GDEY-DD-Y-DD----Y----------
--YE----DY----G--EVP-------ETKQE--TP--------RPPGVWRCT-ICTYD--NDESMTSCDIC
GVIRRDFVNTGTSN---IKQ------T--------------------------VEDISKT--SGASKLARSL
FASL-PKQNPKEV---------VLLPKQDDG-FQ-------TDASNLCKHGNVQGE------------FHEC
HKAFNT-KSHSHLNI-APFKFDVPSPD--DVVYTGL-RSSKTASK----------DKIMN------------
-NDH-SVQSNVES-LENLTSLMQKGRQDRSAESKLSKKPAVHL--ETSDKTS---------------NVNK-
---KNGTLDIRSSKGKAGSSSAMPE---VKGS---------------D---------AINFSSIKDG-----
-------------KSES----LSSS-FNKIAVDVR----SGSSDNTNSKGSR-------PQVSYKPEKWMLP
QQAEDT-LTQLNLAIVGHVDSGKSTLSGRLLHLLGRISQKQMHKFEKEAKIQGKGSFAYAWAL--DESSEER
ERGITMTVAVAYFDTKKYHVVVLDSPGHKDFVPNMISGATQADAAILVIDASRGSFEAGMDGGK---GQTRE
HAQLIRSFGVDQVIVAVNKMDTVAYAKDRFDYIRQQLGMFLRTCGFKDSCVSWIPMSAMENQNLVASPSDAS
FKSWYNGP--YLLDAIDSLPPPTREYLKPLLMPICDVIKS-PTLGQVSACGKLEAGALRSGS----------
-------------KVLVMPAAVMGTVRSLERDSNACSVARAGDNVSVTLQGVDGSNVIAGGVLCHPDFPVAV
SNHLELKVLVLD-GASPVLMGSQLEFHIHHAKEPARVSRISSILDPKTG-----KVTKKSPRCLTAKQSAVI
EVTLQEPVCVVDVSICKALGRVSLRSSGRTIAVGLVTRIIEEL-H---------------------------
--------------------------
>XP_009786638.1/1-206 PREDICTED: uncharacterized protein LOC104234722 [Nicotiana sylvestris]
----------MPRKVNYG-VN-YEE----D--F-------------DDY-ED-Y--G----Y-DY-D-DGYG
Y-AE----ED------GTPP-----ETRSKQE--LV--------N-AGVWRCP-ICTFD--NEDTMNACDIC
GVLRHPLVEKCRVD---GSH------A--------------------------VGGICKD--SGASVMAKSL
FASL-LLQKPKKA---------VNFEAQNYSFKT-------EDCFNLYKPGNMCGQ------------FHDL
HRAFCS-QSHCKIDI-VPFKFDSQSPD--DSVLSGI-IPSRLRPK---------------------------
------------------------------------------------------------------------
------------------------------------------------------------------------
------------------------------------------------------------------------
---------------------------GTLFML---------------------------------------
------------------------------------------------------------------------
---LIQLF----------------------------------------------------------------
----------CVL-----------------------------------------------------------
-------------------------------------------------------------------FP---
------------------------------------------------------------------------
------------------------------------------------------------------------
--------------------------
>XP_017230811.1/1-729 PREDICTED: HBS1-like protein isoform X1 [Daucus carota subsp. sativus]
----------MPRKVKFG-VD-HDDDDEYD-MY------------DDDY-DD-CGDD----Y-DYED-DTPR
--VE----EK------GVES-------RTKHV--SI--------D-SAIWRCP-ICTYD--NEDNMPCCDIC
GVFRNPLVKSGSNS---NIN------S--------------------------VGGICKD--SGVSVMAKSL
FASL-PH--TKKG---------ATIQPEKVEILA-------KEDNNTYKPGNTKGL------------FHDI
NKTFSS-SNYYKFKK-APFKFDVPSPD--DLVSTGM-RSSRLGSK----------VADSKLSTSQVPSRARD
SSKNSCEPLVTTK-QSGAPSIVSKTN----------------------------------------------
-------------------------------------------SKRAE---------NDALTSLEGR-----
-------------EKKS----LSDN-LNHMSLNVN----SEKLKDVNGERAT-------SQSQYKPEKWMLP
NQSEDS-LSQLNLAIVGHVDSGKSTLSGRLLHLLGRISQKQMHKYEKDAKNQGKGSFAYAWAL--DESTEER
ERGITMTVAVAYFDTKKYHVVLLDSPGHKDFIPNMISGATQADAAVLVIDASPGSFEVGIDSTG---GQTRE
HAQLIRSFGVDQLIVAINKMDGVEYSKDRFNMIKQQLGTFLRSCGFKDSSLYWIPLSAIENQNLVASASDVR
LSSWYNGP--CLLDTINSIQPPTRDYSKPLRMPICDFIKS-QSQGQGSASGKLEAGALRSGS----------
-------------KVLLMPSGDIGVVRSIERDSQPCVVARAGDNVALSLQAIEGSRVKTGDVLCHPDFPVAV
AKHLELKVLILD-VTTPILAGSQLEFHVHHAKEAARVVKILSLLDSKTG-----KVTKKAPRCLLSKQSAVV
EVVTQETVCVEEFSSSKSLGRVFLRSEGRTVAVGVITRIIE-------------------------------
--------------------------
>XP_021998023.1/1-731 HBS1-like protein isoform X1 [Helianthus annuus]
----------MPRKVTYG-VD-FDD----D--Y-------------DIY-DD-YNEDN---Y-DY-N---YG
NGTD----DH----NTAWDSV--EVKHEVKQE--VA--------R-QNVWRCP-ICTFD--NEEYLSSCDIC
GVLRNPLVRSNNNG---QSS------T--------------------------VGGTCMN--SGASMMAKSL
FASL------------------ANFQPHKDASSTK------DDKFS-HLRGSIRGQ------------FHDL
HNTYIS-EKHNKANI-APFKFDIPSPD--DVVSLGL-RSYKIGSKV--------APNLNKPSTSTAPSNKTT
NNA--NTSTSAIP-SATSAPSNSKVK----------------------------------------------
-------------------------------------------SDYVE---------NSHASNVEAH-----
-TSNK--------TTNN----LSSE-LNSLTVTGK----SGNSKIHNKEKIP-------SRVEYKPEKWMLV
DQTDDC-LTQLNLAIVGHVDSGKSTLSGRLLHLLGQISQKQMHKYEKEAKLQGKGSFAYAWAL--DESAEER
ERGITMTVAVAYFNSNKYHVVILDSPGHKDFVPNMISGATQADAAILVIDASLGAFEAGIASAG---GQTRE
HAQLIRSFGVDQIIVSVNKMDAVQYSKDRFDTIKLQLGTFLRSCNFRDSNVSWVPLSAMENQNLVGPASDAR
-FSWYKGP--SLLEAIDALQPPAREYSKPLLMPICDVIKL-PSQGQVSACGKLEAGALRNGS----------
-------------KVLVLPSGDVGTVRSLERDSLPCSVARAGDNVAVSLQGVDASSVMSGGVLCHPDFPVAV
SDRLELKILVLD-VQTPILIGSQLEFHIHHAKEVAKVAKIVSLLDPKTG-----KVTKKSPRCLLAKQSAIV
EVVLQGEVCVDEFSSSRALGRVFLRSSGTTVAVGVVTRVITAE-PN--------------------------
--------------------------
>XP_017630727.1/1-775 PREDICTED: HBS1-like protein isoform X1 [Gossypium arboreum]
----------MPRKVNYG-ID-YDDG--YD----------------DDY-DD-Y--D----Y-GY-D-----
--VE----EN------MKEP--------SLQD--TI--------K-RGVWRCS-VCTYD--NDDTMSSCDIC
GILRSPSVRNGTYD---EKR------T--------------------------VHGICKV--SGVSIMAKSL
FASR-PHQMSKKE---------VDSQQQNDDFVV-------KESNNFHMLGNNQGQ------------FLEF
HKAYSS-PTHSRVNI-APFKFDVPSPD--DLVSNGL-HSSEQHAK----------AKIFDFKSSRAPSSRLG
KNEAVKELSSAKR-SDSSHDSTGKDKHN---GIVFSKNLEINT--SSGFKASDKSSASMAKGR--VEDSDGR
S----VSINMCSS---GQSSSSLMP----KER-----------TDMVE----------DGSSLTHGG-----
-------------EGHN----LTSN-LKNMTLAAK----SGNSKDI---KAN-------SRAQYKPEKWMLP
EKAEDS-LTQLNLAIVGHVDSGKSTLSGRLLHLLGRISQKEMHKYEKESKLQGKGSFAYAWAL--DESAEER
ERGVTMTVAVTYLDSKRYHVVVLDSPGHKDFVPNMITGATQADAAILVIDASIGSFEAGMDGTK---GQTRE
HAQLIRSFGVDQIIVAVNKMDAVEYSKDRFDLIKSQLGTFLRSCDFKDSSVTWIPLSAVENQNLVVAPSDVR
L-SWYHGP--YLLDAIDSFQPSSRDFSKPLLMPICDVIKS--SQGQVSACGKLEAGAVRSGS----------
-------------KVLVMPSVDIAIVRSLERDSQTCSIARAGDNVAINLHGIDGNHVIAGGVLCHPDFPVAF
AKHLELKVLVLD-GATPILMGSQLEFYAHHAKEAARVARISSLLDSKTG-----KVTKKAPRCIVAKQSAVI
ELVLQEPVCIEMFSKCKALGRVFLRTLGRTVAVGVVTRIVEEL-V---------------------------
--------------------------
>XP_018845653.1/1-679 PREDICTED: HBS1-like protein isoform X3 [Juglans regia]
------------------------------------------------------------------------
--------------------------------------------------MQT-TCT---------------
-------------------R------L--------------------------VEGMCKG--SGASKMAKSL
FASF-PQRMPKKA---------VSFQMPNDAYGK-------EESNNSHRHMNMQGQ------------FLEF
HKAFIT-HSNHHVNI-APFKFDVPSPD--DLVSDGL-RSSKMGLK----------ANSTDLKTSRVSSSINE
KNGVLS-KSSTER-SDISSALMPKGRHFSRDKSNHLE--------------------------------NDM
G-----------NTLSSDKSSVCSPSLNLKGR-----------HDKID---------ESSSSSMSGG-----
-------------NPQS----LTNS-LNKMDVNVG----SGLSKNVNTRVTR-------SKAEYKPEKWMLP
DQTEDT-LTQLNLAIVGHVDSGKSTLSGRLLHLLGRISQKEMHKYEKEAKLQGKGSFAYAWAL--DESTEER
ERGITMTVAVAYFDSKKYHVVVLDSPGHKDFVPNMISGAAQADAAILVVDASVGSFEANMDGGK---GQTRE
HAQLIRSFGVDQIIVAVNKMDAVDYSNERFDFIKQQLGTFLRSCGFRDSSISWIPLSAMENQNLVAVPSNVC
LLSWYHGP--YLLDAVDSLQPPTRDFSKPLLMPICDVVKL-SSLGQVSACGKLEAGALRSGS----------
-------------KVLVMPSGNVGSVRSLERNSQACTFARAGDSVAVSLQGIDGSLVMAGGVLCHPDFPVAI
AKHLELKVLVLD-VTTPILIGSQLEFHVHHAREAARVVRILSLLDPKTG-----KVTKKAPRCLSAKQTAVL
EVALQGPVCVEEFSSCRALGRVFLRALGRTIAVGVVTRIIEET-----------------------------
--------------------------
>XP_011652515.1/1-785 PREDICTED: HBS1-like protein isoform X1 [Cucumis sativus]
----------MPRKVSHG-LD-YDD----D--Y-------------DDY-DD-Y--D----YYDN-D-----
FDVE----EK----ATEKIP-------VTKEE--PKG---------HKLWRCS-ICTYD--NEDSFSVCDIC
GVLRIPLDNNRNTQ---DDR------T--------------------------VENICKD--SGVSKMAKSL
FASL-PNQIPKRA---------VKLQEQDDKIVE-------EREENIHKIGNIQGH------------LHEF
HNAFST-CSHFHTNI-VPFKFDIPSPD--DVVSNGL-RSSKVGLK----------AANHNDFNSLIFSSDTT
KISANNAALTSKS-AHSASTLSQMSKSGNIGDK------------QLNTKGSANSGISIGKKTM---VIEEL
NTSISVTKNLQSRDNRSSGTSSSKS----AGK-----------FDSMD---------ESSNPSVDWE-----
-------------RSQS----LAGG-LNNMVLNVK----SAYANYISGIGKT-------SNPQYKHDKWMLP
DKAVDT-LTQLNLAIVGHVDSGKSTLSGRLLHLLGRVSQKEMHKYEKEAKSMGKGSFAYAWAL--DESAEER
ERGITMTVGVAFFDSKRYHIVVLDSPGHKDFVPNLISGATQADAAVLVIDASVGAFEAGMDSSK---GQTRE
HVQLIRSFGVDQIIVAVNKMDVVEYSKDRYEFIKLQLGTFIRSCGYKDSSLSWIPLSAMANQNLVTAPSDVH
FLSWYRGP--NLLEAIDSLQPPTREFSKPLLMPICDVVRS-LSLGQVSACGKLEAGALQSGS----------
-------------KVLIMPSGDKATVRTLERNSQACKIARAGDNVTVTLQGVEPSSVMSGGVLCHPDFPVAA
AKHLELKILTLE-YATPILIGSQLEIHIHHVKEAARVARIVSLLDSKTG-----KVTKKAPRCLSAKQSAVI
EVVLQSPVCVEAFSTSRALGRVFLRTMGRTIAVGIVTQLIGGS-Q---------------------------
--------------------------
>XP_018845649.1/1-756 PREDICTED: HBS1-like protein isoform X1 [Juglans regia]
----------MPRKVSYG-VD-YDE----D--Y-------------YDY-ED-Y--D----V-DH------D
LYVE----EN------GKLP-------QSEKE--TI--------N-CGIWRCS-VCTYD--NDESFSACDIC
GVLRNASINSGTNS---DKK------T--------------------------VEGMCKG--SGASKMAKSL
FASF-PQRMPKKA---------VSFQMPNDAYGK-------EESNNSHRHMNMQGQ------------FLEF
HKAFIT-HSNHHVNI-APFKFDVPSPD--DLVSDGL-RSSKMGLK----------ANSTDLKTSRVSSSINE
KNGVLS-KSSTER-SDISSALMPKGRHFSRDKSNHLE--------------------------------NDM
G-----------NTLSSDKSSVCSPSLNLKGR-----------HDKID---------ESSSSSMSGG-----
-------------NPQS----LTNS-LNKMDVNVG----SGLSKNVNTRVTR-------SKAEYKPEKWMLP
DQTEDT-LTQLNLAIVGHVDSGKSTLSGRLLHLLGRISQKEMHKYEKEAKLQGKGSFAYAWAL--DESTEER
ERGITMTVAVAYFDSKKYHVVVLDSPGHKDFVPNMISGAAQADAAILVVDASVGSFEANMDGGK---GQTRE
HAQLIRSFGVDQIIVAVNKMDAVDYSNERFDFIKQQLGTFLRSCGFRDSSISWIPLSAMENQNLVAVPSNVC
LLSWYHGP--YLLDAVDSLQPPTRDFSKPLLMPICDVVKL-SSLGQVSACGKLEAGALRSGS----------
-------------KVLVMPSGNVGSVRSLERNSQACTFARAGDSVAVSLQGIDGSLVMAGGVLCHPDFPVAI
AKHLELKVLVLD-VTTPILIGSQLEFHVHHAREAARVVRILSLLDPKTG-----KVTKKAPRCLSAKQTAVL
EVALQGPVCVEEFSSCRALGRVFLRALGRTIAVGVVTRIIEET-----------------------------
--------------------------
>XP_008393965.1/1-770 PREDICTED: HBS1-like protein isoform X1 [Malus domestica]
----------MPRKVNYG-ID-YDD----G--Y-------------DAY-ED-H--D----Y-DY-D-DDDE
YGIE----KN----VTGKAV-------ESKRE--TE--------R-PKVWSCS-ICTYD--NEENTSACDIC
GVLRNPLSK--SNR---DNK------T--------------------------VEGRCKD--SGVSIMAKSI
FASL-PXQKPKQA---------VLFHQQKDDSMI-------EEGNNFHRLGDFKGP------------IHEF
LNTFNV-HNKHRIDI-APFKFDVPSPD--DVVYNGL-WSSKTGSK----------AGVIDLKSSKASPNVAK
KSSAVSAQSSAEW-SGSSSTMAQKREQGRLXKEIQLE-------------NXTVSYH------------HGS
S----GAITIQENGKFSESSSASQP----TSR-----------RDSGV---------EST--SEIRG-----
-------------KSQS----VTSG-LKNMTLDAR----SGYSNSVSVRESR-------SQADYKPEKWMLP
DQAXDT-LTQLNLAIVGHVDSGKSTLSGRLLHLLGRISQKEMHKYEKEANLQGKGSFAYAWAL--DESTEER
ERGITMTVAVAYFDSRKYHVVVLDSPGHKDFVPNMISGATQADAAILLIDASVGAFEAGMDVGK---GQTRE
HAQLIRSFGVDQIIVAINKMDIVEYSKDRFDLIRQTLGTFLRSCGFRDSSVSWIPLSAMENQNLVAAPSDVR
LSSWYRGP--YLLDAIDSLKPPTREFSKPLLMPICDVIKS-SSQGQVSACGKLEAGALRSGF----------
-------------KVLVMPSGESGTVRLLERDSQACAIARAGDNVAVTLQGIDGGRVMAGGVLCHPSFPVAV
AKHLELKVLVLD-VTTPILIGSQLEFHIHHAKEAARVVKISSLLDPKTG-----KLTRKAPRCLTAKQSAVV
EVXLHAPVCVEEFSNSRALGRAFLRALGSTIAVGVVTRIIEEQ-K---------------------------
--------------------------
>XP_015958098.1/1-756 HBS1-like protein isoform X1 [Arachis duranensis]
----------MPRKVNYG-LD-YDD----D--Y------------GDEY-DD-Y-DD----Y----------
--YE----DY----G--EVP-------ETKQE--TP--------RPPGVWRCT-ICTYD--NDESMTSCHIC
GVIRRDFVNTGTSN---IKQ------T--------------------------VEDISKT--SGASKLARSL
FASL-PKQNPKEV---------VLLPKQDDG-FQ-------TDASNFCKHRNVQGE------------FHEC
HKAFNT-KSHSHLNI-VPFKFDVPSPD--DVVYTGL-RSSKTASK----------DKIMN------------
-NDH-SVQSNVES-LENLTSLMQKGRQDRSAESKLSKKPAVHL--ETSDKTS---------------NVNK-
---KNGTLDIRSSKGKAGSSSAMPE---VKGI---------------D---------AINFSSIKEG-----
-------------KSES----LSSS-FNKIAVDVR----SGNSDNTNSKGSR-------PQVSYKPEKWMLP
QQAEDT-LTQLNLAIVGHVDSGKSTLSGRLLHLLGRISQKQMHKFEKEAKIQGKGSFAYAWAL--DESSEER
ERGITMTVAVAYFDTKKYHVVVLDSPGHKDFVPNMISGATQADAAILVIDASRGSFEAGMDGGK---GQTRE
HAQLIRSFGVDQVIVAVNKMDTVAYAKDRFDYIRQQLGMFLRTCGFKDSCVSWIPMSAMENQNLVASPSDAS
FKSWYNGP--YLLDAIDSLPPPAREYSKPLLMPICDVIKS-PTLGQVSACGKLEAGALRSGS----------
-------------KVLVMPAAVMGTVRSMERDSNACSVARAGDNVSVTLQGVDGSNVIAGGVLCHPDFPVAV
SNHLELKVLVLD-GASPVLMGSQLEFHIHHAKEPARVSRISSILDPKTG-----KVTKKSPRCLTAKQSAVI
EVTLQEPVCVVDVSICKALGRVSLRSSGRTIAVGLVTRIIEEL-H---------------------------
--------------------------
>XP_018845654.1/1-650 PREDICTED: HBS1-like protein isoform X4 [Juglans regia]
----------MPRKVSYG-VD-YDE----D--Y-------------YDY-ED-Y--D----V-DH------D
LYVE----EN------GKLP-------QSEKE--TI--------N-CGIWRCS-VCTYD--NDESFSACDIC
GVLRNASINSGTNS---DKK------T--------------------------VEGMCKG--SGASKMAKSL
FASF-PQRMPKKA---------VSFQMPNDAYGK-------EESNNSHRHMNMQGQ------------FLEF
HKAFIT-HSNHHVNI-APFKFDVPSPD--DLVSDGL-RSSKMGLK----------ANSTDLKTSRVSSSINE
KNGVLS-KSSTER-SDISSALMPKGRHFSRDKSNHLE--------------------------------NDM
G-----------NTLSSDKSSVCSPSLNLKGR-----------HDKID---------ESSSSSMSGG-----
-------------NPQS----LTNS-LNKMDVNVG----SGLSKNVNTRVTR-------SKAEYKPEKWMLP
DQTEDT-LTQLNLAIVGHVDSGKSTLSGRLLHLLGRISQKEMHKYEKEAKLQGKGSFAYAWAL--DESTEER
ERGITMTVAVAYFDSKKYHVVVLDSPGHKDFVPNMISGAAQADAAILVVDASVGSFEANMDGGK---GQTRE
HAQLIRSFGVDQIIVAVNKMDAVDYSNERFDFIKQQLGTFLRSCGFRDSSISWIPLSAMENQNLVAVPSNVC
LLSWYHGP--YLLDAVDSLQPPTRDFSKPLLMPICDVVKL-SSLGQVSACGKLEAGALRSGS----------
-------------KI-------------------NCPH------------------------LCDVDF----
----------------------------HSAS-----------CDPRDRWFPNIECVDHLPECMVK------
----------DLFKLC------FLPSHSTIFA--LTQKPIE-------------------------------
--------------------------
>XP_009338835.1/1-771 PREDICTED: HBS1-like protein isoform X1 [Pyrus x bretschneideri]
----------MPRKVNYK-ID-YDD----E--Y-------------DAY-ED-Y--D----Y-GY-D-DDDE
SGIE----KN----VTGKAV-------ESKRE--TE--------R-PKVWRCS-ICTYD--NEESMSACDIC
GVLRNPLSK--SNS---DNK------T--------------------------VEGRCKD--SGASIMAKSI
FASL-LHQKPKQA---------VLFHQQKDDSVI-------EEGNNFHRLWDFKRP------------VHEF
HKTFNV-HNKHHIDI-ASFKFDVPSPD--DVVSNGL-WSSRTGSK----------AGVIDLKSSKASLNVAK
KSSAV-IQSSAEW-SGSSSTMAQTKEQDRLDEENGLE-------------NQTVSYH------------HGS
S----GSITVQENGKFSGSSSASQP----TSR-----------RDSGV---------QSTTSSEIRG-----
-------------KPQS----VTSG-LKNMTLDAQ----SGYSNNGSVRESR-------SQADYKPEKWMLP
DQAVDT-LTQLNLAIVGHVDSGKSTLSGRLLHLLGRISRKEMHKYEKEAKLQGKGSFAYAWAL--DESAEER
ERGITMTVAVAYFDSRKYHVVVLDSPGHKDFVPNMISGATQADAAILLIDASVGAFEAGMDGGK---GQTRE
HAQLIRSFGVDQIIVAVNKMDIVEYSKDRFDLIKQTLGTFLRSCGFRDSLVSWIPLSAMENQNLVAAPSDVH
LSSWYHGP--YLLDAIDSLQPPTREFSKPLLMPICDVIKS-SSQGQVSACGKLEAGALRSGF----------
-------------KVLVMPSGESGTVRALERDSQACAIARAGDNVAVTLQGIDGGRVMAGGVLCHPSFPVAV
AKHLELKVLVLD-VTTPILIGSQLEFHIHHAKEAARVVKISSLLDPKTG-----KVTRKAPRCLTAKQSAVV
EVILHAPVCVEEFSNSRALGRAFLRALGSTIAVGVVTRIIEEQ-K---------------------------
--------------------------
>XP_011031344.1/1-775 PREDICTED: HBS1-like protein isoform X1 [Populus euphratica]
----------MPRKGNYG-FD-YD-----------------------DY-DD-Y--D----Y-DY-D-----
--VG----DQ------VEAP-------EPKKK--TS------SDK-VRVWSCP-ICTYD--NDESMTACDIC
GVIRSSVPGKFKDD----KG------T--------------------------VGIICKD--SGVSIMAKSL
FASL-PHRTPQKA---------VVGQRQNDDFVT-------EEGNNFQKLGNFQGK------------FDEF
HKAFSP-HNRSHFDI-APFKFDFPSPD--DMVSNGL-RSSKIGSK----------ANLINSRSQNASAGISE
---------TVKS-SDKSSASIPKGKQGNMDDSNHLMNGASQPSCKSSDSSS--ASISKGRPG-----VDEG
NHNKNGVVDTQSSDEISDSTSSLMP----KAK-----------DKSVG----------YISSSINGG-----
-------------KSLG----LTSN-LNDMSLSDK----SGNSNKASAKRPK-------SSAHYQPDKWMLP
DKSENG-LTQLNLAIVGHVDSGKSTLSGRLLHLSGRITQKEMHKYEKEAKLQGKGSFAYAWAL--DESPEER
ERGITMTVAVAYFDSKKYHVVVLDSPGHKDFVPNMISGATQADAAILVIDASIGGFEAGMDS-K---GQTRE
HARLIRSFGVDQIIVAVNKMDSVEYSKDRFDLIGMQLGTFLRSCGFKDSLVSWIPLSAVENQNLVAAPSDVR
LSSWYHGS--YLLDAIDSLQPLKRDFSKPLLMPICDVVKS-SSQGQVSACGKLEAGALRSGL----------
-------------KVLVMPSGDVGTVRTLERDSQICAVARAGDNVTVSLQGIDGSNVMAGGVLCHPDFPVAV
AKHFELKVLVLDFLTIPIVIGSQLEFHIHHAKEAARVVKIISVLDPKTG-----KVSKKAPRCLTSKQSAII
EVALDGPVCAEEFTNCRALGRAFLRTLGKTVAVGIVTRIIEDQ-E---------------------------
--------------------------
>XP_019074636.1/1-740 PREDICTED: HBS1-like protein isoform X2 [Vitis vinifera]
----------MPRKGNYQ-AD-YYDKD-YD--Y-------------EDY-ED-Y--D----Y-DL-D-----
--VE----EN------GEAV-------ETNQE--TV--------R-RGIWRCS-ICTFD--NDESMSACDIC
GVLRYPLVNIRNNN---DTK------T--------------------------ADGICKD--SGASIMAKSL
FAQL-PHRTLKKA---------VIFQLQNDDVVI-------EESSNFQKHGNIQGQ------------FHEV
HKAFSF-HGLHHINI-APFKFDVPSPD--ELVSNGM-HASKMASK----------ANLTTSVSSEVPSRVID
KHGLVNKQSSAKR-SDRSSDLMPKGRHENVGDRDFSE--------------------------------SGA
A-------NTESSAKGSDSSSMLMP----KGR-----------NNSKD---------ESNISSIDKN-----
-------------KRQS----ISGK------------------------KSV-------SDVHYKPEKWMIP
DQENDV-LTQLNLAIVGHVDSGKSTLSGRLLHLLGRISQKEMHKYEKEAKLQGKGSFAYAWAL--DESTEER
ERGITMTVAVAYFDSKKYHVVVLDSPGHKDFVPNMISGATQADSAILVIDASIGAFEAGVDSTG---GQTRE
HAQLIRSFGVDQIIVAVNKMDAVEYSKERFDFIKMQLGTFLRSCGFKDSSVSWIPLSAMENQNLVEAASDAR
LSSWYQGP--YLLDAIDSLQPPTRDFSKPLLMPICDVIKP-SSSGQVSACGKLEAGALRSGF----------
-------------KVLVMPSGDVATVRSLERDSQTCAIARAGDNVAVCLQGIDGSNVMAGGVLCQPDFPVAV
ATRLELKVLVLD-IKTPILMGSQLEFHTHHSKEAATIVKILSLLDPKTG-----KVTKTAPRCVTAKQSAVL
EVALSGAVCVEEFSNCRALGRAFLRAMGRTLAVGIVTRVIKDH-E---------------------------
--------------------------
>XP_010648140.1/1-760 PREDICTED: HBS1-like protein isoform X1 [Vitis vinifera]
----------MPRKGNYQ-AD-YYDKD-YD--Y-------------EDY-ED-Y--D----Y-DL-D-----
--VE----EN------GEAV-------ETNQE--TV--------R-RGIWRCS-ICTFD--NDESMSACDIC
GVLRYPLVNIRNNN---DTK------T--------------------------ADGICKD--SGASIMAKSL
FAQL-PHRTLKKA---------VIFQLQNDDVVI-------EESSNFQKHGNIQGQ------------FHEV
HKAFSF-HGLHHINI-APFKFDVPSPD--ELVSNGM-HASKMASK----------ANLTTSVSSEVPSRVID
KHGLVNKQSSAKR-SDRSSDLMPKGRHENVGDRDFSE--------------------------------SGA
A-------NTESSAKGSDSSSMLMP----KGR-----------NNSKD---------ESNISSIDKN-----
-------------KRQS----ISGNLLSSMTLNVK----SEHSKSSSAGKSV-------SDVHYKPEKWMIP
DQENDV-LTQLNLAIVGHVDSGKSTLSGRLLHLLGRISQKEMHKYEKEAKLQGKGSFAYAWAL--DESTEER
ERGITMTVAVAYFDSKKYHVVVLDSPGHKDFVPNMISGATQADSAILVIDASIGAFEAGVDSTG---GQTRE
HAQLIRSFGVDQIIVAVNKMDAVEYSKERFDFIKMQLGTFLRSCGFKDSSVSWIPLSAMENQNLVEAASDAR
LSSWYQGP--YLLDAIDSLQPPTRDFSKPLLMPICDVIKP-SSSGQVSACGKLEAGALRSGF----------
-------------KVLVMPSGDVATVRSLERDSQTCAIARAGDNVAVCLQGIDGSNVMAGGVLCQPDFPVAV
ATRLELKVLVLD-IKTPILMGSQLEFHTHHSKEAATIVKILSLLDPKTG-----KVTKTAPRCVTAKQSAVL
EVALSGAVCVEEFSNCRALGRAFLRAMGRTLAVGIVTRVIKDH-E---------------------------
--------------------------
>XP_019244176.1/1-750 PREDICTED: HBS1-like protein isoform X1 [Nicotiana attenuata]
----------MPRKVNYG-VN-YEE----D--F-------------DDY-ED-Y--G----Y-DY-D-DGCG
Y-AE----ED------GTPP-----ETRSKQE--LV--------N-IGVWRCP-ICTFD--NEYTMNACDIC
GVLRHPLVKSCAGS---KED------AEQFLFEGFGHFPHCSWSAYFKDGSHAVGGICKD--SGASVMAKSL
FASL-LLQQPKKA---------VNFEAQNYSFKT-------EDCFNLYKPGNMCGH------------FHDL
LRAFCS-QSHCKIDI-VPFKFDSQSPD--DSVLSGI-IPSRLRPK----------ADTDKVLQLNVPSNNEE
LSTEVKKDLAAEG-HPSSDTSLAK------------------------------------------------
--------------------------------------------DDLK---------DSDSSSKTRG-----
--NDG----------------VTSS-LNDMSISSK----PHSVDTGKSDSAT-------SSSKNKPQKSVQP
PQIEDN-FNQLNLAIVGHVDSGKSTLSGRLLHLLGRISQKEMHKYEKEAKLQGKGSFAYAWAL--DESAEER
ERGITMTVGVAYFNTKCYRVVLLDSPGHRDFVPNMISGATQADAAILVIDASVGAFEAGIDATG---GQTRE
HAQLIKSFGVDQIIIAVNKMDAVGYSKERFNAIKKQLGTFLRACKFKDSSVAWIPVSAMENQNLVTGPSEAR
LSSWFQGP--CLLDAIDSLQLPQRDYTKPFLLPICDVVRA-QSQGQVSICGKLERGALQTGN----------
-------------KVLVMPSRKMAAVRSLERDSQVCNSAKAGDSVTINLQGIDANHVMAGGVLCHPEFPVPV
ANHLELKVLILD-NSIPILIGSQLEFLVHHAKEAARVVRILSLLDPKTG-----KETKKSPRCLLAKQNAII
EVVLQGMVCIDEHSNCKALGMVSLRSSGRTVALGLVTRIIVKK-E---------------------------
--------------------------
>XP_015580141.1/1-789 PREDICTED: HBS1-like protein isoform X1 [Ricinus communis]
----------MPRKVNYG-VD-FDD----DDDY-------------EDY--D-Y--D----Y-EY-D-----
--VE----DY------GEAP-------ESKQE--IS--------S-ARQWRCS-ICTYD--NDESMNACDIC
GVIRNPTAGNSNNN---DKR------T--------------------------ADSVCKD--SGVSIMAKSL
FASL-PHRTLHKP---------VVAQLQKDDSVTK----GAQGNTKFLNCENFQGN------------FLEL
HKAFSS-HSHSDINI-VPFKFDVPSPD--NLVSSGL-HSSKRDSR----------ANSLNLKPPKASSGIID
-NGATNSQSIVKR-LDDSSLLMEKGKRDSGNDNVRGKNEASAI--QSSSGSNS-SFSLKPKPGVASNFLEDS
------ALSIHSSDEMPENSSALMP----KGK-----------HRNMD---------NSSSSSMIGG-----
-------------ERHM----LANN-ISMMSVSDK----SEHVSSINAKKSK-------SIAHYQPDNWMLL
DKADDT-MTQLNLAIVGHVDSGKSTLSGRLLHLLGRITQKEMHKYEKEAKLQGKGSFAYAWAL--DESPEER
ERGITMTVAVAYFDSKKYHVVVLDSPGHKDFVPNMISGATQADAAILVIDACTGAFEAGMESKK---GQTRE
HVQLIRSFGVDQIIVAINKMDAVQYSKDRFDSIKTQLGMFLRSCGFKDSSISWIPLSAMENQNLVSAPSDVV
LSSWYHGP--CLLDAIDAFQPPSREFSKPLLMPICDVIKS-PSMGQVSACGKLEAGALRIGS----------
-------------KVLVMPSGDVGTVRTLERDSQACSVARAGDNVAVSLVGIDGSNVIAGGVLCHPDFPVPV
AKHLELKVLVLD-FATPILIGSQLEFHLYHTKEAARVVRIISLLDPKTG-----KETKKAPRCLTPKQHALI
EVDLHGPVCAQEFSSCKALGRVSLRVLGRTIALGVVTKIIEEQ-A---------------------------
--------------------------
>XP_015580142.1/1-787 PREDICTED: HBS1-like protein isoform X2 [Ricinus communis]
MMMMIMRIMIMIMNMTWK-TM-VSN----N---------------------------------PY-I-----
--CE----R--------EAP-------ESKQE--IS--------S-ARQWRCS-ICTYD--NDESMNACDIC
GVIRNPTAGNSNNN---DKR------T--------------------------ADSVCKD--SGVSIMAKSL
FASL-PHRTLHKP---------VVAQLQKDDSVTK----GAQGNTKFLNCENFQGN------------FLEL
HKAFSS-HSHSDINI-VPFKFDVPSPD--NLVSSGL-HSSKRDSR----------ANSLNLKPPKASSGIID
-NGATNSQSIVKR-LDDSSLLMEKGKRDSGNDNVRGKNEASAI--QSSSGSNS-SFSLKPKPGVASNFLEDS
------ALSIHSSDEMPENSSALMP----KGK-----------HRNMD---------NSSSSSMIGG-----
-------------ERHM----LANN-ISMMSVSDK----SEHVSSINAKKSK-------SIAHYQPDNWMLL
DKADDT-MTQLNLAIVGHVDSGKSTLSGRLLHLLGRITQKEMHKYEKEAKLQGKGSFAYAWAL--DESPEER
ERGITMTVAVAYFDSKKYHVVVLDSPGHKDFVPNMISGATQADAAILVIDACTGAFEAGMESKK---GQTRE
HVQLIRSFGVDQIIVAINKMDAVQYSKDRFDSIKTQLGMFLRSCGFKDSSISWIPLSAMENQNLVSAPSDVV
LSSWYHGP--CLLDAIDAFQPPSREFSKPLLMPICDVIKS-PSMGQVSACGKLEAGALRIGS----------
-------------KVLVMPSGDVGTVRTLERDSQACSVARAGDNVAVSLVGIDGSNVIAGGVLCHPDFPVPV
AKHLELKVLVLD-FATPILIGSQLEFHLYHTKEAARVVRIISLLDPKTG-----KETKKAPRCLTPKQHALI
EVDLHGPVCAQEFSSCKALGRVSLRVLGRTIALGVVTKIIEEQ-A---------------------------
--------------------------
>XP_023745666.1/1-728 elongation factor 1-alpha isoform X1 [Lactuca sativa]
----------MPRKVSYG-VD-FDE----E--Y-------------DAY-DD-Y-RDD---Y-DY-N---HG
NGID----EH----ETAWEP------PVTKEE--IV--------Y-QNVWRCP-ICTYD--NDEYMSSCDIC
GVLRNPLIKSSNNG---QSS------T--------------------------VDGICTN--FGASMMAKSL
FTSL-PYESPRGAV-------TVNFQPQKDDSSRK------EDTFSLH----VHGK------------FHDL
HNAIIS-EKSYKVNI-APFKFDIPSPD--DVVSLGL-KSYKLGSKV--------VPNLEKPSTSDAPSNKKI
ENA--NLKSNPKS-SNKSPPLISKDK----------------------------------------------
-------------------------------------------PQQME---------NNNMTQ---------
--------------THK----ISNE-FNNITMSGE----SGTSKIANKGKMGKT----VSRSQYKPEKWMLL
DEGEDR-LSQLNLAIVGHVDSGKSTLSGRLLHLLGQISQKQMHKFEKEAKLQGKGSFAYAWAL--DESVEER
ERGITMTVGVAFFNSKKHHVVVLDSPGHKDFVPNMISGATQADAAILVIDASLGAFEAGIDSAG---GQTRE
HAQLIRSFGVDQIIVSVNKMDAVHYSKERFDHIKLQLGVFLRSCNFKDSNVTWVPLSAMENQNLVAPPSDAR
LLSWYKGG--SLLEAIDALQPPAREYSKPLLMPICDVIKL-PSQGQVSACGKLESGALRNGT----------
-------------KVMILPSGDIGTVRSLERDSQACSIARAGDNVAVTLQNIDANVVISGGVLCHPDFPVSV
TNHLELKILVLD-VQTPVLIGSQLEFHIHHAKEVARVAKIVSLLDAKTG-----KVTKKSPRCLVSKQTAIV
EVMLQGEVCVDEFSSSRALGRVFLRSSGTTVAVGVVTRVIVDD-QS--------------------------
--------------------------
>XP_008466320.1/1-782 PREDICTED: HBS1-like protein isoform X1 [Cucumis melo]
----------MPRKVSHG-LD-YDD----D--Y-------------DDY-DD-Y--D----YYDN-D-----
FDVE----EK------GKIP-------VTKEE--PKG---------HKLWRCS-ICTYD--NEDSFSACDIC
GVLRIPLDNNINTK---DDR------T--------------------------VENICKD--SGVSKMAKSL
FASL-PNQIPKRA---------VKFQEQDDKIVE-------KREENIHKIGNIQGH------------LHEF
HNALST-CSHFRTNI-VPFKFDIPSPD--DVVSNGL-RSSKVGLK----------AVSHNDFNSLILSSDTT
KISANSAALTSKS-AHSVSSSLQTSKSGNIGDK------------QLSAKSSVNSGTSIGKNTI---VVEEQ
NASISVPKNLQSRDNRSSSTSTSKS----AGK-----------FDSM----------ESSNPSVEWE-----
-------------KSQN----LAGG-LNNMVLNVK----SAYANYISGMGKT-------SNPQYKPDKWMLP
DKAVDT-LTQLNLAIVGHVDSGKSTLSGRLLHLLGRVSQKEMHKYEKDAKSIGKGSFAYAWAL--DESAEER
ERGITMTVGVAFFDSKRYHVVVLDSPGHKDFVPNLISGATQADAAVLVIDASVGAFEAGMDSSK---GQTRE
HVQLIRSFGVDQIIVAVNKMDVVEYSKDRYEFIKLQLGTFIRSCGYKDSSLSWIPLSAMANQNLVTAPSDVH
FLSWYRGP--NLLEMIDSLQPPTREFSKPLLMPICDVVRS-LSLGQVSACGKLEAGALQSGS----------
-------------KVLIMPSGDKATVRTLERNSQACKIARAGDNVTVTLQGVEASSVTSGGVLCHPDFPVAV
AKHLELKILTLE-YATPILIGSQLEIHIHHVKEAARVARIVSLLDSKTG-----KVTKKAPRCLSAKQSAVL
EVVLQSPVCVEAFSTSRALGRVFLRAMGRTIAVGIVTQLIGGS-Q---------------------------
--------------------------
>XP_006585185.1/1-787 PREDICTED: HBS1-like protein isoform X1 [Glycine max]
----------MPRKVNYG-LD-YDD----D--YY----------DD-DY-DD-Y--A----YDDV-D-----
--AE----DY----G---GP-------DTKQE--TI--------K-PGLWQCS-ICTYD--NDESMTFCDIC
GVVRRPLVNTGTSN---SNK------T--------------------------VEDVTKS--PGASKLARSL
FQSL-QQQIAKET---------VLFPKPDDG-FL-------TDGSNFYKLDNVRGE------------FHEI
HKDFST-QSHPHLNI-DPFKFNVPSPD--DVVYTGL-RSSKTGLK----------DKATNS-NSQLSSSTRE
KNEL-SVQSNAES-SDNLSSLMQKSRQDSSTESKLSKKVAIDL--QTSGKTSNSLPESLSKDK--DNNINKI
NSSKNGTIDIQSSKEKSGSLSTRSK---VKES---------------D---------NISSSSIKDG-----
-------------KPES----ISSS-FSNMVVDVR----FGNSDNTNAKGTH-------SRVSYKPEKWMLP
EQAEDT-LTQLNLAIVGHVDSGKSTLSGRLLHLLGRISQKEMHKYEKEAKLQGKGSFAYAWAL--DESSEER
ERGITMTVAVAYFDTMRYHVVVLDSPGHKDFVPNMISGATQADAAILVIDASLGSFEAGMDGSK---GQTRE
HAQLIRSFGVDRVIVAVNKMDAVAYSQDRFDFIRQQLGVFLHFCGFKDSSLSWIPMSAMENQNLVASPSDAR
LKNWYGGP--YLLDAIDSLQPPTREFSKPLLMPICDVIKS-TTLGQVSASGKLEAGALRSGS----------
-------------KVLVMPSAVVGTVRSLERDSNACTVARAGDNVAVTLQGVDGNHVMAGDVLCHPDFPVAV
AKHLELKVLVLD-GASPILVGTQLEFHIHHAKEPGRVSRILSVLDPKTG-----KVTKKSPRCLSAKQSAVI
EVILNETVCVVEFSSCKALGRVSLRSMGRTIAVGVVTRIIEEQ-G---------------------------
--------------------------
>XP_003629886.2/1-777 elongation factor Tu (EF-Tu) GTP-binding family protein [Medicago truncatula]
----------MPRKVNYG-IDYYDD----D--Y-------------EDY-DD-Y--D----Y-DV-E-----
--AE----NY----GVES---------DTKKE--TI--------K-PGVWSCS-ICTYD--NDESMTSCDIC
GVLRHPLVINGTSN---TNK------T--------------------------VEDINKT--PGASKLAQSL
FQSL-PQQSPKEV---------AIFPMQDIG-FW-------TDGSNIYKLENVQGE------------FHEI
HKAFNA-QSHPSLNI-DPFKFDVPSPD--DVVHTGL-HSSKMGLK----------DKVKNSKDSRLSSSSRE
KNEL---ETNTES-ADNLSSLMQ--------KNKLSKNVEIDH--EKFGKTSNSLSASLPKDK--GNNANKI
NSSKNGTNGIQSSEEKSGSLSALPK---VEES---------------D---------KLSLSSNKDG-----
-------------KSES----ASSS-FNHTVPDAR----SQNSDNTNAKGPH-------QQVSYQPEKWMLP
QQSEDT-LTQLNLAIVGHVDSGKSTLSGRLLHLLGRISKKEMHKYEKEAKLQGKGSFAYAWAL--DESSEER
ERGITMTVAVAYFDTKKYHVVVLDSPGHKDFIPNMISGATQADAAVLVIDASLGAFEAGMDGGK---GQTRE
HAQLIRSFGVDHVIVAVNKMDAVSYSKDRFDFIRHQLGMFLRSCGFKDSSLSWIPLSAMENQNLVASPSDAH
FKNWYTGP--YLLDAVDSLQPPTREFAKPLLMPICDVIKS-TAQGQVSACGKLEAGALRSGT----------
-------------KVLVRPSDVVGTVRTLERDSNVCSVARAGDNVAVTLHGVDGSHVLAGGVLCHPDFPVAV
AKHLELKLLVLD-GTSPILIGAQLEFHIHHAKEPARVSRILSVLDPKTG-----KVTKKNPRCLTSKQSAVI
EVILHEPVCVVEFSRCKALGRVSLRSLGRTIAVGLVSRIIEEQ-D---------------------------
--------------------------
>XP_018628352.1/1-653 PREDICTED: HBS1-like protein isoform X7 [Nicotiana tomentosiformis]
----------------MH-VI-YVE----C--F---------------------------------------
----------------------------------------------VIHWS---------------------
------------------KN------A--------------------------VGGICKD--SGASVMAKSL
FASL-LLQKPKKA---------VNFEAQNYSFKT-------EDCFNLYKPGNMCGH------------FHDL
HTAFCS-QSHCKIDI-VPFKFDPQSPD--DSVLSGI-IPSRLRPK----------ADTDKVLQLNVPSNNKQ
LSTEVKKDLAAEG-HPSSYTSLAK------------------------------------------------
--------------------------------------------DDLK---------DSDSSSKTRG-----
--NDG----------------VTSN-LNDMSISSK----PRSVDTRKSDSAT-------SSSKNKPQKGVQP
PQKEDN-FNQLNLAIVGHVDSGKSTLSGRLLHLLGRISQKEMHKYEKEAKLRGKGPFAYAWAL--DESAEER
ERGITMTVGVAYFNTKCYRVVLLDSPGHRDFVPNMISGATQADAAILVIDASVGAFEAGIDATG---GQTRE
HAQLIKSFGVDQIIIAVNKMDAAGYSKERFNAIKKQLGTFLRACKFKDSSVVWIPVSAMENQNLVTGPSEAR
LSSWFQGP--CLLDAIDSLQLPQRDYSKPFLLPICDVVRA-QSQGQVSICGKLERGALQTGNE---------
------------VQVLLMPSREMATVRSLERDSQVCNSAKAGDSVTINLQGIDANHVMAGGVLCHPEFPVPV
ANHLELKVLILD-NSIPILIGSQLEFLVHHVKEAARVVRILSLIDPKTG-----KETKKSPRCLLAKQNAII
EVVLQGMVCIDEHSNCKALGRVSLRSSGRTVALGLVTRIIVKK-E---------------------------
--------------------------
>XP_016466066.1/1-726 PREDICTED: HBS1-like protein isoform X1 [Nicotiana tabacum]
----------MPRKVNYG-VN-YEE----D--F-------------DDY-ED-Y--G----Y-DC-D-DGCG
Y-AE----ED------GTPP-----ETRSKQE--LD--------N-AGVWRCP-ICTFD--NEDTMNACDIC
GVLRHPLVKNCAGS---KEN------A--------------------------VGGICKD--SGASVMAKSL
FASL-LLQKPKKA---------VNFEAQNYSFKT-------EDCFNLYKPGNMCGH------------FHDL
HTAFCS-QSHCKIDI-VPFKFDPQSPD--DSVLSGI-IPSRLRPK----------ADTDKVLQLNVPSNNKQ
LSTEVKKDLAAEG-HPSSYTSLAK------------------------------------------------
--------------------------------------------DDLK---------DSDSSSKTRG-----
--NDG----------------VTSN-LNDMSISSK----PRSVDTRKSDSAT-------SSSKNKPQKGVQP
PQKEDN-FNQLNLAIVGHVDSGKSTLSGRLLHLLGRISQKEMHKYEKEAKLRGKGPFAYAWAL--DESAEER
ERGITMTVGVAYFNTKCYRVVLLDSPGHRDFVPNMISGATQADAAILVIDASVGAFEAGIDATG---GQTRE
HAQLIKSFGVDQIIIAVNKMDAAGYSKERFNAIKKQLGTFLRACKFKDSSVAWIPVSAMENQNLVTGPSEAR
LSSWFQGP--CLLDAIDSLQLPQRDYSKPFLLPICDVVRA-QSQGQVSICGKLERGALQTGNE---------
------------VQVLLMPSREMATVRSLERDSQVCNSAKAGDSVTINLQGIDANHVMAGGVLCHPEFPVPV
ANHLELKVLILD-NSIPILIGSQLEFLVHHVKEAARVVRILSLIDPKTG-----KETKKSPRCLLAKQNAII
EVVLQGMVCIDEHSNCKALGRVSLRSSGRTVALGLVTRIIVKK-E---------------------------
--------------------------
>XP_018628349.1/1-662 PREDICTED: HBS1-like protein isoform X6 [Nicotiana tomentosiformis]
------------------------------------------------------------------------
------------------------------------------------MWSA-----------SSSIGQKLC
RQQR-----KCRVD---GSH------A--------------------------VGGICKD--SGASVMAKSL
FASL-LLQKPKKA---------VNFEAQNYSFKT-------EDCFNLYKPGNMCGH------------FHDL
HTAFCS-QSHCKIDI-VPFKFDPQSPD--DSVLSGI-IPSRLRPK----------ADTDKVLQLNVPSNNKQ
LSTEVKKDLAAEG-HPSSYTSLAK------------------------------------------------
--------------------------------------------DDLK---------DSDSSSKTRG-----
--NDG----------------VTSN-LNDMSISSK----PRSVDTRKSDSAT-------SSSKNKPQKGVQP
PQKEDN-FNQLNLAIVGHVDSGKSTLSGRLLHLLGRISQKEMHKYEKEAKLRGKGPFAYAWAL--DESAEER
ERGITMTVGVAYFNTKCYRVVLLDSPGHRDFVPNMISGATQADAAILVIDASVGAFEAGIDATG---GQTRE
HAQLIKSFGVDQIIIAVNKMDAAGYSKERFNAIKKQLGTFLRACKFKDSSVVWIPVSAMENQNLVTGPSEAR
LSSWFQGP--CLLDAIDSLQLPQRDYSKPFLLPICDVVRA-QSQGQVSICGKLERGALQTGNE---------
------------VQVLLMPSREMATVRSLERDSQVCNSAKAGDSVTINLQGIDANHVMAGGVLCHPEFPVPV
ANHLELKVLILD-NSIPILIGSQLEFLVHHVKEAARVVRILSLIDPKTG-----KETKKSPRCLLAKQNAII
EVVLQGMVCIDEHSNCKALGRVSLRSSGRTVALGLVTRIIVKK-E---------------------------
--------------------------
>XP_009608191.1/1-747 PREDICTED: HBS1-like protein isoform X1 [Nicotiana tomentosiformis]
----------MPRKVNYG-VN-YEE----D--F-------------DDY-ED-Y--G----Y-DC-D-DGCG
Y-AE----ED------GTPP-----ETRSKQE--LD--------N-AGVWRCP-ICTFD--NEDTMNACDIC
GVLRHPLVKNCAGS---KEN------AEKFLFEGFGHFPLCSWSAYF-----TVGGICKD--SGASVMAKSL
FASL-LLQKPKKA---------VNFEAQNYSFKT-------EDCFNLYKPGNMCGH------------FHDL
HTAFCS-QSHCKIDI-VPFKFDPQSPD--DSVLSGI-IPSRLRPK----------ADTDKVLQLNVPSNNKQ
LSTEVKKDLAAEG-HPSSYTSLAK------------------------------------------------
--------------------------------------------DDLK---------DSDSSSKTRG-----
--NDG----------------VTSN-LNDMSISSK----PRSVDTRKSDSAT-------SSSKNKPQKGVQP
PQKEDN-FNQLNLAIVGHVDSGKSTLSGRLLHLLGRISQKEMHKYEKEAKLRGKGPFAYAWAL--DESAEER
ERGITMTVGVAYFNTKCYRVVLLDSPGHRDFVPNMISGATQADAAILVIDASVGAFEAGIDATG---GQTRE
HAQLIKSFGVDQIIIAVNKMDAAGYSKERFNAIKKQLGTFLRACKFKDSSVVWIPVSAMENQNLVTGPSEAR
LSSWFQGP--CLLDAIDSLQLPQRDYSKPFLLPICDVVRA-QSQGQVSICGKLERGALQTGNE---------
------------VQVLLMPSREMATVRSLERDSQVCNSAKAGDSVTINLQGIDANHVMAGGVLCHPEFPVPV
ANHLELKVLILD-NSIPILIGSQLEFLVHHVKEAARVVRILSLIDPKTG-----KETKKSPRCLLAKQNAII
EVVLQGMVCIDEHSNCKALGRVSLRSSGRTVALGLVTRIIVKK-E---------------------------
--------------------------
>XP_004504247.1/1-789 PREDICTED: HBS1-like protein isoform X1 [Cicer arietinum]
----------MPRKVNYE-IDYYAD----D--Y-------------EEY-DD-Y--D----Y-DF-E-----
--TE----NY----GAGKGP-------DTKQE--TI--------R-PGIWQCS-ICTYD--NDESMTSCDIC
GVIRHPLVNKGTSN---SNK------T--------------------------VEDISKN--PGASQLARSL
FQSL-PQQIPKEV---------VLFPMQDVG-FW-------TDGSNIYKLENVQGE------------FHEI
HKAFNT-QSHPSLNI-DPFKFDVPSPD--DVVYTGL-HSSKMGLK----------DKVKNSKDSRLSSSSRD
KNEL-AVESNAES-SDNVSSLMQKNKQGSAAKNKLSKNVDIDL--EIIGKTLNNLSASLPKDK--GDNANKI
NSSKNGTNGIQSSKEKSGTLSALPK---VEES---------------D---------KLILSSMKDR-----
-------------KSES----GSSS-FNHMVLDIS----SGNSDNTNAKGPH-------QQVSYKPEKWMIP
QHSEET-LTQLNLAIVGHVDSGKSTLSGRLLHLLGRISKKEMHKYEKEAKLQGKGSFAYAWAL--DESSEER
ERGITMTVAVAYFDTKKYHVVVLDSPGHKDFIPNMISGATQADAAILVIDASLGSFEAGMDGSK---GQTRE
HAQLIRSFGVDQVLVAVNKMDVVAYSKDRFDFIRHQLGTFLHSCGFKDSSLSWIPLSAMENQNLVASPSDAH
FKNWYTGP--YLLDAIDSLQPPTREFSKPLLMPICDVIKS-TAQGNVSACGKLEAGALRSGT----------
-------------KVLVMPSDVVGTVRTLERDSNACSVARAGDNVAVTLQGVDGSHVTAGGVLCHPDFPVAV
AKHLELKLLVLD-GASPILVGAQLEFHIHHAKEPARVSRILSILDPKTG-----KVTKKSPRCLTSKQSAVI
EVILHEPVCVVEFSRCKALGRVSLRTLGRTIAVGLVTRIIEEQ-D---------------------------
--------------------------
>XP_020204258.1/1-788 elongation factor 1-alpha isoform X1 [Cajanus cajan]
----------MPRKVNYG-LD-YDD----D--YY----------DDEDY-DD-Y--E----Y-DI-D-----
--AE----HH----G---GA-------DTKQE--TV--------T-PGLWQCS-ICTYD--NDESMTSCDIC
GVVRHPLLNIGTSN---SSK------T--------------------------VEDISKS--PGASKLARSL
FQSL-PQQIPKEV---------VLFPKLGDG-FL-------ADGSNFYKLENVRGE------------FHEI
HKAFST-QSHPHLNI-DSFKFDVPSPD--DVVYSGL-HSSKMGLK----------DKVTNSKSSQLSSSIRE
KNEL-SVQSNVES-LENLSSLMRKSKQESSAVSKLSKNVAIDL--QISGKTLNSLPESLSKDK--GNNINKI
NSSKNGTIDIQSSKEKSGSLSASTK---IKES---------------D---------KISLSSIKDG-----
-------------KPES----NSSS-FNNMVLDVR----SGNSSSTNAKGSH-------SHVSFKPEKWMLP
QQAEDT-LTQLNLAIVGHVDSGKSTLSGRLLHLLGRISQKEMHKYEKEAKLQGKGSFAYAWAL--DESSEER
ERGITMTVAVAYFDTKRYHVVVLDSPGHKDFVPNMISGATQADAAILVIDASLGSFEAGMDGNK---GQTRE
HAQLIRSFGVDRVIVAINKMDAVEYSKDRFDFIRQQLGVFLHSCGFKASSVSWIPMSAMENQNLVASPSDAR
FKNWYGGP--YLLDAIDSLKPPTRDFSKPLLMPICDVIKS-TMLGQVSACGKLEAGALRSGS----------
-------------KVLVMPSAVVGTVRSLERDSNACTVARAGDNVAVTLQGVDGSHVMAGGVLCHPDFPVAI
AKHLELKVLVLD-GASPILMGAQLEFHIHHAKEPARVSRILSLLDPKTG-----KITKKSPRCLTAKQSAVI
EVILNESVCVVEFSTCKALGRVSLRSLGRTIAVGVVTRIIEEQ-G---------------------------
--------------------------
>XP_017439769.1/1-789 PREDICTED: HBS1-like protein isoform X1 [Vigna angularis]
----------MPRKVSYG-LD-LDD----D--YY----------YDDDY-DD-Y--D----YDDV-D-----
--AD----GH----G---GP-------DTKQE--TI--------R-PGLWQCS-ICTYD--NDESMAFCDIC
GVVRRPSHNIGTSD---SSK------I--------------------------AEDIHKI--PGASKLARSL
FQSL-PQQIPKEV---------ILFPKLGDG-FL-------TDGSIFYKLENVRGE------------FHEI
HKDFST-QSHPHLNI-DPFKFDVPSPD--DVIFTGL-HSSKVGLK----------DNVTNKKSSKLSSSIRE
INEL-SVQSNAES-SDNLSSLTQKSRKDSSAQSKLSKNVATGL--QASGKPSNSLSESLPKDK--GENINKI
NSLKSGTIDIQLSKEKSGSLSALSK---VKES---------------D---------KNSFHSIKDG-----
-------------KVES----ISSN-FNNMTADVR----SGNSDNANAKKPH-------SRVSYKPEKWMLP
QQAEDT-LTQLNLAIVGHVDSGKSTLSGRLLHLLGRISQKEMHKYEKEAKLQGKGSFAYAWAL--DESSEER
ERGITMTVAVAYFDTKKYHVVLLDSPGHKDFVPNMISGATQADAAILVIDASLGSFEAGMDGNK---GQTRE
HAQLIRSFGVDRVIVAVNKMDAVAYTQDRFDFIRQHLGAFLHSCGFKDSSLSWIPMSAMENQNLVASPSDPR
FKNWYNGP--YLLDAIDSLQAPTREFSKPLLMPVCDVIKS-TTLGQVSACGKLEAGALRSGS----------
-------------KVLVMPSAVLGTVRSLERDSNACTVARAGDNVAVTLQGVDGNQVMAGDVLCHPDFPVAA
ARHLELKVLVLD-GASPILVGTQLEFHIHHAKEPARVSRILSVLDPKTG-----KVTKKSPRCLTAKQSAVM
EVALNESVCVVEFSSCKALGRVSLRSMGRTIAVGVVTRIIEDE-G---------------------------
--------------------------
>XP_019168562.1/1-709 PREDICTED: HBS1-like protein isoform X1 [Ipomoea nil]
----------MPRKVNYG-TG-YGY----D--D-------------DDY-YN-Y--DDDDYY-NYED-DGHD
Y-AE----ET------VVVS-----KAKVKQD--TP--------K-LGVWRCP-ICTFD--NEDSMSACDIC
GVLRNPLVKGSRDS---STK------V----------------------------GTSRD--SEASKLAKSL
FASL-LQQNPKKA---------VTFEGKSDVFKS-------EGHFNFHEHGRIHGH------------FQDL
LKAFSC-QNHYKFNI-EPFKFDTPSLD--DMVSSGV-HSSRVGSK----------ATSNKILQSNASSGKDE
MMTGAKTELIAGG----SSIPIAKFG----------------------------------------------
-------------------------------------------PNEIK---------QS-ASSQNSS-----
--KQG----------------LRKS-MKNLSVSSK----SQST-----------------------EKGSIH
DDVEDK-LSQLNLAVVGHVDSGKSTLSGRLLHMLGHISKKDMHKNEKEAKQLGKGSFAYAWAL--DESAEER
ERGITMNVAVAFFNTKNYRVVLLDSPGHRDFVPNMISGATQADAAILVVDASMGAFEAGIDASG---GQTRE
HALLIKSFGVDQIIVAVNKMDSVQYSKERFDAIKKQLGTFLRTCKFKDSSIVWIPISAMENQNLFTGPSDAQ
FLSWFQGS--SLVDAIDSLQPLVRDYSKPLLMPICDIVKS-QSQGHVSVCGKLETGSLETGF----------
-------------KVLVMPTREIATVRSLERNLEVCRSAKAGDNVTVNLQGIDGHRVMAGGVLCDIDYHVPV
TNHLELKVLTLD-ISTPVLVGSQLEFHVHHAKVAAKVVKLLSLLDPKTG-----KETKKSPRCLLSKQNAVI
EVCLQLPVCVDEYANCRSLGRVSFRALGRTIALGLVTKVLEQM-----------------------------
--------------------------
>XP_017186011.1/1-232 PREDICTED: uncharacterized protein LOC103428833 [Malus domestica]
----------MPRKVNYG-ID-YDD----E--Y-------------DAY-ED-Y--D----Y-DY-DDDDDE
SGIK----KN----VTGKAV-------ESKRE--TE--------R-PKVWRCS-ICTYD--NEESMSACDIC
GVLRNPLSK--SNS---DNK------T--------------------------VEGRCKD--SGASIMAKSI
FASL-PHQKPKQA---------VLFHQQKDDSVI-------EEGNNFHRLGDFKGP------------XHEF
HKXFNV-HNKHHIDI-ASFXFDVPSPD--DVVSNGL-WSSRTGSX----------GGVIDLKSSKASPNVAK
KNSALSIQSNAE------------------------------------------------------------
------------------------------------------------------------------------
------------------------------------------------------------------------
------------------------------------------------------------------------
------------------------------------------------------------------------
------------------------------------------------------------------------
----------------------------------------------------------RSG-----------
------------------------------------------------------------------------
---------------TPI-----YELKVHN------------------------------------------
------------------------------------------------------------------------
--------------------------
>XP_022976108.1/1-731 HBS1-like protein isoform X5 [Cucurbita maxima]
------------MKTVLL-LV-I---------Y-------------VEF-----------------------
------------------------------------C---------ASLWSTTEIITMM--EQISFNA----
-----------------------------------------------------VENICKD--SGVSKMAKSL
FASS-PNQIPKRE---------VKFQEQNDKFLE-------EREDNILKIGNIRGH------------LHEV
HNASST-YSHVRTNI-VPFKFDIPSPD--DVVSKGL-RSSKVDLK----------AVSHNDFNSSILSSDVT
KKCANNEVLASKG-AHRSSAVLPTGKLGSVGNT------------QLSTKSSDNWSTTIGKSTV---VTEEH
NTSISITKNSRSRDNRSSSTSTSKS----AGK-----------FESMD---------ESSNRSVEQE-----
-------------KPQS----LAGS-LNNMVLNVK----SAYANYISGLGKT-------SNVPYKVDKWMLP
DKAVDT-LTQLNLAIVGHVDSGKSTLSGRLLHLLGRVSQKEMHKYEKEAKSLGKGSFAYAWAL--DESAEER
ERGITMTVGVAYFDSKRYHVVVLDSPGHKDFVPNMISGATQADAAVLVIDASVGAFEAGMDSSK---GQTRE
HVQLIRSFGVDQIIVAVNKMDVVEYSKDRYNFIKLQLGTFFRSCGFKDSSLTWIPLSAMANQNLVNAPSDAQ
LLSWYRGP--NLLEAIDSLQPPARDFSKPLLMPICDVVRS-LSLGQVSAIGKLEAGALQSGS----------
-------------KVLIMPSGDKGTVRTLERNSQACKIARAGDNVTVSLQGVDASSVMAGGVLCHPDFPVAI
AKHLELKILTLE-LATPILIGSQLEVHIQHVKEAARVARIVSLLDSKTG-----KVTKKAPRVLSAKQSAVI
EVILQSPVCVETFSTSRALGRVFLRAMGRTIAVGIVTQLIGDP-E---------------------------
--------------------------
>XP_022976104.1/1-783 HBS1-like protein isoform X1 [Cucurbita maxima]
----------MPRKVSYG-LD-FDE----D--Y-------------DEY-DD-Y--D----YYDN-D-----
FDVE----EK------EKTP-------EAKEG--TKG---------HKLWRCT-ICTYD--NEDSFTACDIC
GVLRIPLVNDRNNH---DDG------T--------------------------VENICKD--SGVSKMAKSL
FASS-PNQIPKRE---------VKFQEQNDKFLE-------EREDNILKIGNIRGH------------LHEV
HNASST-YSHVRTNI-VPFKFDIPSPD--DVVSKGL-RSSKVDLK----------AVSHNDFNSSILSSDVT
KKCANNEVLASKG-AHRSSAVLPTGKLGSVGNT------------QLSTKSSDNWSTTIGKSTV---VTEEH
NTSISITKNSRSRDNRSSSTSTSKS----AGK-----------FESMD---------ESSNRSVEQE-----
-------------KPQS----LAGS-LNNMVLNVK----SAYANYISGLGKT-------SNVPYKVDKWMLP
DKAVDT-LTQLNLAIVGHVDSGKSTLSGRLLHLLGRVSQKEMHKYEKEAKSLGKGSFAYAWAL--DESAEER
ERGITMTVGVAYFDSKRYHVVVLDSPGHKDFVPNMISGATQADAAVLVIDASVGAFEAGMDSSK---GQTRE
HVQLIRSFGVDQIIVAVNKMDVVEYSKDRYNFIKLQLGTFFRSCGFKDSSLTWIPLSAMANQNLVNAPSDAQ
LLSWYRGP--NLLEAIDSLQPPARDFSKPLLMPICDVVRS-LSLGQVSAIGKLEAGALQSGS----------
-------------KVLIMPSGDKGTVRTLERNSQACKIARAGDNVTVSLQGVDASSVMAGGVLCHPDFPVAI
AKHLELKILTLE-LATPILIGSQLEVHIQHVKEAARVARIVSLLDSKTG-----KVTKKAPRVLSAKQSAVI
EVILQSPVCVETFSTSRALGRVFLRAMGRTIAVGIVTQLIGDP-E---------------------------
--------------------------
>XP_022936552.1/1-788 HBS1-like protein isoform X1 [Cucurbita moschata]
----------MPRKVSYG-LD-FDE----D--Y-------------DEY-DD-Y--D----YYDN-D-----
FDVE----EK------EKTP-------EAKEG--TKG---------HKLWRCP-ICTYD--NEDSFTACDIC
GVLRIPLVNDRNNR---DDG------TDLF---------------------HAVENICKD--SGVSKMAKSL
FASS-PNQIPKRE---------VKFQEQNDKFLE-------EREDNILKIGNIRGH------------LHEV
HNASST-YSRVRTNI-VPFKFDIPSPD--DVVSKGL-RSSKVDLK----------AVSHNDFNSSILSSDVT
KKCANNEVLASKG-AHSSSAVLPTGKLGSVGNT------------QLSTKSSDNWGTTIGKSTV---VTEEH
NTSISVTKNSRSRDNRSSSTSTSKS----AGK-----------FDSMD---------ESSNPSVERE-----
-------------KPQS----LAGS-LNNMVLNVK----SAYANYISGLGKT-------SNVPYKVDKWMLP
DKAVDT-LTQLNLAIVGHVDSGKSTLSGRLLHLLGRVSQKEMHKYEKEAKSLGKGSFAYAWAL--DESAEER
ERGITMTVGVAYFDSKRYHVVVLDSPGHKDFVPNMISGATQADAAVLVIDASVGAFEAGMDSSK---GQTRE
HVQLIRSFGVDQIIVAVNKMDVVEYSKDRYDFIKLQLGTFFRSCGFKDSSLTWIPLSAMANQNLVNAPSDAQ
LLSWYRGP--NLLEAIDSLQPPARDFSKPLLMPICDVVRS-LSLGQVSAIGKLEAGALQSGS----------
-------------KVLIMPSGDKGTVRTLERNSQACKIARAGDNVTVSLQGVDASSVMAGGVLCHPDFPVAI
AKHLELKILTLE-LATPILIGSQLEVHIQHVKEAARVARIVSLLDSKTG-----KVTKKAPRVLSAKQSAVI
EVILQSPVCVEAFSTSRALGRVFLRAMGRTIAVGIVTQLIGDP-E---------------------------
--------------------------
>XP_007159513.1/1-788 hypothetical protein PHAVU_002G243900g [Phaseolus vulgaris]
----------MPRKVNYG-LD-LDD----D--YY----------YDDDY-DD-Y--D----YDSV-D-----
--AE----DS----G---GP-------DTKQE--TI--------R-PGLWQCP-ICTYD--NEDSMTFCDIC
GVVRRPLPNIGASD---NSK------I--------------------------AEDISKT--PGVSKLARSL
FHSL-PQQIPKEV---------VLFPKPGDG-FL-------TDASISYKLENVRGE------------FHEI
HKDFST-QIHPHLNI-DPFKFNVPSPD--DVVYTGL-HSSKMGLK----------DKVTNKKSSKLSSSVRE
INDH-SVQSNAES-SDNLSSLMQKSRRDSSAESKLSKNIATDV--QTSGKTSNSLPESLPKDK--GENINKI
KSLKNGTIDIQSSKEKSGSLSALSK---VKES---------------D---------KNSFSSIKDG-----
-------------KQGS----ISSN-F-NMTVDVR----SGNSGHTNAKEPR-------SHVSYKPEKWMLP
QQAEDT-LTQLNLAIVGHVDSGKSTLSGRLLHLLGRISKKEMHKNEKEAKLQGKGSFAYAWAL--DESSEER
ERGITMTVAVAYFDTKKYHVVLLDSPGHKDFVPNMISGATQADAAILVIDASLGSFEAGMDGNK---GQTRE
HAQLIRSFGVDRVIVAVNKMDAVAYSNDRFNFIRKQLGGFLHSCGFKESSLSWIPMSAMENQNLEASPSDTR
FKNWYDGP--YLLDAIDSLEAPTREFSKPLLMPVCDVIKS-TMLGQVSACGKLEAGALRSGS----------
-------------KVLVMPSAVVGTVRSLERDSNACTVARAGDNVAVTLQGVDGNQVMAGDVLCHPDFPVAA
AQHLELKVLVLD-GASPILVGTQLEFHIHHAKEPARVSRIVSVLDPKTG-----KVTKKSPRCLIAKQSAVI
EVVLHKSVCVVEFSGCKALGRVSLRSMGRTIAVGVVTRIIEDE-G---------------------------
--------------------------
>XP_022850096.1/1-724 HBS1-like protein isoform X1 [Olea europaea var. sylvestris]
----------MPLKVNYG-VD-Y-N----D-DY-------------NVY-ED-D--N----Y-HY-D-DLYE
YENE----KR------DITH-----QTKAKQE--VI--------R-TGAWRCP-ICTYD--NEDSMSECDIC
GALRNCLVRISQTG---DSTADTF-HA--------------------------GGGRCKS--SGASVMAKSL
FASF-RHRAPAKS---------VAFEAKNDAVLI-------EDAF------IIRRN------------FQEF
LRAFSS-QKHQNINIAAPFKFDSPSPD--DLVSTRL-HSSKLDSK----------ANFKRLSSLDMSTRERE
KNILIESELGTEG-PNSSSASVARD-----------------------------------------------
--------------------------------------------GGVK---------ERDFASDCGI-----
-------------KPEI----LVSR-MRSVSLSSK----SRTGNVNEETGT--------SNLEYKPEAWMIP
DQAEDR-LSQLNLAIVGHVDSGKSTLSGRLLHLLGRISQKEMHRHEKEAKQQGKGSFAYAWAL--DESAEER
ERGITMTVAVAFFNSRKYHVVLLDSPGHRDFVPNMISGATQADAAILVVDASMGSFEAGLDPIG---GQTRE
HALLIRSFGVDQIIVVVNKMDVVEYSQERFEMVKQKLGTFLRSCGFKDSSVLWVPASSMENQNLVATPDERL
F-SWFHGP--CLLDAIDSLQLPARDYSKPLLMPICDIIKS-QSQGQVSTCGKLVTGAIRTGS----------
-------------KVLIMPSREVATIRSLERDSQACKIARSGDNVTVNLQGIENNHVTAGGVLCHPDFPVRV
SNHLELKILVLD-IKIPILSGSQLELHIHHAKEAATVVKILSLLDPKTG-----KVTKKSPRCILAKQNAVV
EVVLQGSVCVEEYAKSRALGRVSLRSSGRTVALGLVTQIMKTQ-----------------------------
--------------------------
>XP_023535641.1/1-788 HBS1-like protein isoform X1 [Cucurbita pepo subsp. pepo]
----------MPRKVSYG-LD-FDE----D--Y-------------DEY-DD-Y--D----YYDN-D-----
FDVE----EK------EKTP-------EAKEG--TKG---------HKLWRCP-ICTYD--NEDSFTACDIC
GVLRIPLVNDRNNR---DDG------TDLF---------------------HAVENNCKD--SGVSKMAKSL
FASS-PNQIPKRE---------VKFQEQNDKFLE-------EREDNILKIGNIRGH------------LHEV
HNASST-YSHVRTNI-VPFKFDIPSPD--DVVSKGL-RSSKVDLK----------AVSHNDFNSSILSSDVT
KKCENNEVLASKG-AHSSSAVLPTGKLGSVGNT------------QLSTKSSDNWGTTIGKITV---VTEEH
NTSISVTKNSRSRDNRSSSTSTSKS----AGK-----------FDSMD---------ESSNPSVERE-----
-------------KPQG----LAGS-LNNMVLNVK----SAYANYISGLGKT-------SNVPYKVDKWMLP
DKAVDT-LTQLNLAIVGHVDSGKSTLSGRLLHLLGRVTQKEMHKYEKEAKSLGKGSFAYAWAL--DESAEER
ERGITMTVGVAYFDSKRYHVVVLDSPGHKDFVPNMISGATQADAAVLVIDASVGAFEAGMDSSK---GQTRE
HVQLIRSFGVDQIIVAVNKMDVVEYSKDRYDFIKLQLGTFFRSCGFKDSSLTWIPLSAMANQNLVNAPSDAQ
LLSWYRGP--NLLEAIDSLQPPARDFSKPLLMPICDVVRS-LSLGQVSAIGKLEAGALKSGS----------
-------------KVLIMPSGDKGTVRTLECNSQACKIARAGDNVTVSLQGVDASSVMAGGVLCHPDFPVAI
AKHLELKILTLE-LATPILIGSPLEVHIQHVKEAARVARIVSLLDSKTG-----KVTKKAPRVLSAKQSAVI
EVILQSPVCVEAFSTSRALGRVFLRAMGRTIAVGIVTQLIGDP-E---------------------------
--------------------------
>XP_022850100.1/1-658 HBS1-like protein isoform X5 [Olea europaea var. sylvestris]
------------------------------------------------------------------------
-----------------------------------------------------------------MSECNIC
GALGNCLVKISQTG---DSTADTF-HA--------------------------GGGRCKS--SGASVMAKSL
FASF-RHRAPAKS---------VAFEAKNDAVLI-------EDAF------IIRRN------------FQEF
LRAFSS-QKHQNINIAAPFKFDSPSPD--DLVSTRL-HSSKLDSK----------ANFKRLSSLDMSTRERE
KNILIESELGTEG-PNSSSASVARD-----------------------------------------------
--------------------------------------------GGVK---------ERDFASDCGI-----
-------------KPEI----LVSR-MRSVSLSSK----SRTGNVNEETGT--------SNLEYKPEAWMIP
DQAEDR-LSQLNLAIVGHVDSGKSTLSGRLLHLLGRISQKEMHRHEKEAKQQGKGSFAYAWAL--DESAEER
ERGITMTVAVAFFNSRKYHVVLLDSPGHRDFVPNMISGATQADAAILVVDASMGSFEAGLDPIG---GQTRE
HALLIRSFGVDQIIVVVNKMDVVEYSQERFEMVKQKLGTFLRSCGFKDSSVLWVPASSMENQNLVATPDERL
F-SWFHGP--CLLDAIDSLQLPARDYSKPLLMPICDIIKS-QSQGQVSTCGKLVTGAIRTGS----------
-------------KVLIMPSREVATIRSLERDSQACKIARSGDNVTVNLQGIENNHVTAGGVLCHPDFPVRV
SNHLELKILVLD-IKIPILSGSQLELHIHHAKEAATVVKILSLLDPKTG-----KVTKKSPRCILAKQNAVV
EVVLQGSVCVEEYAKSRALGRVSLRSSGRTVALGLVTQIMKTQ-----------------------------
--------------------------
>XP_014509621.1/1-789 elongation factor 1-alpha isoform X1 [Vigna radiata var. radiata]
----------MPRKVSYG-LD-LDD----D--YY----------YDDDY-DD-Y--D----YDDV-D-----
--AE----GH----G---GP-------DTKQE--TI--------R-PGLWQCS-ICTYD--NDESMAFCDIC
GVLRRPLPNIGTSD---SSK------I--------------------------AEDTHKI--PGASKLARSL
FQSL-PQEIPKEV---------ILFPKLGDG-FL-------TDGSIFYKLENVRGE------------FHEI
HKDFST-QSHPHLNT-DPFKFDVPSPD--DVIFTGL-HSSKVGLK----------DNVTNKKSSKLSSSIRE
INEL-SVQSNAES-SDNLSSLTQKSRKDSSAQSKLSKNVATGL--QASGKPSNSLSESLPKDK--AENINKI
NSLKSGTIDIQLSKEKSGSFSALSK---VKES---------------D---------KNSFPSIKDG-----
-------------KPES----ISSN-FNNMTADVR----SGNSDNANAKKPH-------SRVSYKPEKWMLP
QQAEDT-LTQLNLAIVGHVDSGKSTLSGRLLHLLGRISQKEMHKYEKEAKLQGKGSFAYAWAL--DESSEER
ERGITMTVAVAYFDTKKYHVVLLDSPGHKDFVPNMISGATQADAAILVIDASLGSFEAGMDGNK---GQTRE
HAQLIRSFGVDRIIVAVNKMDAVEYTQDRFDFIRKHLGAFLHSCGFKDSSLSWIPMSAMENQNLVASPSDPR
FKNWYGGP--YLLDAIDSLQAPTREFSKPLLMPVCDVIKS-TTLGQVSACGKLEAGALRSGS----------
-------------KVLVMPSAVVGTVRSLERDSNACTVARAGDNVAVTLQGVDGNQVMAGDVLCHPDFPVAA
ARHLELKVLVLD-GASPILVGTQLEFHIHHAKEPARVSKILSVLDPKTG-----KVTKKSPRCLTAKQSAVI
EVVLNESVCVVEFSSCKALGRVSLRSMGRTIAVGVVTRIIEDE-G---------------------------
--------------------------
>XP_012829261.1/1-643 PREDICTED: HBS1-like protein isoform X1 [Erythranthe guttata]
----------MPRKVHYG-VD-Y-D----D-SY-------------DVY-ED-Y--D----D-DY-A-DNYD
YEVE----QN--------AS-----ETMAKLE--AD--------K-SGVWRCP-ICTYD--NEDSMSACDIC
GVLRNPLVKAIAKM---DID------G--------------------------A------------------
------------------------------------------------------------------------
----------------APFKFDAPSPD--DLVSNGL-RSVKSKSK----------GN---------ILSKKE
TKIQVESELVAKG-PVSSSVPVTRER----------------------------------------------
-------------------------------------------RNGVS---------ENDSASGSGN-----
-------------KSEV----FDTR-MKAETSSSK----TRKEEIIDEGKT--------STSQYNPEKWMIP
DKLDAG-LSQLNLAIVGHVDSGKSTLSGRLLHLLGRISQKEMHKYEKEAKQQGKGSFAFAWAM--DESVEER
ERGITMTVGVAFFTSRKYQIVLLDSPGHRDFVPNMISGATQADAAIIVVDASLGSFEAGIDATG---GQTKE
HAQLVRSFGVEQVIVVVNKMDVVEYSKERFDTVKEKLRTFLRSCGFKDSSILWVPASAMENQNLVANASDVR
L-SWFKGP--CLLDAIDSLQLPTRDYSKPLLMPICDVVKL-PSQGQVSACGKLESGAIRTGF----------
-------------KVMVMPSREIATVRSLEKDSQVCNIARAGDNVTVNLQGIEGNRVTAGGMICHPDYPVQI
SNYLELKILVLD-ISTPIVIGSQFEFHIHHAKEAARVVRILSLLDPKTG-----KTAKKSPRCLLAKQNAIV
EVALQTPVCVEEYNNCRALGRVFLRASGRTIALGIVTQIIKRE-E---------------------------
--------------------------
>XP_008802525.1/1-721 PREDICTED: HBS1-like protein isoform X1 [Phoenix dactylifera]
--MKKFGTDRLGRDMLRK-LN-YEL----D--Y-------------DIY-DE-Y--D------DGND-----
--ME----AS-----VGKLP-------LLDKP--TG--------K-PGFWHCS-ICTNN--NDESLLSCDTC
GVFRDSTGIIDNDS---GEK---------------------------------VYGKSKD--SRASVMARSL
FALS-PHQMPKPA-------------VISDIFLA-------KEAVKSHEKGCIEAY------------FNDL
QKTFTSPHCNHSINI-APFKFDTPSPD--DIVSSGK-NAARNFPK----------V---PLGSTKASSNITG
KKEIVN------------------------------------------------------------------
---------LLPVNEVSNSSSASSS-----------------KDNHID-------VSESSNSRDYED-----
-------------APQI----IADD-LHRLKLDKN----SKDNRS---KKAS-------RNVQYKPEKWMLS
DQEQGI-SSQLNLAVVGHVDSGKSTLCGRLLHLLGRISKKQMHKNEKEAKEKGKGSFAYAWAM--DESAEER
QRGITMTVAVAYFDSKKFRVVLLDSPGHKDFVPNMISGATQADAAVLVVDASVGSFEAGMGGNS--VGQTKE
HAQLIRSFGVEQIIVAVNKMDLVEFSKERFDFIKLQLGLFLCSCKFKESSVAWIPLSAMENQNLVTTASDVR
LSSWYQGF--CLLDAIDSLKPPQRDVSKPLLLPICDVVIS-HFVGQVAVCGKLEFGALRASS----------
-------------KVLVMPSGDLATVQTIQRDYCPCTIAKAGDNVAVSLQGIDAGHVMPGGVLCHPDLPVTV
ASSLELKILVLD-IVTPILVGSQVEIHIHHAKEAARVTKILSLLDQKSG-----KVSRNAPRILTARQSAII
EVALDGTVCVEEFSVCRALGRAFLRASGSTIAVGIVTRVLEQG------------------------S----
--------------------------
>XP_017701192.1/1-577 PREDICTED: HBS1-like protein isoform X6 [Phoenix dactylifera]
--MKKFGTDRLGRDMLRK-LN-YEL----D--Y-------------DIY-DE-Y--D------DGND-----
--ME----AS-----VGKLP-------LLDKP--TG--------K-PGFWHCS-ICTNN--NDESLLSCDTC
GVFRDSTGIIDNDS---GEK---------------------------------VYGKSKD--SRASVMARSL
FALS-PHQMPKPA-------------VISDIFLA-------KEAVKSHEKGCIEAY------------FNDL
QKTFTSPHCNHSINI-APFKFDTPSPD--DIVSSGK-NAARNFPK----------V---PLGSTKASSNITG
KKEIVN------------------------------------------------------------------
---------LLPVNEVSNSSSASSS-----------------KDNHID-------VSESSNSRDYED-----
-------------APQI----IADD-LHRLKLDKN----SKDNRS---KKAS-------RNVQYKPEKWMLS
DQEQGI-SSQLNLAVVGHVDSGKSTLCGRLLHLLGRISKKQMHKNEKEAKEKGKGSFAYAWAM--DESAEER
QRGITMTVAVAYFDSKKFRVVLLDSPGHKDFVPNMISGATQADAAVLVVDASVGSFEAGMGGNS--VGQTKE
HAQLIRSFGVEQIIVAVNKMDLVEFSKERFDFIKLQLGLFLCSCKFKESSVAWIPLSAMENQNLVTTASDVR
LSSWYQGF--CLLDAIDSLKPPQRDVSKPLLLPICDVVIS-HFVGQVAVCGKLEFGALRASS----------
-------------K----------------------------------------------------------
--------------------GAK--IRGHHL------------------------------WINVIKKSQLD
HIAW--------------------------------------------------------------------
--------------------------
>XP_010935619.1/1-710 PREDICTED: HBS1-like protein isoform X1 [Elaeis guineensis]
----------MTRDVLRK-LN-YEL----D--Y-------------DIY-DE-Y--D------DGND-----
--IE------------GKLL-------LLDKP--TS--------K-PGLWRCS-ICTND--NDQSLLSCDTC
GVFWDSTAIFDNNS---GET---------------------------------AYSKSGN--SRASIMARSL
FALS-PHQMRKPA-------------IIPDIFLA-------KEAAKSCEKGCIEAR------------FSDL
QKTFTSPHRKHLINI-APFKFDTPSPD--DMVSAGK-NAARNFPK----------V---PLGSTKASSNITG
KKEIVN------------------------------------------------------------------
---------LLPDNEVSNSSSASSS-----------------KDNHID-------ASESSNSIDYED-----
-------------APQI----IADD-LHRLKLDKK----SKDSRS---KKAN-------KNAQYKPEKWMLS
DQEEGI-ISQLNLAIVGHVDSGKSTLCGRLLQLLGRISKKQMHKYEKEAKEKGKGSFAYAWAM--DESAEER
ERGITMTVAVAYFDSKIFRVVLLDSPGHKDFVPNMISGATQADAAVLVVDASVGSFEAGMGGHS--VGQTKE
HAQLIRSFGVEQIIVAVNKMDLVEFSKERFDFIKLQLGLFLRSCGFKESSVSWIPLSAMVNQNLVTAASDVR
LSSWYQGC--CLLDAIDSLKPSHRDVSKPLLLPICDVVAS-HSLGQVAVCGKLEFGALRASS----------
-------------KVLVMPSGDIATVRTIERDHCSCSIAKAGDNVAVSLQGIDAGHVMPGGVLCHPDFPATV
SSSLELKVLVLD-IVTPILVGSQVEIHIHHAKEAARVTKILSLLDQKTG-----KVSRNAPRILTARQSAII
EVALDGAVCVEEFSVCRALGRAFLRASGSTIAVGIVTRVLELE------------------------S----
--------------------------
>XP_010276212.1/1-744 PREDICTED: elongation factor 1-alpha isoform X1 [Nelumbo nucifera]
----------MPRKVNYG-LD-YDE----D--Y-------------DMY-DD-Y--D----Y-DY-D-HDSD
--VE----RD------GGML-------EVRQA--IA--------K-PGIWRCS-ICTYD--NDESMPVCDIC
GVFRNPPVNVSSTG---SKK------T--------------------------VDDMCKD--SGASIMAKSL
FASL-PRRTPKMA---------IIFQQESDDFVR-------KEANNFHRTGNIQCH------------FSDF
HKAFKSPYCNYHINI-DPFKFDRPSPD--DLVSEGK-NSSRKVSK----------G---------VPSNANE
KVGTVKL-PHAKK-SECSLVSLPKG--------------------LLSTTNENVGTYKMPNVK---------
---------------SIEGSSVSLP----KGS-----------QFHAD---------ESICSSVNEE-----
-------------KPQS----LASS-FTDVTLSEK----SGSSKTVNSKRAT-------SHAEYKPEKWMLP
EQNEGI-LTQLNLAIVGHVDSGKSTLSGRLLHLLGRISQKEMHKFEKEAKLKGKGSFAYAWAL--DESAEER
ERGITMTVAVAYFDSKKYHVVVLDSPGHKDFVPNMISGATQADAAILVIDASVGSFETGMDSNG---GQTRE
HAQLIRSFGVDEIIVGINKMDAVSYSKERFDTIKMQLGTFLRSCGFKDSFVSWIPLSAMENQNLVKAASDIR
LSSWYQGS--HLLDAIDSLHPPIRDTVKPLRMPICDVIRS-HLQGQVAASGKLESGAIRSGS----------
-------------KVLVMPSGDVATVRSLERDSQCCTIARAGDNVAVSLQGIDGGRVMAGGVLCHPDFPVAV
ATRLELKVLVLD-IVMPILVGSQIEFHIYHAKEAARVVRIISLIDQKTG-----KVTKKAPRCLTSKQSAVI
EVVLDGAVCVEEFSKCRALGRVFLRSSGRTIAVGIVSRIIEQ------------------------------
--------------------------
>XP_010541532.1/1-695 PREDICTED: HBS1-like protein isoform X1 [Tarenaya hassleriana]
----------MPRKGFSD-FYDYDDG--FD----------------D---DDAY--D----Y-DY-DAE---
--------EH----VEAVT--------EPKEK--TS--------Q-QRVWRCA-ICTYD--NDESMFACDIC
GVLRKPH-VSNQTT---NKT------T--------------------------VEVICKE--STESKMKKSL
FEPV-LSHTPK----------------------WDAEP----------------------------------
------------------FKFDSPSPD--DLVSNGL-MPSKMGTR------------------GGSSMRLKE
QVDSADEQKSLKNRGGGGSKTSSKGRHINIEDDNCSKDGAGDI-----------------------------
------------------KSSKAVT----KSK-----------QNIS----------EASSSAKTME-----
-------------MSES----LTGS-MDELSLTGK----AENSSNVRPRRSI-------SDSKHKPEEWMFP
DKESDT-LRQLNLAIVGHVDSGKSTLSGRLLHLLGRISQKQMHKYEKEAKLQGKGSFAYAWAL--DESAEER
ERGITMTVAVAYFDTNKHHVVLLDSPGHKDFVPNMIAGATQADAAILVIDASGGAFEAGFDNMK---GQTRE
HARVLRGFGVDQVVVAVNKMDVVGYSKDRFDLIKQQVGTFLHSCRFKASSLIWVPLSAMENQNLIAAPSDSR
LSSWYRGP--SLLDAIDSLKSPDRDVTKPLLMPICDVVRS-SLQGQVSACGKLEAGAVRPGS----------
-------------KILVMPSGDVGTARSLERDSRACTVARAGDNVAITLQGIDANQVIAGGVLCHPDFPVPV
ATRLELTILVLE-GASPILIGSQLEFHVHHAKEAATVVRLVSLLDPKTG-----EVMKKSPRCLTAKQSAVL
EVCLQGAVCVETFSESRALGRVFLRSLGRTVAMGKVTRIIHE------------------------------
--------------------------
>XP_006382171.1/1-660 hypothetical protein POPTR_0006s29040g [Populus trichocarpa]
----------MPRKGNYG-FD-YD-----------------------DY-DD-Y--D----Y-DY-D-----
--VE----DQ------VEAP-------EPKKK--TS------SDK-VRVWSCP-ICTYD--NDESMSACDIC
GVIRSSVPGKLKDD----KG------T---------------------------------------------
------------------------------------------------------------------------
----------------APFKFDFPSPD--DMVSKGL-RSSKIGSK----------GILL------FSILIGH
---------FV---SDSSSASISK-----------------------------------GRPG-----VDEG
NHNKNGVVDTQSRDEISDSTSSLMP----KAK-----------DKSVG----------YSSSSINGG-----
-------------KSLG----LTSN-LNDMSLSDK----SGNSNKASAKRPK-------SSAQYQPDKWMLP
DKSENA-LTQLNLAIVGHVDSGKSTLSGRLLHLSGRITQKEMHKYEKEAKLQGKGSFAYAWAL--DESPEER
ERGITMTVAVAYFDSKKYHVVVLDSPGHKDFVPNMISGATQADAAILVIDASIGGFEAGMDS-K---GQTRE
HARLIRSFGVDQIIVAVNKMDSVEYSKDRFDLIGTQLGTFLRSCGFKDSLVSWIPLSAVENQNLVAAPSDVR
LSSWYHGS--YLLDAIDSLQPLKRDFSKPLLMPICDVVKS-SSQGQVSACGKLEAGALRSGL----------
-------------KVLVMPSGDVGTVRTLERDSQICAVARAGDNVTVSLQGIDGSNVMAGGVLCHPDFPVAV
AKHFELKVLVLDFLTIPIVIGSQLEFHIHHAKEAARVVKIISVLDPKTG-----KVSKKAPRCLTSKQSAII
EVALDGPVCAEEFTNCRALGRAFLRTLGKTVAVGIVTRIIEDQ-E---------------------------
--------------------------
>XP_012076329.1/1-768 elongation factor 1-alpha isoform X1 [Jatropha curcas]
----------MPRKINYG-VD-YDE----D--Y-------------DDY-EE-Y--D----Y-EY-D-----
--DE----DT------GKAP-------QPQQE--VS--------R-PGIWRCA-ICTYD--NEEDMSACDIC
GVIRNPTAGNHNKA---DKR------T--------------------------ADSVCKD--SGVSMMAKSL
FGLL-PHQTPHKP---------VVAQLQEDEFVAN----REKGASNFLK-----------------------
----------------SPFKFDIPSPD--DLVSNGL-HSSKKGSR----------ANAVNHKSPRASSGISD
KNGATNAQSTIKR-SDSSSLLIQKGEQGSVDEGRYAPTRVAYT--ESWSESSDNSSALVPKSG--SNRMDES
ICSKSGTLYIQSSDETLESSSSLMP----ESK-----------NISMD----------DGSSSIIEG-----
-------------EPHR----LTSN-LNNMSLSDK----SGNLASVNDRKSK-------PIAQYEPDKWMVP
DKADNS-LTQLNLAIVGHVDSGKSTLSGRLLHLLGRITQKEMHKFERDAKLHGKGSFAYAWPL--DESSEER
ERGITMTVAVAYFDTKRYHVVLLDSPGHKDFVPNMISGATQADAAILVIDSCFGAFEAGMDSKK---GQTRE
HAQLIRSFGVDQIIVGINKMDAVDYSKDRFDFIKTQLRTFLRSCGFKDSLISWIPFSAMENQNLVSAPSDVN
LSSWYCGP--CLLDAIDSFQPPSRDFSKPLLMPVCDVIKV-TSSGQVSVCGKLEAGALRSGS----------
-------------KVLVMPSGEVGTVRTLERDSCACSLARAGDNVVVTLMGIDGSKVMAGGVLCHPDFPVAV
AKHLELKVLVLD-FATPILNGSQLEFHIQHTKEAARVVRIVSLLDPKTG-----KVAKQTPRHVSSKQHAVV
EVMLQGPVCVQEFSSCKALGRVSLRVLGRTIALGVVTRIIEEQ-D---------------------------
--------------------------
>XP_019444538.1/1-790 PREDICTED: HBS1-like protein isoform X1 [Lupinus angustifolius]
----------MPRKVYAG-PD-Y-N----D--Y-------------DDY-DD-Y-DD----YDDY-D-----
--DE----IQ----GNGEGP-------DTKQE--SI--------R-PGLWSCS-ICTYD--NDESMTSCDIC
GIVRRPLADTGTFN---SNK------S--------------------------VEGISTT--SGVSKLARSL
FASL-PQQVPKEV---------VLFPKQGDDVFQ-------FDGSNYYMLWNAQGE------------FCEF
HKAFNA-QSRPHLNI-APFKFDVPSPD--DKVYTGL-QSSKMDLK----------DQVTNSKTSRVSSNIKE
KNEH-TVPPNVES-LKNLSSLMQKGTWDSSAENKHSKNMATDV--ETSGNTSTSLSVSLAKGK--GNNVKKI
NSSKNGTVDTQSSKEKSGSSSALPK---IRDS---------------D---------EISSSSIKDG-----
-------------KTES----LSSS-FNNTVLDVR----SGNSDNTNAKGAR-------PQVSYKPEKWMLS
QQADDT-LTQLNLAIVGHVDSGKSTLSGRLLHLLGRISQKQMHKYEKESKLQGKGSFAYAWAL--DESSEER
ERGITMTVAVAYFDTKKYHVVVLDSPGHKDFIPNMISGATQADAAILVIDASLGSFEAGMDGSK---GQTRE
HAQLIRSFGVDQVIVAVNKMDVVAYSKDRFDFIRQQLGMFLRTCGFKDSSLSWVPISAMENQNLVASPSNTN
FKNWYNGP--YLLDAIDSVQPPTRELSKPLLMPICDVIKS-PTLGQVSACGKLEAGALRSGS----------
-------------KVLVMPSAVMGTVRSLERDSNACTVARAGDNVAVTLQGVDGSLVTAGGVLCHPDFPVAV
AKHLELKLLVLD-GANPILMGSQLEFHVHHVKEPARVSKILSVLDPKTG-----KVTKKSPRCLTAKQSAVI
EVILEEPICVLEFSSCKALGRVSLRLLGRTIAVGLVTRIIEEQ-N---------------------------
--------------------------
>XP_008668683.1/1-690 HBS1-like protein isoform X1 [Zea mays]
----------MFVPVL----------------------------------------D------NMSD-----
----------------------------FEEP--FK--------I-SGMWQCS-ICTHE--NTTYSSSCELC
GVLHDLSLYFNDIS---EDE---------------------------------DGAKCRHKYSGVSILARSL
FTPP-SAK-SKAI-------------VFSHDFKD-------RRN----TTGNKQAT------------MDAL
HKTFMT-RKKRHINI-VPFKFDTPSPD--DMVTTGL-KSSRNFRK----------VD--TEVLVKDSVGVTG
KEMMNNDI----------------------------------------------------------------
---------LLTEKNTSMDPSAL-V-----------------QLDD-G-------GTSSNVPSSSQN-----
-------------ITLA----LDHE-LQHLSLESK----LKNSKTN-VKKTA-------SVSHYKPEPWMLQ
SENQEI-RNQLSLAIVGHVDSGKSTLCGRLRHALGLISKKQMHKYEKEAKEKGKGSFAYAWAM--DESSDER
ERGITMTVAVAYFNSEKYRVVLLDSPGHKDFVPNMISGATQADAAILVVDASIGSFEAGMGVNG--IGQTKE
HSQLVRSFGVENLIVAVNKMDGVEYSKERFQSVKSQLGVFLRSCGYKDSSVTWVPLSAMANENLVTACSDTR
LLSWYNGG--CLLQAIDSLPPPRRDVSSPLRLPICDVIAS-HTLGQVAVCGKVESGGIRTGC----------
-------------KVLVMPSGDIATVKTMERDSSTCSLARAGDNVAVGLHGVDPGHIAAGGVLCHPDFPVRV
ACHLELKILVLE-ITVPILVGLEFELHIRHAKSSARLVRILSSLDQKTG-----RALKKAPRLLTARQAALV
EVRLDREACVEEFSTLKALARVFLRSQGSTVAVGVVTRVLDRALDMG-------------------------
--------------------------
>XP_008668686.1/1-605 HBS1-like protein isoform X5 [Zea mays]
----------MFVPVL----------------------------------------D------NMSD-----
----------------------------FEEP--FK--------I-SGMWQCS-ICTHE--NTTYSSSCELC
GVLHDLSLYFNDIS---EDE---------------------------------DGAKCRHKYSGVSILARSL
FTPP-SAK-SKAI-------------VFSHDFKD-------RRN----TTGNKQAT------------MDAL
HKTFMT-RKKRHINI-VPFKFDTPSPD--DMVTTGL-KSSRNFRK----------VD--TEVLVKDSVGVTG
KEMMNNDI----------------------------------------------------------------
---------LLTEKNTSMDPSAL-V-----------------QLDD-G-------GTSSNVPSSSQN-----
-------------ITLA----LDHE-LQHLSLESK----LKNSKTN-VKKTA-------SVSHYKPEPWMLQ
SENQEI-RNQLSLAIVGHVDSGKSTLCGRLRHALGLISKKQMHKYEKEAKEKGKGSFAYAWAM--DESSDER
ERGITMTVAVAYFNSEKYRVVLLDSPGHKDFVPNMISGATQADAAILVVDASIGSFEAGMGVNG--IGQTKE
HSQLVRSFGVENLIVAVNKMDGVEYSKERFQSVKSQLGVFLRSCGYKDSSVTWVPLSAMANENLVTACSDTR
LLSWYNGG--CLLQAIDSLPPPRRDVSSPLRLPICDVIAS-HTLGQVAVCGKVESGGIRTGC----------
-------------KVLVMPSGDIATVKTMERDSSTCSLARAGDNVAVGLHGVDPGHIAAGGVLCHPDFPVRV
ACHLELKILVLE-ITVPILVGLE-------------------------------------------------
----------------KPLFPV--------------------------------------------------
--------------------------
>XP_006653029.1/1-674 PREDICTED: HBS1-like protein [Oryza brachyantha]
------------------------------------------------------------------------
-----------------------------MEP--SR--------N-PGPWQCT-ICEHG--NDARHSSCEQC
GVLRDFSLYFNNAL---EVD---------------------------------GRVKRRGMHSTVSVLARTL
FSPS-SAK-SKDV-------------VFSGGFKV-------SRT----ATGNTQAT------------LDAL
HRTYMT-RKERRINI-VPFKFDTPSPD--DMVATGL-KSSRSIRK----------VD--TDAPCID-VHIAE
KKVMDNDS----------------------------------------------------------------
--------FIITEKDTTADLNSL-V-----------------KSNGFG-------E-SKNVSVDSEN-----
-------------KTLI----LDHE-LQQLSLERK----LQKSKPK-IKKPV-------SLSLYKPEPWMLQ
HEDEDI-PTQLNISIVGHVDSGKSTLCGRLLHSLGKISKKQMHKYEKEAKEKGKGSFAYAWAM--DESADER
ERGITMTVGVAYFDTKNYHVVLLDAPGHKDFVPNMISGATQSDAAVLVIDASIGSFEAGMGVNG--IGQTKE
HSQLIRSFGVDNLIVAVNKMDSVGYSKERFNFIKSQLGTFLRSCGYKDSAIAWVPMSAMENENLMAAASDTR
LSSWYDGN--CLLKAIDTLPPPYRDISKPLRLPICDVISS-HTLGQVAIGGKLEVGAIQSGS----------
-------------KVLVMPSAELAVVKTIERNSYGCNLARAGDNVAIGLQGIDPSHVISGGVICHPDYPVSV
ASCLELKILVLD-ITVPILVGLQFELHIHHAKMSACMVKIVSLLEQKTG-----KASKKRPRFLTSRQTAVI
EVKLEKEVCVEEFSNLKALGRVFLRSQGNTIAVGIVSRVREQA-----------------------------
--------------------------
>XP_020169000.1/1-683 HBS1-like protein isoform X3 [Aegilops tauschii subsp. tauschii]
----------MFVPKT----------------------------------------D------NQSD-----
----------------------------LEGP--HR--------N-AGPWLCS-ICSQQ--NDTSCMSCEVC
GVLRDLSLYFNNTN---EPE---------------------------------GGAKRRNKHSGVSVLARSL
FTPS-SPK-SKAI-------------VFSDGFRG-------NKN----ATGHMQAS------------LGTL
HKTFMT-HKQRH-NI-VPFKFDIPSPD--DMVSIGL-KSSRHLRK-----------------------DIPG
KMVMGDDD----------------------------------------------------------------
---------LVAEKDTSTDPSSS-V-----------------KLDELG-------GNSSSVAANTRN-----
-------------ETLI----LDNE-LQHLSLERK----PKNSKAK-IKKPV-------PVSQYKPEPWMLQ
GEDQEM-PRQLNLAIVGHVDSGKSTLCGRLLHALGRISKKQMHKNEKEAKEKGKGSFAYAWAM--DESADER
ARGITMNVGVAYFDTKNYQVVMLDSPGHKDFVPNMISGVTQADAAVLVVDASLGSFESGMGVNG--VGQTKE
HSQLIRSFGVENLIVAVNKMDSVEYSAERFNYVKSQLGIFLRSCGYKESAITWVPLSAMENENLVTAASDTR
LSSWFHGT--CLLEAIDSSAAPHRDVSKPLRLPICDVISS-HVLGQVAVCGKVVCGAIRSDS----------
-------------KVLVMPSGELATVKIIERDSSRLSSARAGDNIAIGLQGIDPIHVMSGGVLCHPDYPVSV
ASSLELKILVLD-ITVPILPGLQFELHAHHAKVSASLVRIVSLLDQKTG-----KASARKPRMLTARQAAVV
EVRLEREVCVEEFGTLKALGRAFLRSQGSTVAVGVVTRV---V-QVQGE-------------RAEQAS----
--------------------------
>XP_020168998.1/1-726 HBS1-like protein isoform X1 [Aegilops tauschii subsp. tauschii]
----------MFVPKT----------------------------------------D------NQSD-----
----------------------------LEGP--HR--------N-AGPWLCS-ICSQQ--NDTSCMSCEVC
GVLRDLSLYFNNTN---EPE---------------------------------GGAKRRNKHSGVSVLARSL
FTPS-SPK-SKAI-------------VFSDGFRG-------NKN----ATGHMQAS------------LGTL
HKTFMT-HKQRH-NI-VPFKFDIPSPD--DMVSIGL-KSSRHLRK-----------------------DIPG
KMVMGDDD----------------------------------------------------------------
---------LVAEKDTSTDPSSS-V-----------------KLDELG-------GNSSSVAANTRN-----
-------------ETLI----LDNE-LQHLSLERK----PKNSKAK-IKKPV-------PVSQYKPEPWMLQ
GEDQEM-PRQLNLAIVGHVDSGKSTLCGRLLHALGRISKKQMHKNEKEAKEKGKGSFAYAWAM--DESADER
ARGITMNVGVAYFDTKNYQVVMLDSPGHKDFVPNMISGVTQADAAVLVVDASLGSFESGMGVNG--VGQTKE
HSQLIRSFGVENLIVAVNKMDSVEYSAERFNYVKSQLGIFLRSCGYKESAITWVPLSAMENENLVTAASDTR
LSSWFHGT--CLLEAIDSSAAPHRDVSKPLRLPICDVISS-HVLGQVAVCGKVVCGAIRSDS----------
-------------KVLVMPSGELATVKIIERDSSRLSSARAGDNIAIGLQGIDPIHVMSGGVLCHPDYPVSV
ASSLELKILVLD-ITVPILPGLQFELHAHHAKVSASLVRIVSLLDQKTG-----KASARKPRMLTARQAAVV
EVRLEREVCVEEFGTLKALGRAFLRSQGSTVAVGVVTRV---V-QVDMSTLRAPPSVPSGRPRPSRSSLICL
PMSARPPIELLQLKLSSYRYTSLRRA
>XP_018860305.1/1-205 PREDICTED: uncharacterized protein LOC109021994 [Juglans regia]
----------MPRKVSYG-VD-YDE----E--Y-------------DDY-ED-YDVD----Y-DL-D-----
--VE----DN------GNVP-------QSKQE--TI--------K-RGIWRCS-ICTYD--NDESLSVCDIC
GVLRNPLINYGPGS---DKK------T--------------------------VEGMCKD--SGASKMAKFL
FASL-PRLIPKKA---------ASFQKQNDVFLK-------EEGNSSHMHMNMQGQSLFFFISICKDNLMNS
IKTFTT-CGQHHFNI-ARFKFDAPSPD--DLVFDGL-RSSKKVSK---------------------------
------------------------------------------------------------------------
------------------------------------------------------------------------
------------------------------------------------------------------------
------------------------------------------------------------------------
------------------------------------------------------------------------
------------------------------------------------------------------------
------------------------------------------------------------------------
-------------GILLL------------------------------------------------------
-----LQI----------------------------------------------------------------
------------------------------------------------------------------------
--------------------------
>XP_010240611.1/1-688 PREDICTED: HBS1-like protein isoform X1 [Brachypodium distachyon]
----------MFVPKT----------------------------------------D------NQSD-----
----------------------------LEEP--CR--------N-PGPWQCT-ICTHQ--NETSYISCELC
GVLRNLSLYFNNAV---GTE---------------------------------GGAKRRNKHSGVSVLARSL
FSPP-SPK-SKAV-------------VFSDGFQG-------NTN----TTGYMQAS------------LDAL
HETYMT-HKQRRVNI-VPFKFDTPSPD--DMVSAGL-KSFKHVRK----------VN--AEAPSIDSVDIAG
KKVMDDHD----------------------------------------------------------------
---------LVTQ-DAHTDPSSS-A-----------------KLDELG-------GNGSSVDVHIQN-----
-------------KTPV----LDDE-LQHLSLEGK----PKNIKAK-IKKPV-------SVSQYKAEPWMLQ
GEDQKM-PRQLNLAIVGHVDSGKSTLCGRLLHALGRISKKQMHKNEKEAKEKGKGSFAYAWAM--DESAEER
ARGVTMTVGVAYFDTENYQVVLLDSPGHKDFVPNMISGATQSDAAVLVVDASVGSFESGMGVNG--IGQTKE
HAQLIRSFGVENLIVAVNKMDSVEYSKERFSFVKSQLGMYLRSCGYKESAISWVPLSAMNNENLVTVASDTR
LSSWYDGN--CLLKAIDSLAPPRRDVSKPLRLPICDVVSS-HMLGQVAVCGKVATGAIRSDS----------
-------------KVLVMPSGELATVRIIERDSSRLNLARAGDNIAIGLQGIDPIHVTSGGVLCHPDYPVSV
ASSLELKILVLD-ITVPILVGLQFELHIHHAKVSASLVKILSLLDQKTG-----KASAKKPRMLTARQAAII
EVKLEREVCVEEFSALKALGRAFLRSQGITVAVGVVTRVPEQV-QV--------------------------
--------------------------
>XP_006382170.1/1-671 hypothetical protein POPTR_0006s29040g [Populus trichocarpa]
----------MPRKGNYG-FD-YD-----------------------DY-DD-Y--D----Y-DY-D-----
--VE----DQ------VEAP-------EPKKK--TS------SDK-VRVWSCP-ICTYD--NDESMSACDIC
GVIRSSVPGKLKDD----KG------T---------------------------------------------
------------------------------------------------------------------------
----------------APFKFDFPSPD--DMVSKGL-RSSKIGSK----------ANLINSRSQNASAGISE
---------TVKS-SDKSSASIPKGKQ--------------------------------GRPG-----VDEG
NHNKNGVVDTQSRDEISDSTSSLMP----KAK-----------DKSVG----------YSSSSINGG-----
-------------KSLG----LTSN-LNDMSLSDK----SGNSNKASAKRPK-------SSAQYQPDKWMLP
DKSENA-LTQLNLAIVGHVDSGKSTLSGRLLHLSGRITQKEMHKYEKEAKLQGKGSFAYAWAL--DESPEER
ERGITMTVAVAYFDSKKYHVVVLDSPGHKDFVPNMISGATQADAAILVIDASIGGFEAGMDS-K---GQTRE
HARLIRSFGVDQIIVAVNKMDSVEYSKDRFDLIGTQLGTFLRSCGFKDSLVSWIPLSAVENQNLVAAPSDVR
LSSWYHGS--YLLDAIDSLQPLKRDFSKPLLMPICDVVKS-SSQGQVSACGKLEAGALRSGL----------
-------------KVLVMPSGDVGTVRTLERDSQICAVARAGDNVTVSLQGIDGSNVMAGGVLCHPDFPVAV
AKHFELKVLVLDFLTIPIVIGSQLEFHIHHAKEAARVVKIISVLDPKTG-----KVSKKAPRCLTSKQSAII
EVALDGPVCAEEFTNCRALGRAFLRTLGKTVAVGIVTRIIEDQ-E---------------------------
--------------------------
>XP_020551795.1/1-647 HBS1-like protein isoform X4 [Sesamum indicum]
----------MPRKVDYG-FR-YED----D-NY-------------DVY-ED-Y--D----Y-DY-A-DDYD
YEEE----EN------GIAP-----VTKAKQE--AS--------R-TGVWRCP-ICTYD--NENSMSACDIC
GVLRNPLVKVNNKG---DTA------A--------------------------A------------------
------------------------------------------------------------------------
----------------AAFKFDAPSPD--DLVSNGL-RSVKSKSK----------GE---------DSRGRG
TNFLVESELAANG-LVSSSTSVTRER----------------------------------------------
-------------------------------------------HNGVE---------ENDSTSGSGN-----
-------------KPET----FNTR-MDTESLPSK----SGKARSIIERKTE-------SISQYIPEKWMTP
NNKDDG-LSQLNLAIVGHVDSGKSTLSGRMLHLLGRISQKEMHKYEKEAKQQGKGSFAFAWAL--DESAEER
ERGITMTVGVAFFTSRKYHVVLLDSPGHRDFVPNMISGATQADAAILVVDASMGSFEAGIDAIG---GQTRE
HAQLIRSFGVDQIIIVVNKMDVVEYSKERFDVIKQKLGTFLRSCGFKDSSILWIPASAMENQNLVANPSEAR
L-SWFKGP--SLLDAIDSLQLPERDYSKPLLMPICDVIKS-QSQGQVTACGKLESGAIRTGS----------
-------------KVLVMPSGITATARSLERDSQLCNIARAGDNVTVNLQGIEGNQVTAGGVICHPDYPVQV
TNRLQLKILVLD-ISTPIVMGSQLEFHIHHAKEAARIVKILSLLDPKTG-----NTTKKSPRCLLAKQNAIV
EVVLQGPVCVEEYSSCRALGRVFLRSSGRTIALGIVTQVIKRE-E---------------------------
--------------------------
>XP_015633797.1/1-567 PREDICTED: HBS1-like protein [Oryza sativa Japonica Group]
------------------------------------------------------------------------
------------------------------------------------------------------------
------------------------------------------------------------------------
------------------------------------------------------------------------
----MT-RKERHINI-VPFKFDTPSPD--DVVATGL-KSSRSFRK----------VD--TDAP-----HVTE
KRVMDNDS----------------------------------------------------------------
---------STPEKDTTADSNLP-V-----------------KSNEFG-------ESSESVSVGSQN-----
-------------ETLC----LDHE-LQHLSLERK----SQKSKAN-IKKPV-------SSSLYKPEPWMLQ
HEDEGI-PRQLNLAIVGHVDSGKSTLCGRLLHALGRISKKQMHKYEKEAKEKGKGSFAYAWAM--DESADER
ERGITMTVGVAYFDTKNYHVVLLDSPGHKDFVPNMISGATQSDAAILVIDASIGSFEAGMGING--IGQTKE
HSQLVRSFGVDNLIVVVNKMDSVEYSKERFNFIKSQLGAFLRSCGYKDSAVAWVPISAMENENLMTTASDTR
LSSWYDGN--CLLKAIDTLPPPSRDVSKPLRLPICDVFSS-HKLGQVAIGGKVEVGATRSGS----------
-------------KILVMPFGELAVVKTIERNSSSCNLARAGDNVAIGLQGIDPSHIMPGGVICHPDYPVSV
ASCLELKILVLD-ITVPILVGLQFELHIHHAKVSASMVKILSLLEQKTG-----KASKKIPRFLTSRQTAVI
EVKLEKEVCVEEFSNLKALGRVFLRSQGNTIAVGIVSRVREQA-----------------------------
--------------------------
>XP_004960066.1/1-687 HBS1-like protein isoform X1 [Setaria italica]
----------MFVPML----------------------------------------D------NRSD-----
----------------------------LEKP--SI--------N-PGMWQCS-ICTHE--NDTSNLSCELC
GVLRDVSLYFNNIS---EAE---------------------------------AGAKRRNKYSGVSVLARSL
FAPS-STK-SEAI-------------IFSDGSQD-------NRN----ATGNKQAT------------MDAL
HKTYMP-NKKRHINI-VPFKFDTPSPD--DMVTTGL-KSSRNFRK----------VD--TEVLIKDSVDVAG
EKTMDSGI----------------------------------------------------------------
---------LVTEKDTSMDPSAS-A-----------------ELDELG-------GTSSSVPSSSQN-----
-------------ITLV----LDHE-LQHLSLESK----PKSSKPK-IKKPA-------SISQYKPEPWMLQ
SEDQEM-RRQLNLAIVGHVDSGKSTLCGRLLHALGLISKKQMHKYEKEAKEKGKGSFAYAWAM--DDSTDER
ERGITMTVAVKYFDTEKYHVVLLDSPGHKDFVPNMISGATQADAAVLVVDASIGSFEAGMGVNG--IGQTKE
HSQLIRSFGVENLIVAVNKMDQVEYSKDRFNFVKSQLGIFLRSCGFKDSSVTWVPLSAMANENLVTAASDSR
LLSWYNGN--CMLKSIDSLPPPHHDVSRPLRLPICDVIAS-ITLGQVAVCGKVEAGGIRTGS----------
-------------KVLVMPSGDLATVKTIERDSSRCSSARAGDNIAVGLQGIDTSHLVSGGVICHPDFPVRI
ASRLELKILVLE-ITTPILVGLQFELHIHHARVSASLVKIPSLLDQKTG-----KASKKMPRLLTAKQAAIV
EVKLDKEVCVEEFSTLKALGRVFLRSRGNTVAVGVVTRILDQA-----------------------------
--------------------------
>XP_002448778.1/1-702 HBS1-like protein isoform X1 [Sorghum bicolor]
----------MCVNHIDS-KA-GQL----G--V------------------R-D--D------NRSD-----
----------------------------FEEP--FK--------I-SGMWQCS-ICTHE--NSTDNLSCELC
GVLRDLSLYFNNIS---EAK---------------------------------DGAKCRHKYSGVSILARSL
FTPS-STK-SKAI-------------VFSDGFKD-------SRN----TTGNKQAT------------MDAL
HKTYMT-RKKRHINI-VPFKFDTPSPD--DMVVTGL-KSSRNFRK----------VD--TKVLVKDSVDVTG
KKMIDNNI----------------------------------------------------------------
---------LLTEKSTSMDPSAS-V-----------------QLDEVG-------GSSSNVPSSSQN-----
-------------TTLV----LDHK-LQHLSLESK----PKNSKPN-IKKAT-------SVSHYKPEPWMLE
SEDQEI-CKQLSLAIVGHVDSGKSTLCGRLRHALGLISKKQMHKYEKEAKEKGKGSFAYAWAM--DESSDER
ERGITMTVAVAYFNSEKYRVVLLDSPGHKDFVPNMISGATQADAAILVVDASIGSFEAGMGVNG--IGQTKE
HSQLIRSFGVENLIVAVNKMDVVEYSKERFQSIKSQLGIFLRSCGYKDSSVTWVPLSAMANENLVTASSDSR
LLSWYNGD--CLLKAIDSLPPPHRDVSRPLRLPICDVIAS-HTLGQVAVCGKVESGGIRTGS----------
-------------KVLVMPSGDIATVRTIERDSSTCSLARAGDNVAIGLHGIDPGHIVSGGVLCHPDFPVRV
ASHLELKVLVLE-ITMPILVGLQFELHIHHARVSARLVKILSSLDQKTG-----KALKKMPRLLTARQAAVV
EVKLDKEVCVEEFSTLKALGRVFLRSQGNTVAVGIVTRILDQDLNLD-------------------------
--------------------------
>XP_021319366.1/1-691 HBS1-like protein isoform X2 [Sorghum bicolor]
----------MFVPVL----------------------------------------D------NRSD-----
----------------------------FEEP--FK--------I-SGMWQCS-ICTHE--NSTDNLSCELC
GVLRDLSLYFNNIS---EAK---------------------------------DGAKCRHKYSGVSILARSL
FTPS-STK-SKAI-------------VFSDGFKD-------SRN----TTGNKQAT------------MDAL
HKTYMT-RKKRHINI-VPFKFDTPSPD--DMVVTGL-KSSRNFRK----------VD--TKVLVKDSVDVTG
KKMIDNNI----------------------------------------------------------------
---------LLTEKSTSMDPSAS-V-----------------QLDEVG-------GSSSNVPSSSQN-----
-------------TTLV----LDHK-LQHLSLESK----PKNSKPN-IKKAT-------SVSHYKPEPWMLE
SEDQEI-CKQLSLAIVGHVDSGKSTLCGRLRHALGLISKKQMHKYEKEAKEKGKGSFAYAWAM--DESSDER
ERGITMTVAVAYFNSEKYRVVLLDSPGHKDFVPNMISGATQADAAILVVDASIGSFEAGMGVNG--IGQTKE
HSQLIRSFGVENLIVAVNKMDVVEYSKERFQSIKSQLGIFLRSCGYKDSSVTWVPLSAMANENLVTASSDSR
LLSWYNGD--CLLKAIDSLPPPHRDVSRPLRLPICDVIAS-HTLGQVAVCGKVESGGIRTGS----------
-------------KVLVMPSGDIATVRTIERDSSTCSLARAGDNVAIGLHGIDPGHIVSGGVLCHPDFPVRV
ASHLELKVLVLE-ITMPILVGLQFELHIHHARVSARLVKILSSLDQKTG-----KALKKMPRLLTARQAAVV
EVKLDKEVCVEEFSTLKALGRVFLRSQGNTVAVGIVTRILDQDLNLD-------------------------
--------------------------
>XP_009395415.1/1-693 PREDICTED: HBS1-like protein isoform X1 [Musa acuminata subsp. malaccensis]
-----MPESEDGRKVMKA--------------------------------------D------EEST-----
--SK------------------------LDKS--SS--------K-TGAWQCS-ICTYE--NDQYLVSCDVC
GVFRDFPGKSGSRD---EEN---------------------------------VNGTSKK--SEVSPLGRSL
FDRP-PNSMPK----------------VAGGFLC-------NEAGKSCGARLISAQ------------LGDL
HKMFLAPSLSQTKNI-EPFRFDAPSPD--DIVSSG--KSSRTFPK----------VNTMPSTSVKISHDKPG
KKGLVE------------------------------------------------------------------
---------VLQDNEVPESFPPS-S-----------------LPNNHN-------EFENDNPSSFED-----
-------------EPHM----LANN-VQSLKLEKH----SPKSRN---VKAK-------SNAEYKPEEWMFP
DKEGTL--SQLNLAIVGHVDSGKSTLSGRFLHLLGQISNKQMHRYEREAKQKGKGSFAYAWAL--DESVEER
ERGITMTVAVAYFLTKKYRVVLLDSPGHRDFVPNMISGSTQADAAVLVIDASVGAFEAGMGGKS--VGQTKE
HAQLIRSFGVEQLIVAVNKMDQVDFSKDRFDYIKLQLGHFLRTCGFKESLVTWIPLSALDNQNLLTTASDIH
LSCWYQGY--CLLDAIDSLQSPHRDVLKPFLLPICDVISK-YSSGQVTACGKIETGAIRIGS----------
-------------KVLVMPSGDPAVVRNIERDSSTCNVARAGDNVVASLHGVDQGQVIQGGVLCHPDFPVTI
ASSLELKILILD-IATPIIIGSQVELHIHHAKQAAKVVKVLSLIDPKTG-----SAAKKSPRMLVARQRAIV
EVALEGEICVEEFSNCRALGRVFLRALGSTIAVGIVTRILQEA-----------------------------
--------------------------
>XP_021608006.1/1-732 HBS1-like protein, partial [Manihot esculenta]
------------------------------------------------------------------------
--IS----AI------GEVP-------EPKQE--LN--------R-PAQWRCA-ICTYD--NDEDMSACDIC
GVIRNPTAGNYINS---DKR------T--------------------------ADNMCKD--SGISILAKSL
FASL-PHWTPQKP---------VVAQLQNDDFVT-------KWGSDFLN-----------------------
----------------YPFKFDVPSPD--DLVSSGL-HASKKGSR----------ANSLNLKYPRGSSGITQ
KNSANNAHSTIKK-SD-SPLLILKSKEDSVDEGIHVMNGVSYT--QSGSESSD-GSIVVPKSG--PNSVDKN
YCSKNGSISIQSSGETSKSSSSMKQ----KGK-----------YKNADASIQSSGKTSECSSSLMPK-----
---------------------------------DK----SQDVTSDNAIKAK-------SHKQYEPDKWMLP
DKAEDK-LTQLNLAIVGHVDSGKSTLSGRLLHLLGRITQKEMHKYEKEAKLLGKGSFAFAWAL--DESAEER
ERGITMTVAVAYFDTKKYHVVLLDSPGHKDFVPNMISGATQADAAVLVIDASPGAFEAGMDSKK---GQTRE
HAQLIRSFGVDQIIVAINKMDAVNYSEDRFNFIRAQLGTFLHTCGFKDSLVSWIPLSAIENQNLISPPPDVH
LSSWYRGP--YLLDAIDSFQPPARDFLKPLLMPICDVIKS-PSVGQVSACGKLEAGALRSGT----------
-------------KVLVMPSGEVGTVRNLERDSQACPVARAGDNVAVSLVGIDGSHVMAGGVLCHPDYPVSV
AKHLELKVLVLD-NATPILIGSQLEFHIHHAKEAAGVVKIVSLLDSKTG-----KVTKKAPRCLAAKQQAVI
EVVLHGPVCVQEFSSCKALGRASLRVLGRTIALGVVTKIIEDQ-E---------------------------
--------------------------
>XP_018812196.1/1-616 PREDICTED: elongation factor 1-alpha-like isoform X1 [Juglans regia]
------------------------------------------------------------------------
------------------------------------------------------------------------
------------------------------------------------------------------------
--------------------------------------------------MNSI------------------
-KTFTT-CGQHHFNI-ARFKFDAPSPD--DLVFDGL-RSSKKVSK----------ANSTDLKSSRVSSSIDQ
NIGVVGIKSSADR-ADISSSSMPKGRHHSEDGSNYSK--------------------------------NGT
G-----------NMPSSDKSSVSPAALTIKGR-----------PDAID---------ESSSSSMSRG-----
-------------NPRS----LTNN-LNKMALDAG----SGLSKNGNARVIR-------SNTEYKPENWMLP
GQAEDT-LNQLNLAIVGHVDSGKSTLSGRLLHLLGRISQKEMHKNEKEAKLQGKGSFAYAWAL--DESTEER
ERGITMTVAVAYFDSKKYHVVVLDSPGHKDFVPNMISGAAQADAAVLVIDASVGSFEVGMDSAK---GQTRE
HAQLIRSFGVDQIIVAVNKMDAVDYSKERFDLIKQRLGTFLRSCGFRDSSIILVPLSAMENQNLVAAPSDVR
LLSWYHGP--YLLDAIDSLQPPMRDFSKPVLMPICDVLKL-SSLGQVSACGKLEAGALRSGS----------
-------------KVLVMPSGNVGIVRSLERDSQACSFARAGDNVAVSLQGIDGSLVTAGGVLCHPDFPVAV
AKHLELKVLVLD-VTTPILIGSQLEFHVHHAKEAARVVRMLSLLDPKTG-----KVTKKAPRCLTAKQTAVV
EVALQGPVCVEEFSSCRALGRVFLRALGRTIAVGIVTRIIEEQ-D---------------------------
--------------------------
>XP_008802540.1/1-602 PREDICTED: HBS1-like protein isoform X4 [Phoenix dactylifera]
------------------------------------------------------------------------
-----------------------------------M--------K-PPY--CA-----------HLLQSQGC
AFAL-------------------------------------------------------------------L
FDVS-VYQMPIHN-------------VRTDKFM---------------------------------------
-----------LILT-APFKFDTPSPD--DIVSSGK-NAARNFPK----------V---PLGSTKASSNITG
KKEIVN------------------------------------------------------------------
---------LLPVNEVSNSSSASSS-----------------KDNHID-------VSESSNSRDYED-----
-------------APQI----IADD-LHRLKLDKN----SKDNRS---KKAS-------RNVQYKPEKWMLS
DQEQGI-SSQLNLAVVGHVDSGKSTLCGRLLHLLGRISKKQMHKNEKEAKEKGKGSFAYAWAM--DESAEER
QRGITMTVAVAYFDSKKFRVVLLDSPGHKDFVPNMISGATQADAAVLVVDASVGSFEAGMGGNS--VGQTKE
HAQLIRSFGVEQIIVAVNKMDLVEFSKERFDFIKLQLGLFLCSCKFKESSVAWIPLSAMENQNLVTTASDVR
LSSWYQGF--CLLDAIDSLKPPQRDVSKPLLLPICDVVIS-HFVGQVAVCGKLEFGALRASS----------
-------------KVLVMPSGDLATVQTIQRDYCPCTIAKAGDNVAVSLQGIDAGHVMPGGVLCHPDLPVTV
ASSLELKILVLD-IVTPILVGSQVEIHIHHAKEAARVTKILSLLDQKSG-----KVSRNAPRILTARQSAII
EVALDGTVCVEEFSVCRALGRAFLRASGSTIAVGIVTRVLEQG------------------------S----
--------------------------
>XP_010669441.1/1-744 PREDICTED: HBS1-like protein isoform X1 [Beta vulgaris subsp. vulgaris]
----------MSRKANYG-YD-YDD---YD-D--------------DDY-ED-Y--E----Y-DDEEDG--A
VVQE----QH------GEEA-------VVNQK--GV----------PGIWRCS-ICTYD--NDETMTYCEIC
GVLRYPPTKSGNSI---DKT------S--------------------------VGGTCKD--SAVSQLAKSL
FASV-PCRTPTMA---------IASQPQNFCNVT-------GEGNRFHDIETLQQ-----------------
----SASRSSRLRTI-VQFKFDAPSPD--DVVSSRL-NSTNKGSTS------APPGFHVQNAAITTQSSARQ
DNNSIAFKERTTP-EDQSHASTSNFSRNT-------------------------------------------
-----AMAGGSLSSTRSENPPARDP----KLK-----------HSSLG-----------GSSTLANG-----
------------TESES----LASG-LDNISLNKK----HGTSKFVIPKK---------TLSQYKPDKWMLP
DKEDGV-MAQLNLAIVGHVDSGKSTLSGRLLHLLGQVSQKQMHKYEKEAKQQGKGSFAYAWAL--DESAEER
ERGITMTVAVAYFDTKRYHVVVLDSPGHKDFVPNMISGATQADAAVLVIDASLGAYETGMDSIG---GQSRE
HAQLIRSFGVDQIIVAINKMDVVGYSKERFELIKNQVGSFLRQCGFKDSFISWVPLSAMENQNLVAAASDVR
LNSWYKGP--HLLDSVDLLRPPRRDYEKPLLMPICDVVKT-HTMAQVSACGKLEAGALRSGC----------
-------------KVLVMPLGDMATVRSIECNSQPCAIARAGENVAVVLQGIDVSHVIAGGVLCHPDFPVRV
ASHLELKILVLD-VKVPILIGSQLEFHIHHAKEVARVLKIVSLLDTKTG-----KETKKAPRCLVAKQSAVI
EVALQQAVCVEDFSSCKALGRIFLRSSGRTIAVGVVTQVMED------------------------------
--------------------------
>XP_015580143.1/1-764 PREDICTED: HBS1-like protein isoform X3 [Ricinus communis]
----------MPRKVNYG-VD-FDD----DDDY-------------EDY--D-Y--D----Y-EY-D-----
--VE----DY------GEAP-------ESKQE--IS--------S-ARQWRCS-ICTYD--NDESMNACDIC
GVIRNPTAGNSNNN---DKR------T--------------------------ADSVCKD--SGVSIMAKSL
FASL-PHRTLHKP---------VVAQLQKDDSVTK----GAQGNTKFLN-----------------------
----------------FPFKFDVPSPD--NLVSSGL-HSSKRDSR----------ANSLNLKPPKASSGIID
-NGATNSQSIVKR-LDDSSLLMEKGKRDSGNDNVRGKNEASAI--QSSSGSNS-SFSLKPKPGVASNFLEDS
------ALSIHSSDEMPENSSALMP----KGK-----------HRNMD---------NSSSSSMIGG-----
-------------ERHM----LANN-ISMMSVSDK----SEHVSSINAKKSK-------SIAHYQPDNWMLL
DKADDT-MTQLNLAIVGHVDSGKSTLSGRLLHLLGRITQKEMHKYEKEAKLQGKGSFAYAWAL--DESPEER
ERGITMTVAVAYFDSKKYHVVVLDSPGHKDFVPNMISGATQADAAILVIDACTGAFEAGMESKK---GQTRE
HVQLIRSFGVDQIIVAINKMDAVQYSKDRFDSIKTQLGMFLRSCGFKDSSISWIPLSAMENQNLVSAPSDVV
LSSWYHGP--CLLDAIDAFQPPSREFSKPLLMPICDVIKS-PSMGQVSACGKLEAGALRIGS----------
-------------KVLVMPSGDVGTVRTLERDSQACSVARAGDNVAVSLVGIDGSNVIAGGVLCHPDFPVPV
AKHLELKVLVLD-FATPILIGSQLEFHLYHTKEAARVVRIISLLDPKTG-----KETKKAPRCLTPKQHALI
EVDLHGPVCAQEFSSCKALGRVSLRVLGRTIALGVVTKIIEEQ-A---------------------------
--------------------------
>XP_020115280.1/1-670 HBS1-like protein isoform X1 [Ananas comosus]
------------------------------------------------------------------------
----------------------------MDEL--TT--------K-PGIWRCS-ICTYE--NDEISSSCDIC
GVVRDLNGIIGNDS---ERD---------------------------------VHGKQKG--SGVSIMARSL
FTPS-PSRMPKAA-------------LITDGLQA-------TRS----EKGYMHTS------------FNDL
QRTFMPPIYNPSVNI-TPFKFDTPSPD--DIVSAGK-KPSGTFLK----------VDTAPSTSAKASSGIKG
KKAIVN------------------------------------------------------------------
---------VLPDNRIAASSSASLV-----------------TAGQLD-------EDESNNNTK-ED-----
-------------AAQT----LEEN-LTGLKLDKN----SRHNKS---NKAM---------LQYQPEKWMLS
DEEQ-L-PSQLNLAIVGHVDSGKSTLSGRLLQLMGRISKKQMHKYEKAAKEKGKGSFAYAWAM--DESTYER
ERGITMTVAVAYFESKNYRVVLLDSPGHKDFVPNMISGATQADAAVLVVDASIGSFEAGMSGNG--VGQTKE
HAQLTRSFGVEHIIIAVNKMDVVDFSKERFELIKSQLGLFLRSCGFKELSMTWVPLSAMENQNLVATASDTR
LTSWYTGY--CLLDAIDSLQPPHRDVSKPLLLPICDVITS-HTLGQVAACGKLETGAIRVGS----------
-------------KVLLMPSGDLATVRTIERDSTSCSMARAGDNIAVSLPGVDASHVIQGGVLCQPNFPVKV
ATSLELKVLVLD-ITIPILVGVQVELHIHHAKESARVVKILALVDQKTG-----NVSKKAPRMLTARQSAII
EVKLDGAVCVEEFSNCRALGRVFLRASGSTIAVGIVVRVLEH------------------------------
--------------------------
>XP_011044992.1/1-689 PREDICTED: elongation factor 1-alpha isoform X1 [Populus euphratica]
----------MPRKVNYG-VD-CDD---------------------GDY-DD-Y--D----D-DY-D-----
--AE----DD------VEAA-------EPKHE--TAKY----NDK-VRLWRCA-ICNYD--NDESMTACDIC
EVIRNPVPGSIKRAG--GGG------G---------------------------------------------
------------------------------------------------------------------------
----------------APFKFNIPSQD--DLVSDGL-HPSKIGSK----------AKLFNSRYPNVTAAVTE
---------IVKS-SDKSSASMPKGKQGQ----------------QISDGSS--ASISKGRPG-----VDEG
NQKKNGMVGTQSSDETSDSTPS-TS----KGK-----------DRSVD----------YSSSSTNTG-----
-------------ESLG----LTGN-LNEMSLSDK----SGKSYKASAKRHK-------SSAQYQPDKWMLP
CKSENA-LTQLNLAIVGHVDSGKSTLSGRLLHLLGRITQKQMLKYEKEAKLQGKGSFAYAWAL--DESPEER
ERGITMTVAVAYFDSKKYHVVVIDSPGHKDFVPNMISGSTQADAAILVIDASVGGFEAGMDS-K---GQTRE
HALLIRSFGVDQIIVAVNKMDSVEYSKDRFDLIRTQLGTFLHSCGFKDSLVSWIPLSAVENQNLVAAPSDIR
FSSWYRGP--YLLDAIDSLQPPTRDFSKPLLMPICDVVIS-SSQGQVSACGKLEAGALQSGL----------
-------------KVLVIPSGDVGTVRSLERDSKACDVARAGDNVTVSLLGIDGSNVMTGGVLCHPDFPVAV
ARHFELKVLMLD-LEIPLVIGSQLEFHGHHAKEAARVVKIISALDSKTG-----KVTKKAPRRLTSKQSAVI
EVLLDGPVCMEEFTNCRALGRVFLRTSGKTIAVGIITRIMEDQ-E---------------------------
--------------------------
>XP_021738870.1/1-758 HBS1-like protein isoform X1 [Chenopodium quinoa]
----------MSRKANHG-YD-Y-D---DD-IY-------------EDYDED-Y--A----Y-DYEDDDDDN
VHVE-----H------SDEV-------VVNKE--AN--------K-SGVWCCS-VCTYD--NEESMTYCEIC
GVLRFPPSEGSSSSGGIDNK------T--------------------------VGGTCKG--SGVSQLAKSL
FASV-SCRTPKMA---------VVSHPQNFCNLT-------GEGSRCHDIKNVQQH------------CHVF
SDGQSASRRSRLTTI-APFKFDIPSPD--DIIS--L-NTVKKGSAG------APPGFLANNTATMTQSSARQ
FDSYIEIE-RTKS-EDHSFASTSKSSSNN-------------------------------------------
-----GMAEGPSSSIRSEKSPARDP----KSK-----------HNSVG-----------GSISPANG-----
------------AEPEN----LASA-INHMSIDSK----PGSSKLVIPKK---------NLAQYKPEKWMLP
DNVDGV-MAQLNLAIVGHVDSGKSTLSGRLLHLLGQISQRQMHRFEKESKQQGKGSFAYAWAL--DESAEER
ERGITMTVGVAYFDTKKYHVVVLDSPGHKDFVPNMISGATQADAAILVIDASVGAFETGMDNTG---GQSRE
HAQLIRSFGVDQIIVAVNKMDVVGYSKERFELIKHQVGSFLRQCGFKESFISWVPVSAMENQNMVVAASDLR
LNSWYKGS--HLLDAINSLCPPKRDYEKPLLMPICDIVKT-HSMAQISACGKLEAGALRNGC----------
-------------KVLVMPVGEIATVRSIECNSQLCAVARAGENVSVVLQGIDAAHVIAGGVLCHPDYPVRV
ASHLELKILIFD-IKIPILIGSQLEFHIHHAKEAARVVKIVSLLDPKTG-----KETKKAPRCLVAKQTAII
EVALQDSICVEDFTSCKALGRVFLRSSGRTIAVGVVTQVIDDQ-K---------------------------
--------------------------
>XP_020169004.1/1-607 HBS1-like protein isoform X5 [Aegilops tauschii subsp. tauschii]
------------------------------------------------------------------------
------------------------------------------------------------------------
------------------------------------------------------------------------
------------------------------------------------------------------------
-MLILT----------VPFKFDIPSPD--DMVSIGL-KSSRHLRK-----------------------DIPG
KMVMGDDD----------------------------------------------------------------
---------LVAEKDTSTDPSSS-V-----------------KLDELG-------GNSSSVAANTRN-----
-------------ETLI----LDNE-LQHLSLERK----PKNSKAK-IKKPV-------PVSQYKPEPWMLQ
GEDQEM-PRQLNLAIVGHVDSGKSTLCGRLLHALGRISKKQMHKNEKEAKEKGKGSFAYAWAM--DESADER
ARGITMNVGVAYFDTKNYQVVMLDSPGHKDFVPNMISGVTQADAAVLVVDASLGSFESGMGVNG--VGQTKE
HSQLIRSFGVENLIVAVNKMDSVEYSAERFNYVKSQLGIFLRSCGYKESAITWVPLSAMENENLVTAASDTR
LSSWFHGT--CLLEAIDSSAAPHRDVSKPLRLPICDVISS-HVLGQVAVCGKVVCGAIRSDS----------
-------------KVLVMPSGELATVKIIERDSSRLSSARAGDNIAIGLQGIDPIHVMSGGVLCHPDYPVSV
ASSLELKILVLD-ITVPILPGLQFELHAHHAKVSASLVRIVSLLDQKTG-----KASARKPRMLTARQAAVV
EVRLEREVCVEEFGTLKALGRAFLRSQGSTVAVGVVTRV---V-QVDMSTLRAPPSVPSGRPRPSRSSLICL
PMSARPPIELLQLKLSSYRYTSLRRA
>XP_021744352.1/1-759 elongation factor 1-alpha-like isoform X1 [Chenopodium quinoa]
----------MSRKANHG-YD-YDD---DD-IY-------------EDYDED-Y--A----Y-DYEDDDDDN
VHVE-----H------S-EV-------IVHKE--AN--------K-SGVWCCS-VCTYD--NEESMTYCEIC
GALRFPPSDSSSNSGSIDKK------T--------------------------VGGTCKG--SGVSQLAKSL
FASV-SCRTPKMA---------VVSHPQNFCNLT-------GEGSRCHDIKYVQQH------------YHVF
SDGQSAPRSSRLTTI-APFKFDVPSPD--DIIS--L-NTVKKGSAG------APPGFPANNTATMTQSSARQ
IDSYIEIERRTTP-EDHSFASTSKSSSNN-------------------------------------------
-----GMAEGPSSSIRSEKSPARDP----KSK-----------HNSVG-----------GSISPANG-----
------------AEPEN----LASD-LNHMSTDSK----PGSSKLVIPKK---------TLAQYKPEKWMLP
DNEDGV-MAQLNLAIVGHVDSGKSTLSGRLLHLLGQISQRQMHKFEKESKQQGKGSFAYAWAL--DESAEER
ERGITMTVGVAYFDTKKYHVVVLDSPGHKDFVPNMISGATQADAAILVIDASVGAFETGMDNTG---GQSRE
HAQLIRSFGVDQIIVAVNKMDVVGYSKERFELIKHQVGSFLRQCGFKESFISWVPVSAMENQNMVAAASDLR
LNSWYKGS--HLLDAIDSLCPPKRDYEKPLLMPICDIVKT-HSMAQISACGKLEAGALRNGC----------
-------------KVLVMPVGDIATVRSIECNSQPCAVARAGENVSVVLQGIDAAHVIAGGVLCHPDYPVRV
ASHLELKVLVFD-IKIPILIGSQLEFHIHHAKEAARVLKIVSLLDPKTG-----KEKKKAPRCLVAKQTAII
EVALQDSICVEDFTSCKALGRVFLRSSGRTIAVGVVTQVIGDQ-K---------------------------
--------------------------
>XP_010240613.1/1-563 PREDICTED: HBS1-like protein isoform X4 [Brachypodium distachyon]
------------------------------------------------------------------------
------------------------------------------------------------------------
------------------------------------------------------------------------
------------------------------------------------------------------------
----------------MPFKFDTPSPD--DMVSAGL-KSFKHVRK----------VN--AEAPSIDSVDIAG
KKVMDDHD----------------------------------------------------------------
---------LVTQ-DAHTDPSSS-A-----------------KLDELG-------GNGSSVDVHIQN-----
-------------KTPV----LDDE-LQHLSLEGK----PKNIKAK-IKKPV-------SVSQYKAEPWMLQ
GEDQKM-PRQLNLAIVGHVDSGKSTLCGRLLHALGRISKKQMHKNEKEAKEKGKGSFAYAWAM--DESAEER
ARGVTMTVGVAYFDTENYQVVLLDSPGHKDFVPNMISGATQSDAAVLVVDASVGSFESGMGVNG--IGQTKE
HAQLIRSFGVENLIVAVNKMDSVEYSKERFSFVKSQLGMYLRSCGYKESAISWVPLSAMNNENLVTVASDTR
LSSWYDGN--CLLKAIDSLAPPRRDVSKPLRLPICDVVSS-HMLGQVAVCGKVATGAIRSDS----------
-------------KVLVMPSGELATVRIIERDSSRLNLARAGDNIAIGLQGIDPIHVTSGGVLCHPDYPVSV
ASSLELKILVLD-ITVPILVGLQFELHIHHAKVSASLVKILSLLDQKTG-----KASAKKPRMLTARQAAII
EVKLEREVCVEEFSALKALGRAFLRSQGITVAVGVVTRVPEQV-QV--------------------------
--------------------------
>XP_020520167.1/1-708 HBS1-like protein isoform X1 [Amborella trichopoda]
----------MPRKVNYR-ID-YAE----D--Y--------------DYHDD-Y--D----Y-DH-D-----
--LE----SN------GEAP-------KEDQS--VS--------K-PGYWRCA-ICTYDNDNDDNLTSCDIC
GAVRIAPVGNS-----FEVK------A--------------------------VDDICKD--PGVSVLAKSL
FASL-PRGKPKMA---------ITMQRQ--------------------------GK------------FSDF
QNAFNIPDSRQHINI-APFKFDRASPD--DMVSAGK-KSYGKDIK----------AKVPQFPPSKTSPVIAE
KGKMKAVSNAKKY-EASSSTSNKVGR----------------------------------------------
-------------------------------------------LNSND-------RSPISGSGVVEE-----
------------DKIQA----TTSD-FLNLKLKPS---IYNQKNDVNGRKTA-------SFDEYKPEPWMLP
DQKEQT-LPLLNLAIVGHVDSGKSTLSGRLLHLLGRISPKEMHKYEKESKQMGKGSFAYAWAL--DESSEER
ERGITMTVAIAHFETKKYHVVVLDSPGHKDFVPNMISGATQADAAILVVDAALGSFEAGMDGYGG-GGQTKE
HAQLVRSFGVDQIIVAVNKMDAVHYSEERFNFIRVRLGSFLRTCGFKESSIVWIPLSAMENQNLITTASELR
LLTWYKGS--NLLEAIDSFLPPVRETSKPLRMPICDVMKSLLSLGQIAVSGKLEAGAIRNGS----------
-------------KVLVMPYGHIATVKCIVRDSRACSIARAGDNVDVGLQGIDASIVMAKGVLCHPEYPVAV
AASLELKVLILD-ITMPILVGSQVEFHVHHAKEAARVVKILSLIDPKTG-----KVSKKAPRCLTARQSAMI
EVNLERAVCIEEFSKYRALGRVYLRANGKTIAVGVVTRIIHQ------------------------------
--------------------------
>XP_020696849.1/1-716 HBS1-like protein isoform X1 [Dendrobium catenatum]
---------------MMGGVT--------D--------------KVHNY----F--DG--------D-----
--------QS----MRGILS-------EQKKS--AS--------K-HGFWRCL-VCTYE--NDGSLSSCYIC
GVFKDSFDGWINKG---ENQ---------------------------------ALGICE---HSTSVMAKAL
FAGM-PHQ-------------GTVISSLSDAFLRKD---------DLSSETRSTES------------LNNV
QETLPASISKHSITI-VPFRFDTLSPD--DIVSLGR-KKTK--------------DHLATAIPATISSSSTD
EKEVVK------------------------------------------------------------------
---------ILAEHDDPETSSALSS--HLNGN-------------------------RSNNLGINDN-----
-------------ESEI----LVSK-IHHLKLDKKIK---------NIKKVM-------SPSQYKPEKWILS
EQQQET-KSQLNIAIVGHVDSGKSTLCGRLLHLLGKISKKEIHKYQKEAKEKGKGSFAFAWAM--DETAEER
ERGITMTVAIAYFESKKYRVVLLDSPGHKDFVSNMISGSTQADAAILLVDASKGSFEAGMGFHD--VGQTKE
HAQLIRSFGVEQIVVAVNKMDTVGYSQERFNYIKSQLAAFLRSCGFKETLITWIPLSAMDNQNVVTSASNDH
L-SWYHGL--CLLDAIDSLYPPERDVLKPLLMPVCDVVSS-HSLGQVAACGKLEAGAIRHGSKVPLGPFISI
LLMIFCCDSLNYVQVLIMPSGDLATIRSIERDCQACLSARAGDNVAVSLQGTDVSNLVPSAVICHPDFPVTV
ADILELKILVLD-VKMPILLGSHVEFHIHHAKEAAQVTKIVSLLDQKKA-----KTSKIAPRLLTARQSATI
EVSLERPVCVEEFSSCRTLGRAFLRCSGITIAVGIVTRIIFAD-EQ--------------------------
--------------------------
>XP_020696852.1/1-685 HBS1-like protein isoform X3 [Dendrobium catenatum]
---------------MMGGVT--------D--------------KVHNY----F--DG--------D-----
--------QS----MRGILS-------EQKKS--AS--------K-HGFWRCL-VCTYE--NDGSLSSCYIC
GVFKDSFDGWINKG---ENQ---------------------------------ALGICE---HSTSVMAKAL
FAGM-PHQ-------------GTVISSLSDAFLRKD---------DLSSETRSTES------------LNNV
QETLPASISKHSITI-VPFRFDTLSPD--DIVSLGR-KKTK--------------DHLATAIPATISSSSTD
EKEVVK------------------------------------------------------------------
---------ILAEHDDPETSSALSS--HLNGN-------------------------RSNNLGINDN-----
-------------ESEI----LVSK-IHHLKLDKKIK---------NIKKVM-------SPSQYKPEKWILS
EQQQET-KSQLNIAIVGHVDSGKSTLCGRLLHLLGKISKKEIHKYQKEAKEKGKGSFAFAWAM--DETAEER
ERGITMTVAIAYFESKKYRVVLLDSPGHKDFVSNMISGSTQADAAILLVDASKGSFEAGMGFHD--VGQTKE
HAQLIRSFGVEQIVVAVNKMDTVGYSQERFNYIKSQLAAFLRSCGFKETLITWIPLSAMDNQNVVTSASNDH
L-SWYHGL--CLLDAIDSLYPPERDVLKPLLMPVCDVVSS-HSLGQVAACGKLEAGAIRHGSKVPLGPFISI
LLMIFCCDSLNYVQVLIMPSGDLATIRSIERDCQACLSARAGDNVAVSLQGTDVSNLVPSAVICHPDFPVTV
ADILELKILVLD-VKMPILLGSHV-ITIHSS------TKLTLFM----------------------------
-VSLERPVCVEEFSSCRTLGRAFLRCSGITIAVGIVTRIIFAD-EQ--------------------------
--------------------------
>XP_021861190.1/1-758 HBS1-like protein isoform X1 [Spinacia oleracea]
----------MPRKANYG-YG-YDD---ED-DY-------------EDYDED-Y--E----Y-EEEDDGEVT
AHEE----KH------GEEA-------VVNTE--AV--------K-PGLWCCS-ICTYD--NHDSMTYCEIC
SVLRFPPSNSGSST---DKK------T--------------------------VGGTCKD--SGVSQLAKSL
FASV-PCRTPKMA---------VASHPQNFFNVT-------GEGNRCHDIINVQQH------------YHVF
SDGLSAPRSSRFTTI-VPFKFDVPSPD--DVVS--L-NTINKGSTG------APPGFSVKNKATTTPSSARQ
TDSSFAIKGRITP-EDQSFTSTSKFPRNI-------------------------------------------
-----DVAEGPSSSTRSDKSPTRDR----KSK-----------HSSVG-----------GSSSLANG-----
------------AESES----LSSG-LDHISLDSK----PGSSKLVIPKK---------TLAQYKPEKWILP
DKEDGT-MTQLNLAIVGHVDSGKSTLSGRLLHLLGQISKRQMHKYEKESKQQGKGSFAYAWAL--DESAEER
ERGITMTVAVAYFDSKRYHVVVLDSPGHKDFVPNMISGATQADAAILVIDASVGAYETGMDNIG---GQSRE
HAQLIRSFGVDQIIVAVNKMDVVGYSKERFELIKHQVGSFLRQCGFKESFISWVPVSAMENQNMVASASDLR
LSSWYKGS--DLLGTIDSLRPPKRDYEKPLLMPICDVIKT-NSMAQISACGKLEAGALRNGC----------
-------------KVLVMPLGDTATVRSIECNSQPCAVARAGENVSVVLQGIDVAHVIGGGVLCHPDYPVRV
ASHLELKILVLD-VKIPILIGSQLEFHIHHAKEAARVLKIVSLLDSKTG-----KETKKAPRCLVAKQSAVI
EVALHSAICVEDFSSCKALGRVFLRSSGRTIAVGVVTQVMEDQ-K---------------------------
--------------------------
>XP_020571583.1/1-162 uncharacterized protein LOC110018577 [Phalaenopsis equestris]
----------M---------------------YVWVFLSLAIARV--------Y-----RIW----------
--SE----QK-----------------NSKGM--------------VGFWKCS-VCTYE--NDGNLSSCYIC
GVFQDSFNMLVNKG---ENQ------ALDILE------------------------------KSTSVMARSL
FAGK-PRQRAVIS-------------------------------------------------SL----SDNL
QDAFPASISKHSITI-VPFRFDTLSPD--DIV-----SAERKKPK---------------------------
------------------------------------------------------------------------
---------------------------------------------------------------------DH-
---------------------LATT-MPPVALPSS-------------------------------------
----------------------------------------------------------------TDE-----
------------------------------------------------------------------------
------------------------------------------------------------------------
------------------------------------------------------------------------
-------------KKMV-------------------------------------------------------
------------------------------------------------------KL----------------
------------------------------------------------------------------------
--------------------------
>XP_021738871.1/1-750 HBS1-like protein isoform X2 [Chenopodium quinoa]
----------MSRKANHG-YD-Y-D---DD-IY-------------EDYDED-Y--A----Y-DYEDDDDDN
VHVE-----H------SDEV-------VVNKE--AN--------K-SGVWCCS-VCTYD--NEESMTYCEIC
GVLRFPPSEGSSSSGGIDNK------T--------------------------VGGTCKG--SGVSQLAKSL
FASV-SCRTPKMA---------VVSHPQNFCNLT-------GEGSRCHDIKNVQQH------------CHVF
SDGQSAS---------PPFKFDIPSPD--DIIS--L-NTVKKGSAG------APPGFLANNTATMTQSSARQ
FDSYIEIE-RTKS-EDHSFASTSKSSSNN-------------------------------------------
-----GMAEGPSSSIRSEKSPARDP----KSK-----------HNSVG-----------GSISPANG-----
------------AEPEN----LASA-INHMSIDSK----PGSSKLVIPKK---------NLAQYKPEKWMLP
DNVDGV-MAQLNLAIVGHVDSGKSTLSGRLLHLLGQISQRQMHRFEKESKQQGKGSFAYAWAL--DESAEER
ERGITMTVGVAYFDTKKYHVVVLDSPGHKDFVPNMISGATQADAAILVIDASVGAFETGMDNTG---GQSRE
HAQLIRSFGVDQIIVAVNKMDVVGYSKERFELIKHQVGSFLRQCGFKESFISWVPVSAMENQNMVVAASDLR
LNSWYKGS--HLLDAINSLCPPKRDYEKPLLMPICDIVKT-HSMAQISACGKLEAGALRNGC----------
-------------KVLVMPVGEIATVRSIECNSQLCAVARAGENVSVVLQGIDAAHVIAGGVLCHPDYPVRV
ASHLELKILIFD-IKIPILIGSQLEFHIHHAKEAARVVKIVSLLDPKTG-----KETKKAPRCLVAKQTAII
EVALQDSICVEDFTSCKALGRVFLRSSGRTIAVGVVTQVIDDQ-K---------------------------
--------------------------
>XP_016438609.1/1-650 PREDICTED: HBS1-like protein [Nicotiana tabacum]
----------MPRKVNYG-VN-YEE----D--F-------------DDY-ED-Y--G----Y-DC-D-DGCG
Y-AE----ED------GTPP-----ETRSKQE--LD--------N-AGVWRCP-ICTFD--NEDTMNACDIC
GVLRHPLVKNCAGS---KEN------A---------------------------------------------
------------------------------------------------------------------------
----------------VPFKFDPQSPD--DSVLSGI-IPSRLRPK----------ADTDKVLQLNVPSNNKQ
LSTEVKKDLAAEG-HPSSYTSLAK------------------------------------------------
--------------------------------------------DDLK---------DSDSSSKTRG-----
--NDG----------------VTSN-LNDMSISSK----PRSVDTRKSDSAT-------SSSKNKPQKGVQP
PQKEDN-FNQLNLAIVGHVDSGKSTLSGRLLHLLGRISQKEMHKYEKEAKLRGKGPFAYAWAL--DESAEER
ERGITMTVGVAYFNTKCYRVVLLDSPGHRDFVPNMISGATQADAAILVIDASIGAFEAGIDVTG---GQTRE
HALLIKSFGVDQIIIAINKMDAVGYSKERFDTIKNQLGSFLRSCKFKDSSVLWIPLSAMENQNLVTSPSDAR
LLSWFQGS--CLLDAIDSLQPPQRDYSKPLVMPICDLVKS-PSQGQVSVCGKLETGALQVGD----------
-------------KVLVMPSREVATVRSLEHNSQVCNSTKAGDNVTVNLPGIDANRVMAGDVLCHPEYPVAV
TNHLELKILILD-IAVPILIGSQLEFHVHHAKEAARVVRILSLLDPKTG-----KETKKSPRCLLAKQNAII
EVVLQGMICVEEHSKCKALGRVSLRASGRTVALGLVTRVLEKN-E---------------------------
--------------------------
>XP_001777926.1/1-402 predicted protein [Physcomitrella patens]
----------MPRKWRQS--D-FDD----D-GY-------------DDY-DE---ED----YYEEEE-----
-YLE----DKEPTSTSSVVPGQSQSFTSTTQP--TATEVNEPETE-EGLWACP-VCTFD--NSLDSLTCDIC
DTPREDLSEKVSDPS-TSSKEKAYVVT----EV-----------------------------QRVSPLAKAL
FNPL-PGTKSDQATASLRSNMPVLYQKSWGKVAD--------------------------------------
SSSFSS-------KI-VPFKFDTPSPDEKNLAARGLKKSPIRVAQ-------SPDDILNGARSSMAKAGTSK
SISSAVSKLNVPG-----------------------------------------------------------
---------------LSQSSGASTS------------------ESHVG---------NGSSSAPEGE-----
---------------------LADA-LKQMNVGGDYM-ESKSRENADASTST----YGLSLESYEPEPWMLK
DANKDS-RQLLHLIVVGHVDAGKSTLMGRILHLLGRVSQKEMHKNEKESKQQGKGSFAYAFVL--DEGAEER
ARGVTMTVAVAHFETPKLRVVLLDAPGHRDFVP---------------------------------------
------------------------------------------------------------------------
------------------------------------------------------------------------
------------------------------------------------------------------------
------------------------------------------------------------------------
------------------------------------------------------------------------
--------------------------
>XP_002966019.1/1-628 hypothetical protein SELMODRAFT_230720 [Selaginella moellendorffii]
---MMTTTMTTRRKITPTAAQ-------PQLRV-----------------SD---SSTSAGF----------
--IS----RS----LPGTAP------------------------Q-QPIWACP-ICTYD--NLEEHQSCEMC
GVVRDSPAPIHASG------------S---------------------------------------------
------------------------------------------------------------------------
----------------VPFKFDGPSPD--DAILGAV-QGSKKPVQG--------------------------
-------NSHARA-----------------------------------------------------------
------------------KSKAAAP-----------------TSDSPGN--------QSKLSDKEHG-----
---------------------VSEKLKKSLVLDGD----SEDVKESSKQRLQSTSNKGLPLESYKPEPWMMH
QGSKTAEKSLLNLVVVGHVDAGKSTLMGRILHSLGRVSQKEMHKNTKEANEMGKGSFAYAWAL--DEGVEER
ARGVTITVAVAHFETAKLRVVLLDAPGHKDFVPNMISGASQADAAVLVVDAAEGGFEAGMGAEGRESGQTRE
HAQLVRSLGVSQLVVAVNKMDEVQYSQERFEEIKRILTPFLRHCGFRDSSVSYVPVSAIAGENLVSTPSDDL
FRAWYTGKDGTLLDALNRLEPPERDIAKPFRLAVAEVVRS-RSLGSAAAGGKVESGAIKIGS----------
-------------KVMVMPSREVGVVKNLEQDGKALQTARAGDGVDIGLQGVDAGVIVPGGVLCHPDYPVPI
ATRFELRILTLK-LAFPMLPGAQVVVHAHHAKEPGTVTNLTALIDAKTG-----QAVKRSPRCLTSNQSALV
EVAPERGLCVQEYIKFRGLGRVVLRSEGRTLAVGIITRIISYQ-----------------------------
--------------------------
>XP_002971471.1/1-642 hypothetical protein SELMODRAFT_95620 [Selaginella moellendorffii]
--------MTTRRKITPTAAQ-------PQLRV-----------------RD---SSTSAGF----------
--IS----GS----LPGTAP------------------------Q-QPIWACP-ICTYD--NLEEHQSCEMC
GVVRDSPAPIHA--------------S---------------------------------------------
------------------------------------------------------------------------
----------------VPFKFDGPSPD--DAILGAV-QGSKKPVQGEKLLFFL------------SPSYVTD
SLSLLPANSHARA-----------------------------------------------------------
------------------KSKAAAP-----------------TSDSPGN--------QSKLSDKEHG-----
---------------------VSEKLKKSLVLDGD----SEDVKESSKQRLQSTSNKGLPLESYKPEPWMMH
LGSKTAEKSLLNLVVVGHVDAGKSTLMGRILYSLGRVSHKEMHKNTKEANEMGKGSFAYAWAL--DEGVEER
ARGVTITVAVAHFETAKLRVVLLDAPGHKDFVPNMISGASQADAAVLVVDAAEGGFEAGMGAEGRESGQTRE
HAQLVRSLGVSQLVVAVNKMDEVQYSQERFEEIKRILTPFLRHCGFRDSSVSYVPVSAIAGENLVSTPSDEL
FRAWYTGKDGTLLDALNRLEPPERDIAKPFRLAVAEVVRS-RSLGSAAAGGKVESGAIKIGS----------
-------------KVMVMPSREVGVVKSLEQDGKALQAARAGDGVDIGLQGVDAGVIVPGGVLCHPDYPVPI
ATRFELRILTLK-LAFPMLPGAQVVVHAHHAKEPGTVTNLTALIDAKTG-----QAVKRSPRCLTSNQSALV
EVAPERGLCVQEYIKFRGLGRVVLRSEGRTLAVGIITRIISYQ-----------------------------
--------------------------
