# Supplementary material for: A Two-Headed Monster to Avert Disaster: HBS1/SKI7 Is Alternatively Spliced to Build Eukaryotic RNA Surveillance Complexes
Source: Front Plant Sci. 2018 Sep 12;9:1333. doi: 10.3389/fpls.2018.01333 (PMC6143672; doi:10.3389/fpls.2018.01333)
Supplement: Supplementary file 3 [file Data_Sheet_3.FASTA]

>gi|635076300|ref|XP_008005154.1|/1-632 PREDICTED: HBS1-like protein isoform X2 [Chlorocebus sabaeus]
------------------------------------------------------------------------
------------------------------------------------------MARHRNVRGYNYDE----
-D-FED-DDL---YGQSVED-DYC-ISPSTAAQFIYSRRD--KP-----------S-----VEPV-EEYDY-
-EDLKESSNSV-SNHQ-----LSGFDQA----RLYSCLDHMREVLGDAVPDEILIEAVLKNKFDVQKALSGV
LEQDRVQ--NLKDKNEGT-----VST----------------------------------------------
------------------------------------------------------------------------
----------------------------------------------RKMA-------KGVLF---S---SSE
VSADNVQSSY-------------PQSANHLDYSCKPF-------------------------DLSSSVGKYG
LSHNSS-V-PSHYLLHRRKKLDRLKSEKK-LESCKLTK----ELSLANLIHDMSR--------D------SC
-ESQPSVRLSSTESLESL------------------LSK----NLDADL-LRLHA-----------------
-SECVSK-----------------DDSA-LK-----------------EM---PDL---------------K
P-V--------IIK-STTPNNSLYIQ-----NNSLS---DFQNIPV------R-----DSLG-SSDNHLY-L
T---------SSLE---NMTVD-------HLNASKETEV--GSVSLVEQ----SAENY---IL-KNDNLQFS
Q-CESPS--------LTAL---------FQEHKENNI----------------------------SQCFT-L
SDLYNQ-SSA-SFT--------------------------DLSLGSF-------------------------
-----------P--LSQLANRCQSS-----PGIS--ELTGSLSS--LAF-----------------------
----HK-ASPTRD--------LENLSLSELIAETI-DVDNSQIKKE-------------SF--EVSLSE-VR
SPGIDSN--------ID-LSVLIKN--------PDFVPKP-I-VDQSIG--PSSRTKVLNSKLGKNSNLAK-
------DNKKNNKGSL-TRKPPFSLSWTKAL-AARPS-----AFAST-------------------------
----------------------------------------------------------------------LC
LRYP-LK----------------SCK-RRTLD-L---------------------YK-TFLY----------
SRQVQ------DVKDKEISP------LVAITPFDFKSASPDDIVKANQKKAFTRE-----------------
------------------------------------------------------------------------
------------------------------------------------------------------------
------------------------------------------------------------------------
------------------------------------------------------------------------
------------------------------------------------------------------------
------------------------------------------------------------------------
------------------------------------------------------------------------
------------------------------------------------------------------------
-------------------------------------------------
>gi|1220213676|ref|XP_021793526.1|/1-632 HBS1-like protein isoform X3 [Papio anubis]
------------------------------------------------------------------------
------------------------------------------------------MARHRNVRGYNYDE----
-D-FED-DDL---YGQSVED-DYC-ISPSTAAQFIYSRRD--KP-----------S-----VEPV-EEYDY-
-EDLKESSNSV-SNHQ-----LSGFDQA----RLYSCLDHMREVLGDAVPDEILIEAVLKNKFDVQKALSGV
LEQDRVQ--NLKDKNEGT-----VST----------------------------------------------
------------------------------------------------------------------------
----------------------------------------------RKMA-------KGVLF---S---SSE
VSADNVQSSY-------------PQSANHLDYSCKPF-------------------------DLSSSVGKYG
LSHNSS-V-PSHYLLHRRKKLDRLKSEKK-LESCKLTK----ELSLANLIHDMSR--------D------SC
-ESQPSVRLSSTESLESL------------------LSK----NVDADL-LRLHA-----------------
-SECVSK-----------------DDSA-LK-----------------EM---PDL---------------K
P-V--------IIK-STTPNNSLYIQ-----NNSLS---DFQNIPV------R-----DSLG-SSNNHLY-L
T---------SSLE---NMTVD-------HLNASKETEV--GSVSLVEQ----SAENY---IL-KNDNLQFS
Q-CESPS--------LTEL---------FQEHKENNI----------------------------SQCFT-L
SDLYDQ-SSA-SFT--------------------------DLSLGSF-------------------------
-----------P--LSQLANRCQSS-----PGIS--ELTGSLSS--LAF-----------------------
----HK-ASPTRD--------LENLSLSELIAETI-DVDNSQIRKE-------------SF--EVSLSE-VR
SPGIDSN--------ID-LSVLIKN--------PDFVPKP-I-VDQSIG--PSSRTKVLNSKLGKNSNLAK-
------DNKKNNKGSL-TRKPPFSLSWTKAL-AARPS-----AFAST-------------------------
----------------------------------------------------------------------LC
LRYP-LK----------------SCK-RRTLD-L---------------------YK-TFLY----------
SRQVQ------DVKDKEISP------LVAITPFDFKSASPDDIVKANQKKAFTRE-----------------
------------------------------------------------------------------------
------------------------------------------------------------------------
------------------------------------------------------------------------
------------------------------------------------------------------------
------------------------------------------------------------------------
------------------------------------------------------------------------
------------------------------------------------------------------------
------------------------------------------------------------------------
-------------------------------------------------
>gi|795420856|ref|XP_011947005.1|/1-632 PREDICTED: HBS1-like protein isoform X5 [Cercocebus atys]
------------------------------------------------------------------------
------------------------------------------------------MARHRNVRGYNYDE----
-D-FED-DDL---YGQSVED-DYC-ISPSTAAQFIYSRRD--KP-----------S-----VEPV-EEYDY-
-EDLKESSNSV-SNHQ-----LSGFDQA----RLYSCLDHMREVLGDAVPDEILIEAVLKNKFDVQKALSGV
LEQDRVR--NLKDKNEGT-----VST----------------------------------------------
------------------------------------------------------------------------
----------------------------------------------RKMA-------KGVLF---S---SSE
VSADNVQSSY-------------PQSANHLDYSCKPF-------------------------DLSSSVGKYG
LSHNSS-V-PSHYLLHRRKKLDRLKSEKK-LESCKLTK----ELSLANLIHDMSR--------D------SC
-ESQPSVRLSSTESLESL------------------LSK----NVDADL-LRLHA-----------------
-SECVSK-----------------DDSA-LK-----------------EM---PDL---------------K
P-V--------IIK-STTPNNSLYIQ-----NNSLS---DFQNIPV------R-----DSLG-SSNNRLY-L
T---------SSLE---NMTVD-------HLNASKETEV--GSVSLVEQ----SAENY---IL-KNDNLQFS
Q-CESPS--------LTEL---------FQEHKENNI----------------------------SQCFT-L
SDLYDQ-SSA-SFT--------------------------DLSLGSF-------------------------
-----------P--LSQLANRCQSS-----PGIS--ELTGSLSS--LAF-----------------------
----HK-ASPTRD--------LENLSLSELIAETI-DVDNSQIRKE-------------SF--EVSLSE-VR
SPGIDSN--------ID-LSVLIKN--------PDFVPKP-I-VDQSIG--PSSRTKVLNSKLGKNSNLAK-
------DNKKNNKGSL-TRKPPFSLSWTKAL-AARPS-----AFAST-------------------------
----------------------------------------------------------------------LC
LRYP-LK----------------SCK-RRTLD-L---------------------YK-TFLY----------
SRQVQ------DVKDKEISP------LVAITPFDFKSASPDDIVKANQKKAFTRE-----------------
------------------------------------------------------------------------
------------------------------------------------------------------------
------------------------------------------------------------------------
------------------------------------------------------------------------
------------------------------------------------------------------------
------------------------------------------------------------------------
------------------------------------------------------------------------
------------------------------------------------------------------------
-------------------------------------------------
>gi|795515547|ref|XP_011712513.1|/1-632 PREDICTED: HBS1-like protein isoform X5 [Macaca nemestrina]
------------------------------------------------------------------------
------------------------------------------------------MARHRNVRGYNYDE----
-D-FED-DDL---YGQSVED-DYC-ISPSTAAQFIYSRRD--KP-----------S-----VEPV-EEYDY-
-EDLKESSNSV-SNHQ-----LSGFDQA----RLYSCLDHMREVLGDAVPDEILIEAVLKNKFDVQKALSGV
LEQDRVQ--NLKDKNEGT-----VST----------------------------------------------
------------------------------------------------------------------------
----------------------------------------------RKMA-------KGVLF---S---SSE
VSADNVQSSY-------------PQSANHLDYSCKPF-------------------------DLSSSVGKYG
LSHNSS-V-PSHYLLHRRKKLDRLKSEKK-LESCKLTK----ELSLANLIHDMSR--------D------SC
-ESQPSVRLSSTESLESL------------------LSK----NVDADL-LRLHA-----------------
-SECISK-----------------DDSA-LK-----------------EM---PDL---------------K
P-V--------IIK-STTPNNTLYIQ-----NNSLS---DFQNIPV------W-----DSLG-SSNNHLY-L
T---------SSLE---NMTVD-------HLNASKETEV--GSVSLVEQ----SAENY---IL-KNDNLQFS
Q-CESPS--------LTEL---------FQEHKENNI----------------------------SQCFT-L
SDLYDQ-SSA-SFT--------------------------DLSLGSF-------------------------
-----------P--LSQLANRCQSS-----PGIS--ELTGSLSS--LAF-----------------------
----HK-ASPTRD--------LENLSLSELIAETI-DVDNSQIRKE-------------SF--EVSLSE-VR
SPGIDSN--------ID-LSVLIKN--------PDFVPKP-I-VDQSIG--PSSRTKVLNSKLGKNSNLAK-
------DNKKNNKGSL-TRKPPFSLSWTKAL-AARPS-----AFAST-------------------------
----------------------------------------------------------------------LC
LRYP-LK----------------SCK-RRTLD-L---------------------YK-TFLY----------
SRQVQ------DVKDKEISP------LVAITPFDFKSASPDDIVKANQKKAFTRE-----------------
------------------------------------------------------------------------
------------------------------------------------------------------------
------------------------------------------------------------------------
------------------------------------------------------------------------
------------------------------------------------------------------------
------------------------------------------------------------------------
------------------------------------------------------------------------
------------------------------------------------------------------------
-------------------------------------------------
>gi|982243465|ref|XP_015304182.1|/1-632 PREDICTED: HBS1-like protein isoform X5 [Macaca fascicularis]
------------------------------------------------------------------------
------------------------------------------------------MARHRNVRGYNYDE----
-D-FED-DDL---YGQSVED-DYC-ISPSTAAQFIYSRRD--KP-----------S-----VEPV-EEYDY-
-EDLKESSNSV-SNHQ-----LSGFDQA----RLYSCLDHMREVLGDAVPDEILIEAVLKNKFDVQKALSGV
LEQDRVQ--NLKDKNEGT-----VST----------------------------------------------
------------------------------------------------------------------------
----------------------------------------------RKMA-------KGVLF---S---SSE
VSADNVQSSY-------------PQSANHLDYSCKPF-------------------------DLSSSVGKYG
LSHNSS-V-PSHYLLHRRKKLDRLKSEKK-LESCKLTK----ELSLANLIHDMSR--------D------SC
-ESQPSVRLSSTESLESL------------------LSK----NVDADL-LRLHA-----------------
-SECISK-----------------DDSA-LK-----------------EM---PDL---------------K
P-V--------IIK-STTPNNTLYIQ-----NNSLS---DFQNIPV------W-----DSLG-SSNNHLY-L
T---------SSLE---NMTVD-------RLNASKETEV--GSVSLVEQ----SAENY---IL-KNDNLQFS
Q-CESPS--------LTEL---------FQEHKENNI----------------------------SQCFT-L
SDLYDQ-SSA-SFT--------------------------DLSLGSF-------------------------
-----------P--LSQLANRCQSS-----PGIS--ELTGSLSS--LAF-----------------------
----HK-ASPTRD--------LENLSLSELIAETI-DVDNSQIRKE-------------SF--EVSLSE-VR
SPGIDSN--------ID-LSVLIKN--------PDFVPKP-I-VDQSIG--PSSRTKVLNSKLGKNSNLAK-
------DNKKNNKGSL-TRKPPFSLSWTKAL-AARPS-----AFAST-------------------------
----------------------------------------------------------------------LC
LRYP-LK----------------SCK-RRTLD-L---------------------YK-TFLY----------
SRQVQ------DVKDKEISP------LVAITPFDFKSASPDDIVKANQKKAFTRE-----------------
------------------------------------------------------------------------
------------------------------------------------------------------------
------------------------------------------------------------------------
------------------------------------------------------------------------
------------------------------------------------------------------------
------------------------------------------------------------------------
------------------------------------------------------------------------
------------------------------------------------------------------------
-------------------------------------------------
>gi|795192987|ref|XP_011846844.1|/1-632 PREDICTED: HBS1-like protein isoform X3 [Mandrillus leucophaeus]
------------------------------------------------------------------------
------------------------------------------------------MARHRNVRGYNYDE----
-D-FED-DDL---YGQSVED-DYC-ISPSTAAQFIYSRRD--KP-----------S-----VEPV-EEYDY-
-EDLKESSNSV-SNHQ-----LSGFDQA----RLYSCLDHMREVLGDAVPDEILIEAVLKNKFDVQKALSGV
LEQDRVW--NLKDKNEGT-----VSA----------------------------------------------
------------------------------------------------------------------------
----------------------------------------------RKMA-------KGVLF---S---SSE
VSADNVQSSY-------------PQSTNHLDYSCKPF-------------------------DLSSSVGKYG
LSHNSS-V-PSHYLLHRRKKLDRLKSEKK-LESCKLTK----ELSLANLIHDMSR--------D------SC
-ESQPSVRLSSTESLESL------------------LSQ----NVDADL-LRLHA-----------------
-SECVSK-----------------DDSA-LK-----------------EM---PDL---------------K
P-V--------IIK-STTPNNSLYIQ-----NNSLS---DFQNIPV------R-----DSLG-SSNNHLY-L
T---------SSLE---DMTVD-------HLNASKETEV--GSVSLVEQ----SAENY---IL-KNDNLQFS
Q-CESPS--------LTEL---------FQEHKENNI----------------------------SQCFT-L
SDLYDQ-SSA-SFT--------------------------DLSLGSF-------------------------
-----------P--LSQLANRCQSS-----PGIS--ELTGSLSS--LAF-----------------------
----HK-ASPTRD--------LENLSLSELIAETI-DVDNSQIRKE-------------SF--EVSLSE-VR
SPGIDSN--------ID-LSVLIKN--------PDFVPKP-I-VDQSIG--PSSRTKVLNSKLGKNSNLAK-
------DNKKNNKGSL-TRKPPFSLSWTKAL-AARPS-----AFAST-------------------------
----------------------------------------------------------------------LC
LRYP-LK----------------SCK-RRTLD-L---------------------YK-TFLY----------
SRQVQ------DVKDKEISP------LVAITPFDFKSASPDDIVKANQKKAFTRE-----------------
------------------------------------------------------------------------
------------------------------------------------------------------------
------------------------------------------------------------------------
------------------------------------------------------------------------
------------------------------------------------------------------------
------------------------------------------------------------------------
------------------------------------------------------------------------
------------------------------------------------------------------------
-------------------------------------------------
>gi|966940994|ref|XP_014992889.1|/1-632 PREDICTED: HBS1-like protein isoform X3 [Macaca mulatta]
------------------------------------------------------------------------
------------------------------------------------------MARHRNVRGYNYDE----
-D-FED-DDL---YGQSVED-DYC-ISPSTAAQFIYSRRD--KP-----------S-----VEPV-EEYDY-
-EDLKESSNSV-SNHQ-----LSGFDQA----RLYSCLDHMREVLGDAVPDEILIEAVLKNKFDVQKALSGV
LEQDRVQ--NLKDKNEGT-----VST----------------------------------------------
------------------------------------------------------------------------
----------------------------------------------RKMA-------KGVLF---S---SSE
VSADNVQSSY-------------PQSANHLDYSCKPF-------------------------DLSSSVGKYG
LSHNSS-V-PSHYLLHRRKKLDRLKSEKK-LESCKLTK----ELSLANLIHDMSR--------D------SC
-ESQPSVRLSSTESLESL------------------LSK----NVDADL-LRLHA-----------------
-SECISK-----------------DDSA-LK-----------------EM---PDL---------------K
P-V--------IIK-STTPNNTLYIQ-----NNSLS---DFQNIPV------W-----DSLG-SSNNHLY-L
T---------SSLE---NMTVD-------RLNASKETEV--GSVSLVEQ----SAENY---IL-KNDNLQFS
Q-CESPS--------LTEL---------FQEHKENNI----------------------------SQCFT-L
SDLYDQ-SSA-SFT--------------------------DLSLGSF-------------------------
-----------P--LSQLANRCQSS-----PGIS--ELTGSLSS--LAF-----------------------
----HK-ASPTRD--------LENLSLSELIAETI-DVDNSQIRKE-------------SF--EVSLSE-VR
SPGIDSN--------ID-LSVLIKN--------PDFVPKP-I-VDQSIG--PSSRTKVLNSKLGKNSNLAK-
------DNKKNNKGCL-TRKPPFSLSWTKAL-AARPS-----AFAST-------------------------
----------------------------------------------------------------------LC
LRYP-LK----------------SCK-RRTLD-L---------------------YK-TFLY----------
SRQVQ------DVKDKEISP------LVAITPFDFKSASPDDIVKANQKKAFTRE-----------------
------------------------------------------------------------------------
------------------------------------------------------------------------
------------------------------------------------------------------------
------------------------------------------------------------------------
------------------------------------------------------------------------
------------------------------------------------------------------------
------------------------------------------------------------------------
------------------------------------------------------------------------
-------------------------------------------------
>gi|1297696924|ref|XP_023086388.1|/1-632 HBS1-like protein isoform X5 [Piliocolobus tephrosceles]
------------------------------------------------------------------------
------------------------------------------------------MARHRNVRGYNYDE----
-D-FED-DDL---YGQSVED-DYC-ISPSTAAQFIYSRRD--KP-----------S-----VEPV-EGYDY-
-EDLKESSNSV-SNHQ-----LSGFDQA----RLYSCLDHMREVLGDAVPDEILIEAVLKNKFDVQKALSGV
LEQDRVQ--NLKDKNEGT-----VST----------------------------------------------
------------------------------------------------------------------------
----------------------------------------------RKIA-------KGVLF---S---SSE
VSADNVQSSY-------------PQSANHLDYSCKPF-------------------------DLSSSVGKYG
LSHNSS-V-PSHCLLHRRKKLDRLKSEKK-LESCKLTK----ELSLADLIHDMSR--------D------SC
-ESQPSVRLSSTDSVESL------------------LSK----NLDADL-LRLHA-----------------
-SECVSK-----------------DDSA-FK-----------------EM---PDL---------------K
S-I--------IIK-STPPNNSLYIQ-----NNSLS---DFQNIPV------Q-----DSLG-SSNNHLY-L
T---------SSLE---NMTVD-------HLNASKETEV--GSVSLVEQ----SAKNY---IF-KNDNLQFS
Q-CESPS--------LTEL---------FQEHKENNI----------------------------SQCFT-L
SDLYNQ-SSA-SFT--------------------------DLSLGSF-------------------------
-----------P--LSQLANRCQSS-----PGIS--ELTGSLSS--LAF-----------------------
----HK-ASPTRD--------LENLSLSELIAETI-DVDNSQIKKE-------------SF--EVSLSE-VR
SPGIDSN--------ID-LSVLLKN--------PDFVPKP-I-VDQSIG--PSSRTKVLSSKLGKNSNIAK-
------DNKKNNKGSL-TRKPPFSLSWTKAL-AARPS-----AFAST-------------------------
----------------------------------------------------------------------LC
LRYP-LK----------------SCK-RRTLD-L---------------------YK-TFLY----------
SRQVQ------DVKDKEISP------LVAITPFDFKSASPDDIVKANQKKAFTRE-----------------
------------------------------------------------------------------------
------------------------------------------------------------------------
------------------------------------------------------------------------
------------------------------------------------------------------------
------------------------------------------------------------------------
------------------------------------------------------------------------
------------------------------------------------------------------------
------------------------------------------------------------------------
-------------------------------------------------
>gi|795316183|ref|XP_011817507.1|/1-632 PREDICTED: HBS1-like protein isoform X3 [Colobus angolensis palliatus]
------------------------------------------------------------------------
------------------------------------------------------MARHRNVRGYNYDE----
-D-FED-DDL---YGQSVED-DYC-ISPSTAAQFIYSRRD--KP-----------S-----VEPV-EGYDH-
-EDLKESSNSV-SNHQ-----LSGFDQA----RLYSCLDHMREVLGDAVPDEILIEAVLKNKFDVQKALSGV
LEQDRVQ--NLKDKNEGT-----VST----------------------------------------------
------------------------------------------------------------------------
----------------------------------------------RKIA-------KGVLF---S---SSE
VSADNVQSSY-------------PQSANHLDYSCKPF-------------------------DLSSSVGKYG
LSHNSS-V-PSHCLLHRRKKLDRLKSEKK-LESCKLTK----ELSLADLIHDMSR--------D------SC
-ESQPSVRLSSTDSVESL------------------LSK----NLDADL-LRLHA-----------------
-SECVSK-----------------DDSA-FK-----------------EM---PDL---------------K
S-I--------IIK-STTPNNSLYIQ-----NNSLS---DFRNIPV------R-----DSLG-SSNNHLY-L
T---------SSLE---NMTVD-------HLNASKETEV--GSVSLVEQ----SAKNY---IF-KNDNLQFS
Q-CESPS--------LTEL---------FQEHKENNI----------------------------SQCFT-L
SDLYNQ-SSA-SFT--------------------------DLSLGSF-------------------------
-----------P--LSQLANRCQSS-----PGIS--ELTGSLSS--LAF-----------------------
----HK-ASPTRD--------LENLSLSELIAETI-DVDNSQIKKE-------------SF--EVSFSE-VR
SPGIDSN--------ID-LSVLIKN--------PDFVPKP-I-VDRSIG--PSSRTKVLSSKLGKNSNIAK-
------DNKKNSKGSL-TRKPPFSLSWTKAL-AARPS-----AFAST-------------------------
----------------------------------------------------------------------LC
LRYP-LK----------------SCK-RRTLD-L---------------------YK-TFLY----------
SRQVQ------DVKDKEISP------LVAITPFDFKSASPDDIVKANQKKAFTRE-----------------
------------------------------------------------------------------------
------------------------------------------------------------------------
------------------------------------------------------------------------
------------------------------------------------------------------------
------------------------------------------------------------------------
------------------------------------------------------------------------
------------------------------------------------------------------------
------------------------------------------------------------------------
-------------------------------------------------
>gi|1059148435|ref|XP_017730965.1|/1-632 PREDICTED: HBS1-like protein isoform X2 [Rhinopithecus bieti]
------------------------------------------------------------------------
------------------------------------------------------MARHRNVRGYNYDE----
-D-FED-DDL---YGQSVED-DYC-ISPSTAAQFIYSRRD--KP-----------S-----VEPV-EGYDY-
-EDLKESSNSV-SNHQ-----LSGFDQA----RLYSCLDHMREVLGDAVPDEILIEAVLKNKFDVQKALSGV
LEQDRVQ--NLKDKNEGT-----VST----------------------------------------------
------------------------------------------------------------------------
----------------------------------------------RKIA-------KGVLF---S---SSE
VSADNVQSSY-------------PQSANHLDYSCKPF-------------------------DLSSSVGKYG
LSHNSS-V-PSHCLLHRRKKLDRLKSEKK-LESCKLTK----ELSLADLIHDMSR--------D------SC
-ESQPSVRLSSPDSVESL------------------LSK----NLDADL-LRLHA-----------------
-SECVSK-----------------DDSA-FK-----------------EM---PDL---------------K
S-I--------IIK-STTPNNSLYIQ-----NNSLS---DFRNIPV------Q-----DSLG-SSNNHLY-L
T---------SSLE---NMTVD-------HLNASKETEV--GSVSLVEQ----SAKNY---IF-KNDNLQFS
Q-CESPS--------LTEL---------FQEHKENNI----------------------------SQCFT-V
SELYNQ-SSA-SFT--------------------------DLSLGSF-------------------------
-----------P--LSQLANRCQSS-----PGIS--ELTGSLSS--LAF-----------------------
----HK-ASPTRD--------LENLSLSELIAETI-DVDDSQIKKE-------------SF--EVSLSE-VR
SPGIDSN--------ID-LSVLIKN--------PDFVPKP-I-VDQSIG--PSSRTKVLSSKLGKNSNIAK-
------DNKKNSKGSL-TRKPPFSLSWTKAL-AARPS-----AFAST-------------------------
----------------------------------------------------------------------LC
LRYP-LK----------------SCK-RRTLD-L---------------------YK-TFLY----------
SRQVQ------DVKDKEISP------LVAITPFDFKSASPDDIVKANQKKAFTRE-----------------
------------------------------------------------------------------------
------------------------------------------------------------------------
------------------------------------------------------------------------
------------------------------------------------------------------------
------------------------------------------------------------------------
------------------------------------------------------------------------
------------------------------------------------------------------------
------------------------------------------------------------------------
-------------------------------------------------
>gi|724799678|ref|XP_010369048.1|/1-632 PREDICTED: HBS1-like protein isoform X2 [Rhinopithecus roxellana]
------------------------------------------------------------------------
------------------------------------------------------MAWHRNVRGYNYDE----
-D-FED-DDL---YGQSVED-DYC-ISPSTAAQFIYSRRD--KP-----------S-----VEPV-EGYDY-
-EDLKESSNSV-SNHQ-----LSGFDQA----RLYSCLDHMREVLGDAVPDEILIEAVLKNKFDVQKALSGV
LEQDRVQ--NLKDKNEGT-----VST----------------------------------------------
------------------------------------------------------------------------
----------------------------------------------RKIA-------KGVLF---S---SSE
VSADNVQSSY-------------PQSVNHLDYSCKPF-------------------------DLSSSVGKYG
LSHNSS-V-PSHCLLHRRKKLDRLKSEKK-LESCKLTK----ELSLADLIHDMSR--------D------SC
-ESQPSVRLSSPDSVESL------------------LSK----NLDADL-LRLHA-----------------
-SEYVSK-----------------DDSA-FK-----------------EM---PDL---------------K
S-I--------IIK-STTPNNSLYIQ-----NNSLS---DFRNIPV------Q-----DSLG-SSNNHLY-L
T---------SSLE---NMTVD-------HLNASKETEV--GSVSLVEQ----SAKNY---IF-KNDNLQFS
Q-CESPS--------LTEL---------FQEHKENNI----------------------------SQCFT-L
SDLYNQ-SSA-SFT--------------------------HLSLGSF-------------------------
-----------P--LSQLANRCQSS-----PGIS--ELTGSLSS--LAF-----------------------
----HK-ASPTRD--------LENLSLSELIAETI-DVDDSQIKKE-------------SF--EVSLSE-VR
SPGIDSN--------ID-LSVLIKN--------PDFVPKP-I-VDQSIG--PSSRTKVLSSKLGKNSNIAK-
------DNKKNNKGSL-TRKPPFSLSWTKAL-AARPS-----AFAST-------------------------
----------------------------------------------------------------------LC
LRYP-LK----------------SCK-RRTLD-L---------------------YK-TFLY----------
SRQVQ------DVKDKEISP------LVAITPFDFKSASPDDIVKANQKKAFTRE-----------------
------------------------------------------------------------------------
------------------------------------------------------------------------
------------------------------------------------------------------------
------------------------------------------------------------------------
------------------------------------------------------------------------
------------------------------------------------------------------------
------------------------------------------------------------------------
------------------------------------------------------------------------
-------------------------------------------------
>gi|820979776|ref|XP_012361559.1|/1-632 PREDICTED: HBS1-like protein isoform X3 [Nomascus leucogenys]
------------------------------------------------------------------------
------------------------------------------------------MARHRNVRGYNYDE----
-D-FED-DDL---YGQSVED-DYC-ISPSTAAQFIYSRRD--KP-----------S-----VEPV-EEYDY-
-EDLKESSNSE-SNHQ-----LSGFDQA----RLYSCLDHMREVLGDSVPDEILIEAVLKNKFDVQKALSGV
LEQDRVQ--SLKDKNEGT-----VST----------------------------------------------
------------------------------------------------------------------------
----------------------------------------------GKIA-------KGVLF---S---SSE
VSADNVQSSY-------------PQSANHLDYSSKPF-------------------------DFSSSVGKYG
LSHNSS-V-PSHCLLHRKKKLDTLKSEKK-LESCKLTK----ELSLADLIHDMSR--------D------SC
-ESQPSVRLSSTDSLESL------------------LSK----NLDADL-LRPHA-----------------
-SECVSK-----------------DDSA-FK-----------------EI---PDL---------------K
T-I--------IIK-STTPNNSLYIQ-----NNSLS---DFQNVPV------Q-----DSLG-SSNNPLY-L
T---------SSLE---NMTVD-------NLNASKETEV--GSVSLVEQ----SAKNH---TF-KNDNLQFS
Q-CESPS--------LTEL---------FQEHKENNI----------------------------SQCFT-L
SDLCNQ-SSA-SFT--------------------------DLSLGSF-------------------------
-----------P--LSQLANRCQSS-----PGIS--ELTGSLSS--LAF-----------------------
----HK-ASPTRD--------LENLSLSELIAETI-DVDNSQIKKE-------------SF--EVSLSE-AR
SPGIDSN--------ID-LSVLIKN--------PDFVPKP-I-VDQSIA--PSSRTKVLSSKVGKNSNFAK-
------DNKKNNKGSL-TRKPPFSLSWTKAL-AARPS-----AFAST-------------------------
----------------------------------------------------------------------LC
LRYP-LK----------------SCK-RRTLD-L---------------------YK-TFLY----------
SRQVQ------DVNDKEISP------LVAITPFDFKSASPDDIVKANQKKAFTRE-----------------
------------------------------------------------------------------------
------------------------------------------------------------------------
------------------------------------------------------------------------
------------------------------------------------------------------------
------------------------------------------------------------------------
------------------------------------------------------------------------
------------------------------------------------------------------------
------------------------------------------------------------------------
-------------------------------------------------
>gi|675787916|ref|XP_008951277.1|/1-632 PREDICTED: HBS1-like protein isoform X3 [Pan paniscus]
------------------------------------------------------------------------
------------------------------------------------------MARHRNVRGYNYDE----
-D-FED-DDL---YGQSVED-DYC-ISPSTAAQFIYSRRD--KP-----------S-----VEPV-EEYDY-
-EDLKESSNSV-SNHQ-----LSGFDQA----RLYSCLDHMREVLGDAVPDEILIEAVLKNKFDVQKALSGV
LEQDRVQ--SLKDKNEAT-----VST----------------------------------------------
------------------------------------------------------------------------
----------------------------------------------GKIA-------KGVLF---S---SSE
VSADNVQSSY-------------PQSANHLDYSSKPF-------------------------DFASSVGKYG
LSHNSS-V-PTHCLLHRKKKLDTRKSEKK-LESCKLTK----ELSLANLIHDMSR--------D------SC
-ESQPSVRLSSTDSLESL------------------LSK----NLDADL-LRPHA-----------------
-SECISK-----------------DDSA-FK-----------------EI---PDL---------------K
T-I--------IIK-GTTPNNSLYIQ-----NNSLS---DFQNIPV------Q-----DSLG-SSNNPLY-L
T---------SSLE---NMTVD-------NLNASKETEV--GNVSLVEQ----SAKNH---TF-KNDNLQFS
Q-CESPS--------LTEL---------FQEHKENNI----------------------------SQCFT-L
SDLCNQ-SSA-SFT--------------------------DLSLGSF-------------------------
-----------P--LSQLANRCQSS-----PGIS--ELTGSLSS--LAF-----------------------
----HK-ASPTRD--------LENLSLSELIAETI-DVDNSQIKKE-------------SF--EVSLSE-VR
SPGIDSN--------ID-LSVLIKN--------PDFVPKP-I-VDPSIA--PSSRTKVLSSKLGKNSNFAK-
------DNKKNNKGSL-TRKPPFSLSWTKAL-AARPS-----AFAST-------------------------
----------------------------------------------------------------------LC
LRYP-LK----------------SCK-RRTLD-L---------------------YK-TFLY----------
SRQVQ------DVKDKEISP------LVAITPFDFKSASPDDIVKANQKKAFTRE-----------------
------------------------------------------------------------------------
------------------------------------------------------------------------
------------------------------------------------------------------------
------------------------------------------------------------------------
------------------------------------------------------------------------
------------------------------------------------------------------------
------------------------------------------------------------------------
------------------------------------------------------------------------
-------------------------------------------------
>gi|223633995|ref|NP_001138679.1|/1-632 HBS1-like protein isoform 3 [Homo sapiens]
------------------------------------------------------------------------
------------------------------------------------------MARHRNVRGYNYDE----
-D-FED-DDL---YGQSVED-DYC-ISPSTAAQFIYSRRD--KP-----------S-----VEPV-EEYDY-
-EDLKESSNSV-SNHQ-----LSGFDQA----RLYSCLDHMREVLGDAVPDEILIEAVLKNKFDVQKALSGV
LEQDRVQ--SLKDKNEAT-----VST----------------------------------------------
------------------------------------------------------------------------
----------------------------------------------GKIA-------KGVLF---S---SSE
VSADNVQSSY-------------PQSANHLDYSSKPF-------------------------DFASSVGKYG
LSHNSS-V-PTHCLLHRKKKLDTRKSEKK-LESCKLTK----ELSLANLIHDMSR--------D------SC
-ESQPSVRLSSTDSLESL------------------LSK----NLDADL-LRPHA-----------------
-SECISK-----------------DDSA-FK-----------------EI---PDL---------------K
T-I--------IIK-GTTPNNSLYIQ-----NNSLS---DFQNIPV------Q-----DSLG-SSNNPLY-L
T---------SSLE---NMTVD-------NLNASKETEV--GNVSLVEQ----SAKNH---TF-KNDNLQFS
Q-CESPS--------LTEL---------FQEHKENNI----------------------------SQCFT-L
SDLCNQ-SSA-SFT--------------------------DLSLGSF-------------------------
-----------P--LSQLANRCQSS-----PGIS--ELTGSLSS--LAF-----------------------
----HK-ASPTRD--------LENLSLSELIAETI-DVDNSQIKKE-------------SF--EVSLSE-VR
SPGIDSN--------ID-LSVLIKN--------PDFVPKP-V-VDPSIA--PSSRTKVLSSKLGKNSNFAK-
------DNKKNNKGSL-TRKPPFSLSWTKAL-AARPS-----AFAST-------------------------
----------------------------------------------------------------------LC
LRYP-LK----------------SCK-RRTLD-L---------------------YK-TFLY----------
SRQVQ------DVKDKEISP------LVAITPFDFKSASPDDIVKANQKKAFTRE-----------------
------------------------------------------------------------------------
------------------------------------------------------------------------
------------------------------------------------------------------------
------------------------------------------------------------------------
------------------------------------------------------------------------
------------------------------------------------------------------------
------------------------------------------------------------------------
------------------------------------------------------------------------
-------------------------------------------------
>gi|1034177988|ref|XP_009450320.2|/1-632 PREDICTED: HBS1-like protein isoform X3 [Pan troglodytes]
------------------------------------------------------------------------
------------------------------------------------------MARHRNVRGYNYDE----
-D-FED-DDL---YGQSVED-DYC-ISPSTAAQFIYSRRD--KP-----------S-----VEPV-EEYDY-
-EDLKESSNSV-SNHQ-----LSGFDQA----RLYSCLDHMREVLGDAVPDEILIEAVLKNKFDVQKALSGV
LEQDRVQ--SLKDKNEAT-----VST----------------------------------------------
------------------------------------------------------------------------
----------------------------------------------GKIA-------KGVLF---S---SSE
VSADNVQSSY-------------PQSANHLDYSSKPF-------------------------DFASSVGKYG
LSHNSS-V-PTHCLLHRKKKLDTRKSEKK-LESCKLTK----ELSLANLIHDMSR--------D------SC
-ESQPSVRLSSTDSLESL------------------LSK----NLDADL-LRPHA-----------------
-SECISK-----------------DDSA-FK-----------------EI---PDL---------------K
T-I--------IIK-GTTLNNSLYIQ-----NNSLS---DFQNIPV------Q-----DSLG-SSNNPLY-L
T---------SSLE---NMTVD-------NLNASKETEV--GNVSLVEQ----SAKNH---TF-KNDNLQFS
Q-CESPS--------LTEL---------FQEHKENNI----------------------------SQCFT-L
SDLCNQ-SSA-SFT--------------------------DLSLGSF-------------------------
-----------P--LSQLANRCQSS-----PGIS--ELTGSLSS--LAF-----------------------
----HK-ASPTRD--------LENLSLSELIAETI-DVDNSQIKKE-------------SF--EVSLSE-VR
SPGIDSN--------ID-LSVLIKN--------PDFVPKP-I-VDPSIA--PSSRTKVLSSKLGKNSNFAK-
------DNKKNNKGSL-TRKPPFSLSWTKAL-AARPS-----AFAST-------------------------
----------------------------------------------------------------------LC
LRYP-LK----------------SCK-RRTLD-L---------------------YK-TFLY----------
SRQVQ------DVKDKEISP------LVAITPFDFKSASPDDIVKANQKKAFTRE-----------------
------------------------------------------------------------------------
------------------------------------------------------------------------
------------------------------------------------------------------------
------------------------------------------------------------------------
------------------------------------------------------------------------
------------------------------------------------------------------------
------------------------------------------------------------------------
------------------------------------------------------------------------
-------------------------------------------------
>gi|1044444645|ref|XP_017373633.1|/1-541 PREDICTED: HBS1-like protein isoform X1 [Cebus capucinus imitator]
------------------------------------------------------------------------
------------------------------------------------------------------------
------------------------------------------------------------------------
----------------------------------------MREVLGDAVPDDILIEAVLKNKFDVQKALSGV
LEQDSVQ--NLKDKNEGT-----VST----------------------------------------------
------------------------------------------------------------------------
----------------------------------------------GKIA-------KGVLF---S---S-E
VSADNGQGSY-------------PQSANHLDYSSKPF-------------------------DFSSSVGKYG
LSLNSS-V-PSHCLLHRKKQLGRLKSEKK-LESCKLTK----EPSLADLIHGISR--------D------SC
-ESQPSVRLSSTDSLESL------------------LSK----QLDADL-LRPHA-----------------
-SECVSK-----------------DDSA-FK-----------------EV---PDL---------------K
S-I--------VIK-STTPNNSLYIQ-----NNSLS---DFQNIPV------Q-----DSLG-SSNNPLY-L
T---------SSLE---NMTVD-------NLNASKKTEV--GSKKT-------EAKNY---IF-KNDNLQVS
Q-CESPS--------LTEL---------FQEHKENSI----------------------------NQCFT-L
SDLCNQ-SSA-SFT--------------------------DLSLGSF-------------------------
-----------P--LSQLANLCQSS-----PGIS--ELTGSLSS--LAF-----------------------
----HK-ASPTRD--------LENLSLSELIAETI-DVDNSQIKKE-------------SF--EVSLSE-VR
SPGIDSN--------ID-LSVLIKN--------PDVVPKP-I-VDQSVA--PSSRSKVLSSKLGKNSNFAK-
------DNRKNNKGSL-TRKPPFSLSWTKAL-AARPS-----AFATT-------------------------
----------------------------------------------------------------------LC
LRYP-LK----------------SCK-RRTLN-L---------------------YK-TFLY----------
SRQVQ------DVKDKEISP------LVAITPFDFKSASPDDIVKANQKKAFTRE-----------------
------------------------------------------------------------------------
------------------------------------------------------------------------
------------------------------------------------------------------------
------------------------------------------------------------------------
------------------------------------------------------------------------
------------------------------------------------------------------------
------------------------------------------------------------------------
------------------------------------------------------------------------
-------------------------------------------------
>gi|817318357|ref|XP_012329865.1|/1-631 HBS1-like protein isoform X3 [Aotus nancymaae]
------------------------------------------------------------------------
------------------------------------------------------MARHRNVRGYNYDE----
-D-FED-DDL---YGQSVED-DYC-ISPSTAAQFIYSRRD--KP-----------S-----VEPV-EEYDY-
-EDLKESSNSV-SNHQ-----LSGFDQA----RLYSCLDHMREVLGDAVPDDILIEAVLKNEFDVQKALSGV
LEQDSVQ--NLKDKNEGT-----IST----------------------------------------------
------------------------------------------------------------------------
----------------------------------------------GKIA-------KGVLF---S---S-E
VSTDNGQSSY-------------PQSANHLDYSSNPF-------------------------DFSSSVGKYG
LSLNSS-V-PSHCLLHRKKQLDRLKCEKK-LESCKLTK----ELSLADLIHDISR--------D------SC
-ESQPSVRLSSTDSLESL------------------LSK----KLDADL-LRPHA-----------------
-SECVSK-----------------DDSA-FK-----------------EV---PDL---------------K
S-I--------MIK-STTPNNSLYIQ-----NNSLS---GFQNIPV------Q-----DSLG-SSNNPLY-L
T---------SSLE---NMTVD-------NLNASKKTEV--GSVPSVEQ----SAKNY---IF-KNDNLQVS
Q-CESPS--------LTEL---------FQEHKENNI----------------------------NQCFT-L
SDLCNQ-SSA-SFT--------------------------DLSLGSF-------------------------
-----------P--LSQLANRCQSS-----PGIS--ELTGSLSS--LAF-----------------------
----HK-ASPTRD--------LENLSLSELIAETI-DVDNSQIKKE-------------SF--EVSLSE-IR
SPGIDSN--------ID-LSVLIKN--------PDVVPKP-V-VDQSVA--PSSRSKVLSSKLGKNSSFAK-
------DNRKNNKGSL-TRKPPFSLSWTKAL-AARPS-----AFATT-------------------------
----------------------------------------------------------------------LC
LRYP-LK----------------SCK-RRTLN-L---------------------YK-TFLY----------
SRQVQ------DVKDKEISP------LVAITPFDFKSASPDDIVKANQKKAFTRE-----------------
------------------------------------------------------------------------
------------------------------------------------------------------------
------------------------------------------------------------------------
------------------------------------------------------------------------
------------------------------------------------------------------------
------------------------------------------------------------------------
------------------------------------------------------------------------
------------------------------------------------------------------------
-------------------------------------------------
>gi|725578907|ref|XP_010341325.1|/1-628 PREDICTED: HBS1-like protein isoform X2 [Saimiri boliviensis boliviensis]
------------------------------------------------------------------------
------------------------------------------------------MARHRNVRGYNYDE----
-D-FED-DDL---YGQSVED-DYC-ISPSTAAQFIYSRRD--KP-----------S-----IEPV-EEYDY-
-EDLKESSNSV-SNRQ-----LSGFDQA----RLYSCLDHMREVLGDAVPDDILIEAVLKNKFDVQKALSGV
LEQDNVQ--NLKDKNEGT-----VST----------------------------------------------
------------------------------------------------------------------------
----------------------------------------------GKIA-------KGVLF---S---S-E
VSADNGQSSY-------------PQSANHLDYSSKHF-------------------------DFSSSVGKYG
LSLNSS-V-PSHCLLHRKKQLGRLKSEKK-LESCKLTK----ELSLADLIHDISR--------D------SC
-ESQPSVRLSSTDSLESL------------------LSK----KLDADL-LRPHA-----------------
-SECVSK-----------------DDSA-FK-----------------EV---PDL---------------K
S-I--------MIK-STTPNNSLYMQ-----NNSLS---DFQNIPV------H-----DSLG-SSNNPLY-L
T---------SSLE---NMTVD-------NLNASKKTEV--GSKKT-------EAKNY---IL-KNDNLQVS
Q-CESPS--------LTEL---------FQEHKESNI----------------------------NPCFT-L
SDLCNQ-SSA-SFT--------------------------DLSLGSF-------------------------
-----------P--LSQLANRCQSS-----PGIS--ELTGSLSS--LAF-----------------------
----HK-ASPTRD--------LENLSLSELIAETI-DIDNSQIKKE-------------SF--EVSLSE-VR
SSGIDSN--------ID-LSVLIKN--------PDVVPKP-I-VDQSVA--PSSRSKVLSSKLGKNSNFAK-
------DNRKNNKGSL-TRKPPFSLSWTKAL-AARPS-----AFATT-------------------------
----------------------------------------------------------------------LC
LRYP-LK----------------SCK-RRTLN-L---------------------YK-TFLY----------
SRQVQ------DVKDKEISP------LVAITPFDFKSASPDDIVKANQKKAFTRE-----------------
------------------------------------------------------------------------
------------------------------------------------------------------------
------------------------------------------------------------------------
------------------------------------------------------------------------
------------------------------------------------------------------------
------------------------------------------------------------------------
------------------------------------------------------------------------
------------------------------------------------------------------------
-------------------------------------------------
>gi|675654474|ref|XP_008993358.1|/1-631 PREDICTED: HBS1-like protein isoform X2 [Callithrix jacchus]
------------------------------------------------------------------------
------------------------------------------------------MARHRNVRGYNYDE----
-D-FED-DDL---YGQSVED-DYC-ISPSTAAQFIYSRRD--KP-----------S-----VEPV-EEYDY-
-EDLKESSNSV-SNHQ-----LSGFDQA----RLYSCLDHMREVLGDAVPDDILIEAVLKNKFDVQKALSGV
LEQDSVQ--NLKDKNEGT-----VST----------------------------------------------
------------------------------------------------------------------------
----------------------------------------------GKIA-------KGVLF---S---S-E
VSADDGQSSH-------------PQSANHLDYSSKPF-------------------------DFSSSVGKYG
LSLNSS-V-PSHCLLHRKKHLNRLKSEKK-LESCKLTK----ELSLADLIHDISR--------D------SC
-ESQPSVRLSSTDSLESL------------------LSK----KLDADL-LRPYA-----------------
-SECVSI-----------------DDSA-FK-----------------EV---PDL---------------K
S-I--------MIK-STTPNNSLYVQ-----NNSLS---DFQNIPV------Q-----DGLG-SSNNPLY-L
T---------SSLE---NMTVD-------NLNASKKTEV--GSVPSVEQ----SAKNY---SF-KNDNLQVS
Q-CESPS--------LTEL---------FQEHKENNI----------------------------NQCFT-L
SDLCNQ-SSA-SFT--------------------------DLSLGSF-------------------------
-----------P--LSQLANRCQSS-----PGIS--ELTGSLSS--LAF-----------------------
----HK-ASPTRD--------LENLSLSELIAETI-DIDNSQIKKE-------------SF--EVSLSE-VR
SPGIDSN--------ID-LSVLIKN--------PDVVPKP-I-VDQMVA--PSSRSKVLSSKLGKNSNFAK-
------DNRKNNKGSL-TRKPPFSLSWTKAL-AARPS-----AFATT-------------------------
----------------------------------------------------------------------LC
LRYP-LK----------------SCK-RRTLN-L---------------------YK-TFVY----------
SRQVE------DVKDKEISP------LVAITPFDFKSASPDDIVKANQKKAFTRE-----------------
------------------------------------------------------------------------
------------------------------------------------------------------------
------------------------------------------------------------------------
------------------------------------------------------------------------
------------------------------------------------------------------------
------------------------------------------------------------------------
------------------------------------------------------------------------
------------------------------------------------------------------------
-------------------------------------------------
>gi|826352877|ref|XP_012520680.1|/1-632 PREDICTED: HBS1-like protein [Propithecus coquereli]
------------------------------------------------------------------------
------------------------------------------------------MARHRNVRGYNYDE----
-D-FED-DDL---YGQSVED-DYC-ISPSTAAQFIYSRRD--KP-----------S-----VEPV-EEYDY-
-EDLKESSNSL-SNHQ-----LSGIDQA----RLYSCLDHMREVLGDAVPDEILVEAVLKNKFDVQKALSVV
LEQDNMQ--NFKDKSEGT-----IFT----------------------------------------------
------------------------------------------------------------------------
----------------------------------------------GRTE-------KGVLF---S---SSE
VSADNVESSY-------------PQSANHLDYSSKPF-------------------------DCSSSVAKYG
SYHNSS-V-PSHYLLHRKKKLDRPKSEKK-LESCKLTK----ELSLADLIHDMPR--------D------SC
-KYQPSVRLSSTGSPEGL------------------LSK----NVDGDL-LRSQA-----------------
-SECVSK-----------------DDSA-FK-----------------EI---PDL---------------K
S-L--------MTK-NTTLNNSLFVQ-----NNSLS---DFQNIPV------Q-----NSLG-SSNNPLH-L
T---------SSLE---NTTLD-------NLNASKKTEI--GSVSLGEQ----GAKNY---IL-KNDNLQFF
Q-CESPS--------LAEL---------FQEHKENNL----------------------------SQCFT-L
SDLCNQ-SSA-SFT--------------------------DLSLGSF-------------------------
-----------P--LSQLANRSQSS-----AGIS--ELTGSLSS--LAF-----------------------
----HK-ASPIRD--------LENLSLSDLIAETI-DVDNSQIKKD-------------SF--ELSLSE-MR
SPGIDSN--------ID-LSVLIKT--------PDFAPKL-L-VEQSVA--PASGTKVPDSKLGKNSNFPK-
------EIKKNNKGSL-TRKPPFSLSWTKAL-AARPS-----AFAST-------------------------
----------------------------------------------------------------------LC
LRYP-LK----------------SCK-RRTFD-L---------------------YK-TFLY----------
SRQVQ------DIKDKEISP------LVAITPFDFKSASPDDIVKANQKKAFTRE-----------------
------------------------------------------------------------------------
------------------------------------------------------------------------
------------------------------------------------------------------------
------------------------------------------------------------------------
------------------------------------------------------------------------
------------------------------------------------------------------------
------------------------------------------------------------------------
------------------------------------------------------------------------
-------------------------------------------------
>gi|667244767|ref|XP_008578527.1|/1-632 PREDICTED: HBS1-like protein isoform X2 [Galeopterus variegatus]
------------------------------------------------------------------------
------------------------------------------------------MARHRNVRGYNYDE----
-D-FED-DDL---YGQSVED-DYC-ISPSTAAQFIYSRRD--KP-----------S-V---VEPV-EEYDY-
-EDRKESFSSL-LNHQ-----LSGIDQA----RLYSCLDHMREILGDAVPDDILIEAVLKNKFDVQKALSVV
LEQDNMQ--NLKDKSEGT-----IST----------------------------------------------
------------------------------------------------------------------------
----------------------------------------------GKIA-------KGVLF---S---SSE
VSADNVQSSY-------------VQSASHLDYSSKPI-------------------------DFSGSVVKYG
LYHNSS-V-PSHYLLHRKKKLDRPKSEKK-LESCKL-K----ELSLADLIHDMPR--------D------SY
-KSQPSVRLSSTQSLESL------------------LSK----NLDADF-LRPHT-----------------
-SECVSK-----------------DDSA-FK-----------------EI---PDL---------------K
S-L--------MIK-STTPNNSVFIQ-----NSSLP---DFQNIPV------H-----NSLG-SLNNPLQ-L
T---------SSLE---NTTLD-------NLNTSKKTKV--GSVSFVEQ----SVKSY---IL-KNDNLQFS
Q-CESPS--------LAEL---------LQEHKENDP----------------------------SQCFT-V
SDICNQ-SSA-SFT--------------------------DLSLGSF-------------------------
-----------P--LAQLANHCQSS-----TGIS--ELTGSLSS--LTF-----------------------
----CK-ASPTRD--------LENLSLSDLIAETI-DVDNAQIKKD-------------SF--ELSLSE-VR
SPGIDLN--------ID-LSVLIKT--------PDFVPKP-I-IDQSVA--PTTGTKVLSSKLGKNSNFAK-
------DNKKNNKCSL-TRKPPFSVSWTKAL-AARPS-----AFAST-------------------------
----------------------------------------------------------------------LC
LRYP-LK----------------SCK-RHTLN-L---------------------YK-TFLY----------
SRQVQ------DVKDKEISP------LLAITPFDFKSASPDDIVKANQKKAFTRE-----------------
------------------------------------------------------------------------
------------------------------------------------------------------------
------------------------------------------------------------------------
------------------------------------------------------------------------
------------------------------------------------------------------------
------------------------------------------------------------------------
------------------------------------------------------------------------
------------------------------------------------------------------------
-------------------------------------------------
>gi|743739327|ref|XP_010964093.1|/1-474 PREDICTED: uncharacterized protein LOC105077381 [Camelus bactrianus]
------------------------------------------------------------------------
------------------------------------------------------------------------
------------------------------------------------------------------------
------------------------------------------------------------------------
-------------------------M----------------------------------------------
------------------------------------------------------------------------
----------------------------------------------HFSL-------TRVLL---S---SSE
VSADNVQNSC-------------PQSADRLDCSSKSF-------------------------DFSAPGAKYG
LCHSSSIV-PSRYLLYKK-KLDRPKSEKK-LESCKLTK----ELSLADLIDYMPR--------D------SC
-KSQPSVRLSSTDSLESP------------------PSK----SIDADL-FRPHA-----------------
-SECISK-----------------DDSA-FK-----------------EI---PDL---------------K
S-L--------MIK-NTTPNNYLFIQ-----NNSVP---DLQNIPV------Q-----NSFE-SLNNPLL-L
T---------SSLE---NMAVD-------NLNASKMAEV--GSVSSVEQ----SAKNC---IL-RNDNLQFS
Q-CESSS--------LAEL---------FQKHKENNP----------------------------SECFT-L
SDLCNQ-PSA-SFT--------------------------DLSLGSF-------------------------
-----------P--LSQLANRYQSS-----TGIS--ELTGSLSS--LAF-----------------------
----RK-ASPTRD--------LENLSLSDLIAETI-DVDNSKIKKE-------------SC--PLSLSE-VR
APEIDLN--------ID-LSVLIKA--------PDNVPKP-V-VDQSV------------------------
------DNKKNSKGSL-TRKPPFSLSWTKAL-AARPS-----AFAST-------------------------
----------------------------------------------------------------------LC
LRYP-LK----------------SCK-RRTLD-L---------------------YK-SFLY----------
SRQVQ------DVKDKEISP------LIAITPFDFKSASPDDIVKANQKKAFTRE-----------------
------------------------------------------------------------------------
------------------------------------------------------------------------
------------------------------------------------------------------------
------------------------------------------------------------------------
------------------------------------------------------------------------
------------------------------------------------------------------------
------------------------------------------------------------------------
------------------------------------------------------------------------
-------------------------------------------------
>gi|593719400|ref|XP_007106051.1|/1-634 HBS1-like protein isoform X2 [Physeter catodon]
------------------------------------------------------------------------
------------------------------------------------------MARHRNVRGYNYDE----
-D-FED-DDL---YGQSVED-DYC-ISPSTAAQFIYSRRD--KP-----------S-V---VEPV-EEYDY-
-EDLKESSNSL-LNHQ-----LSGIDQA----RLFSCLDHMREVLGDAVPDDILIEAVLKNKFDVQKALSVV
LEQDKMQ--NLKVKSEGA-----IST----------------------------------------------
------------------------------------------------------------------------
----------------------------------------------GKIA-------KGVLL---S---SSE
VSADNVQSSC-------------PQSANHLDCSSKPF-------------------------DFSGPVAKYG
LYHNSSVV-PSHYLLHKKKKLDRPKSEKK-LESCKLTK----ELSLADLIDDMPR--------D------SC
-KSQPSVRLSSTDSLESL------------------LSK----SLDADL-LRPHA-----------------
-SECISK-----------------DDSA-FK-----------------GI---PDL---------------K
S-L--------MIK-STTPNNSLFIQ-----NNSVP---DLQNIPV------Q-----NSLG-SLNNPLL-L
T---------SSLE---NTAVG-------NLNASKMTEV--GSVSSVEQ----STKNC---ML-KNDNLQFS
Q-CESPS--------LAEL---------FQEHKENNP----------------------------SQCFT-L
SDLCNQ-PSA-SFT--------------------------DLSLGSF-------------------------
-----------P--LSQLANRYQSS-----TGIS--ELTGSLSS--LAF-----------------------
----CK-ASPTRD--------LENLSLSDLIAETI-DIDNSQIKKD-------------SC--MLSLCE-MR
SPGIDSN--------ID-LSVLIKA--------PDFVPKP-V-VDQSVA--PIPGTKVLSSKLGKSSNSSE-
------DTKKNSKGSL-TRKPPFSVSWTKAL-AARPS-----AFAAT-------------------------
----------------------------------------------------------------------LC
LRYP-LK----------------SCK-RRTLN-L---------------------YK-TFLY----------
SRQVQ------DVKDKEISP------LIAITPFDFKSASPDDTVKANQKKAFTRE-----------------
------------------------------------------------------------------------
------------------------------------------------------------------------
------------------------------------------------------------------------
------------------------------------------------------------------------
------------------------------------------------------------------------
------------------------------------------------------------------------
------------------------------------------------------------------------
------------------------------------------------------------------------
-------------------------------------------------
>gi|602680469|ref|XP_007453042.1|/1-634 PREDICTED: HBS1-like protein isoform X3 [Lipotes vexillifer]
------------------------------------------------------------------------
------------------------------------------------------MARHRNVRGYNYDE----
-D-FED-DDL---YGQSAED-DYC-ISPSTAAQFIYSRRD--KP-----------S-V---VEPV-EEYDY-
-EDLKESSNSL-LNHQ-----LSGIDQA----RLFSCLDHMREVLGDAVPDDILIEAVLKNKFDVQKALSVV
LEQDKMQ--NLKVKSEGA-----IST----------------------------------------------
------------------------------------------------------------------------
----------------------------------------------GKIA-------KGVLL---S---SSE
VSADNVQSSC-------------PQSANHLDCSSKPF-------------------------DFSGPVAKYG
LYHNSSVV-PSHYLLHKKKKLDRPKSEKK-LESCKLTK----ELSLADLIDDMPR--------D------SC
-KSQPSVRLSSTDSLESL------------------LSK----RLDADL-LRPHA-----------------
-SECISK-----------------DDSA-FK-----------------GI---PDL---------------K
S-L--------MIK-STAPNNSLFIQ-----NNSVP---DLQNIPV------Q-----NSLG-SLNNPLL-L
T---------SSLE---NMAVG-------NLNASKMTEV--GSVSSVEQ----STKNC---IL-KNDILQFS
Q-CESPS--------LAEL---------FQEHKENNQ----------------------------SQCST-L
SDLCNQ-PSA-SFT--------------------------DLSLGSF-------------------------
-----------P--LSQLANRYQSS-----TGIS--ELTGSLSS--LAF-----------------------
----CK-ASPTRD--------LENLSLSDLIAETI-DIDSSQIKKD-------------SC--MLSLCE-MR
SPGIDSN--------ID-LSVLIKA--------PDFVPKP-V-VDQSIA--PIPGTKVLSSKLGKSSNSSE-
------DNKKNSKGSL-TRKPPFSVSWTKAL-AARPS-----AFAAT-------------------------
----------------------------------------------------------------------LC
LRYP-LK----------------SCK-RRTLN-L---------------------YK-TFLY----------
SRQVQ------DVKDKEISP------LIAITPFDFKSASPDDTVKANQKKAFTRE-----------------
------------------------------------------------------------------------
------------------------------------------------------------------------
------------------------------------------------------------------------
------------------------------------------------------------------------
------------------------------------------------------------------------
------------------------------------------------------------------------
------------------------------------------------------------------------
------------------------------------------------------------------------
-------------------------------------------------
>gi|1246152715|ref|XP_022412944.1|/1-634 HBS1-like protein isoform X2 [Delphinapterus leucas]
------------------------------------------------------------------------
------------------------------------------------------MARHRNVRGYNYDE----
-D-FED-DDL---YGQSVED-DYC-ISPSTAAQFIYSRRD--KP-----------S-V---VEPV-EEYDY-
-EDLKESSNSL-LNHQ-----LSGIDQA----RLFSCLDHMREVLGDAVPDDILIEAVLKNKFDVQKALSVV
LEQDKMQ--NLKVKSEGA-----IST----------------------------------------------
------------------------------------------------------------------------
----------------------------------------------GKIA-------KGVLL---S---SSE
VSADNVQSSC-------------PQSANHLDCSSKPF-------------------------DFSGPVAKYG
LYHNSSVV-PSHYLLHKKKKLDRPKSEKK-LESCKLTK----ELSLADLIDDMPR--------D------SC
-KSQPSVRLSSTDSLESL------------------LSK----RLDADL-LRPHA-----------------
-SECISK-----------------DDSA-FK-----------------GI---PDL---------------K
S-L--------MIK-STAPNNSLFIQ-----NNSVP---DLQNIPV------Q-----NSLG-SLNNPLL-L
T---------SSLE---NMAVG-------NLNASKMTEV--GSVSSVEQ----STKNC---IL-KNDNLQFF
Q-CESPS--------LAEL---------FQEHKENNP----------------------------SQCFT-L
SDLCNQ-PSA-SVT--------------------------DLSLGSF-------------------------
-----------P--LSQLANRYQSS-----TGIS--ELTGSLSS--LAF-----------------------
----CK-ASPTRD--------LENLSLSDLIAETI-DIDSSQIKKD-------------SC--MLSLCE-MR
SPGIDSN--------ID-LSVLIKA--------PDFVPKP-V-VDQSVA--PIPGTKVLSSKLGKSSNSSE-
------VNKKNSKGSL-TRKPPFSVSWTKAL-AARPS-----AFAAT-------------------------
----------------------------------------------------------------------LC
LRYP-LK----------------SCK-RRTLN-L---------------------YK-TFLY----------
SRQVQ------DVKDKEISP------LIAITPFDFKSASPDDTVKANQKKAFTRE-----------------
------------------------------------------------------------------------
------------------------------------------------------------------------
------------------------------------------------------------------------
------------------------------------------------------------------------
------------------------------------------------------------------------
------------------------------------------------------------------------
------------------------------------------------------------------------
------------------------------------------------------------------------
-------------------------------------------------
>gi|640797991|ref|XP_008055155.1|/1-631 HBS1-like protein isoform X4 [Carlito syrichta]
------------------------------------------------------------------------
------------------------------------------------------MARHRNVRGYNYDE----
-D-FED-DDL---YGHSVED-DYC-ISPSTAAQFIYSQRD--KP-----------S-V---VEPV-EEY---
-EDLKESSHSV-LNHR-----LSGIDEA----RLYSCLDHMREILGGAVPDEILIEAILKNKFDVEKALSVV
LEKDNMQ--NLKDKSEGT-----ISA----------------------------------------------
------------------------------------------------------------------------
----------------------------------------------GKIA-------KGVLF---S---SSE
VSADNVQSSR-------------PQSANLLDCSSNPF-------------------------DFCSSVAKYE
LYHNSS-V-PSHCLLHRKKKLDRPKSVKK-LESCKLTK----GLSLADLIHDMPK--------D------SC
-KSQPSVRLSTMDSVENL------------------LSK----NLDADL-LRPHA-----------------
-SECVSK-----------------NDSV-FK-----------------EV---PDL---------------K
S-L--------VMK-STTPSNSLLTQ-----NNSLP---DFQNIPV------Q-----NNLG-SSNNPLQ-L
T---------NSLE---NLTLD-------HLNASKETEV--GSVSLGEQ----SAKNC---IY-KNDNLQFS
Q-CERPS--------LSEL---------FQKHKENDL----------------------------DQCFT-L
SDLCNQ-SSA-GFT--------------------------NLSLSSF-------------------------
-----------P--LSQLANRCQSS-----AGIS--ELTGSLSS--LAF-----------------------
----HK-PSPTRD--------LENLSLSDLIAETI-DVDNSQVKKY-------------SF--DLSLSE-MR
SPGIDSN--------ID-LSVLIKT--------PDFVPKP-I-VDQSVA--PTSGTKVLSSKLGKNSNFAK-
------DNKKNNKGSV-TRKPPFSLSWTKAL-AARPS-----AFAST-------------------------
----------------------------------------------------------------------LC
LRYP-LK----------------SCK-RRTLD-L---------------------YK-TFHY----------
SRQVQ------DVKNKEISP------LVAITPFDFKSASPDDIVKANQKKAFTRE-----------------
------------------------------------------------------------------------
------------------------------------------------------------------------
------------------------------------------------------------------------
------------------------------------------------------------------------
------------------------------------------------------------------------
------------------------------------------------------------------------
------------------------------------------------------------------------
------------------------------------------------------------------------
-------------------------------------------------
>gi|831226722|ref|XP_012660912.1|/1-632 HBS1-like protein isoform X2 [Otolemur garnettii]
------------------------------------------------------------------------
------------------------------------------------------MARHRNVRGYNYDE----
-D-FED-DDL---YGQSVED-DYC-ISPSTAAQFIYSRRD--KP-----------S-----VEPV-EEYDY-
-EDLKESSNSL-SNHQ-----LSGIDQA----RLYSCLDHMREVLGDAVRDEILIEAVLRNKFDVQKALSMV
LEQDNVQ--NLKDKSEET-----VST----------------------------------------------
------------------------------------------------------------------------
----------------------------------------------GRIE-------KGVLF---S---SSD
ISADNVQSSY-------------PQSANHLDCNRKPF-------------------------DFSSSVAKYG
LYHNSS-V-PSHYLHHRKKKLDRPISEKK-LESCKLTK----DFSLADLIHDIPR--------D------PC
-KSQPSVRLSSTDNLGTL------------------LSK----DLDADL-LRPHA-----------------
-SECVSK-----------------DDPA-FK-----------------EI---PDL---------------K
S-L--------MIK-STTPNNSLFVQ-----NNSLS---DFQSIPV------Q-----NSLG-CSSNSLH-L
T---------SSLE---NITLD-------NLNANKKTEI--GSVSLDEQ----NAKNY---VL-NTDNLQFF
H-RENPS--------LAEL---------FQEHKENNL----------------------------SQCFT-L
SDLCNQ-SSA-SFT--------------------------DLSLGSF-------------------------
-----------P--LSQLANRSQSS-----AGIS--ELTGSLSS--LAF-----------------------
----HK-ASPTRD--------LENLSLSDLIAETI-AVDNSPITKD-------------SF--DLSLSE-MR
SSGIDSN--------ID-LSVLIKT--------ADFVPKP-L-IDQSVA--PPSGTKVPGSKLGKNSNFPK-
------DNKKNNKGPL-TRKPPFSLSWTKAL-AARPS-----AFAST-------------------------
----------------------------------------------------------------------LC
LRYP-LK----------------SCK-RRTFD-L---------------------YK-TFLY----------
SRQVQ------DIKDKELSP------LVAITPFDFKSASPDDIVKANQKKAFTRE-----------------
------------------------------------------------------------------------
------------------------------------------------------------------------
------------------------------------------------------------------------
------------------------------------------------------------------------
------------------------------------------------------------------------
------------------------------------------------------------------------
------------------------------------------------------------------------
------------------------------------------------------------------------
-------------------------------------------------
>gi|594687028|ref|XP_007190966.1|/1-634 PREDICTED: HBS1-like protein isoform X3 [Balaenoptera acutorostrata scammoni]
------------------------------------------------------------------------
------------------------------------------------------MARHRNVRGYNYDE----
-D-FED-DDL---YGQSVED-DYC-ISPSTAAQFIYSQRD--KP-----------S-V---VEPV-EEYDY-
-EDLKESSSSL-LNHQ-----LSGIDQA----RLFSCLDHMREVLGDAVPDDILIEAVLKNKFDVQKALSVV
LEQDKMQ--NLKVKSEGA-----IST----------------------------------------------
------------------------------------------------------------------------
----------------------------------------------GKIA-------KGVLL---S---SSE
VSADNVQSSC-------------PQPANHLDCSSKPF-------------------------DFSGPVAKYG
LYHNSSVV-PSHYLLHKKKKLDRPKSEKK-LESCKLTK----ELSLADLIDDMPR--------D------SC
-KSQPSVRLSSTDSLESL------------------LSK----SLDADL-LRPHA-----------------
-SECISK-----------------DDSA-FK-----------------GI---PDL---------------K
S-L--------MIK-SRTPNNSLFSQ-----SNSVP---DLQNIPV------Q-----NSLG-SLNNPLL-L
T---------SSLE---NMAVG-------NLNASKMTEV--GSVSSVEQ----STKNC---IL-KNDNLQFS
Q-CESPS--------LAEL---------FQEHKENNP----------------------------SQCFT-L
SDVCNQ-PSA-SFT--------------------------DLTLGSF-------------------------
-----------P--LSQLANRYQSS-----TGIS--ELTGSLSS--LAF-----------------------
----CK-ASPTRD--------LENLSLSDLIAETI-DIDNSQIKKD-------------SC--MLSLCE-MR
SPGIDSN--------ID-LSVLIKA--------PDFVPKP-V-VDQSVA--PIPGTKVLSSKLGKSSNSSE-
------DNKKNSKGSL-TRKPPFSVSWTKAL-AARPS-----AFAAT-------------------------
----------------------------------------------------------------------LC
LRYP-LK----------------SCK-RRTLN-L---------------------YK-TFLY----------
SRQVQ------DVKDKEISP------LIAITPFDFKSASPDDTVKANQKKAFTRE-----------------
------------------------------------------------------------------------
------------------------------------------------------------------------
------------------------------------------------------------------------
------------------------------------------------------------------------
------------------------------------------------------------------------
------------------------------------------------------------------------
------------------------------------------------------------------------
------------------------------------------------------------------------
-------------------------------------------------
>gi|1131266139|ref|XP_019807300.1|/1-634 PREDICTED: HBS1-like protein isoform X3 [Tursiops truncatus]
------------------------------------------------------------------------
------------------------------------------------------MARHRNVRGYNYDE----
-D-FED-DDL---YGQSVED-DYC-ISPSTAAQFIYSRRD--RP-----------S-V---VEPV-EEYDY-
-EDLKESSNSL-LNHQ-----LSGIDQA----RLFSCLDHMREVLGDAVPDDILIEAVLKNKFDVQKALSVV
LEQDKMQ--NLKVKSEGA-----IST----------------------------------------------
------------------------------------------------------------------------
----------------------------------------------GKIA-------KGVLL---S---SSE
VSADNVQSSC-------------PQSANHLDCSSKPF-------------------------DFSGPVAKYG
LYHNSSVV-PSHYLLRKKKKLDRPKSEKK-LESCKLTK----ELSLADLIDDMPR--------D------SC
-KSQPSVRLSSTDSLESL------------------LSK----RLDADL-LRPHA-----------------
-SECISK-----------------DDSA-FK-----------------GI---PDL---------------K
S-L--------MIK-STAPNNSLFIH-----NNSVP---DLQNIPV------Q-----NSLG-SLNNPLL-L
T---------SSLE---NMAVG-------NLNASKMTEV--GSVSSVEQ----STKNC---IL-KNDNLQFF
Q-CESPS--------LAEL---------FQEHKENNP----------------------------SQCFT-L
SDLCNQ-PSA-SFT--------------------------DLSLGSF-------------------------
-----------P--LSQLANRYQSS-----TGIS--ELTGSLSS--LAF-----------------------
----CK-ASPTRD--------VENLSLSDLIAETI-DIDSSQIKKD-------------SC--MLSLCE-MR
SPGIDSN--------ID-LSVLIKA--------PDFVPKR-V-VDQSVA--PIAGTKVLSSKLGKSSNSSD-
------DNKKNSKGSL-TRKPPFSVSWTKAL-AARPS-----AFAAT-------------------------
----------------------------------------------------------------------LC
LRYP-LK----------------SCK-RRTLN-L---------------------YK-TFLY----------
SRQVQ------DVKDKEISP------LIAITPFDFKSASPDDTVKANQKKAFTRE-----------------
------------------------------------------------------------------------
------------------------------------------------------------------------
------------------------------------------------------------------------
------------------------------------------------------------------------
------------------------------------------------------------------------
------------------------------------------------------------------------
------------------------------------------------------------------------
------------------------------------------------------------------------
-------------------------------------------------
>gi|984082574|ref|XP_015356978.1|/1-630 PREDICTED: HBS1-like protein isoform X1 [Marmota marmota marmota]
------------------------------------------------------------------------
------------------------------------------------------MARHRNVRGYNYDE----
-D-FED-DDL---YGQSVED-DYC-ISPSTAAQFIYSRRD--KP-----------S-V---VEPV-EEYDN-
-EDLKDSPNSL-LNHQ-----LSEIDQA----RLYSCLDHMREVLGDAVLDEVLIEAILKNKFDVQKALSVV
LEQDNMQ--NLKGKSERA-----IST----------------------------------------------
------------------------------------------------------------------------
----------------------------------------------GKTV-------KGVLF---S---SSE
VSTDNVQSSY-------------SQSQNHLDCSNKPF-------------------------D---SVAKHG
-SHNSLVV-PNHYLLHRKKKLDRPKSEKK-LESCKLTK----EVSLADLIHDMPR--------D------SN
-QCQPEGRSSSSDDLKRL------------------LSE----NLDADL-LRPHA-----------------
-SECVSK-----------------DDFA-FK-----------------GI---PDL---------------K
T-L--------MIE-STTDNNSLFIQ-----NSSLS---DFQNIPV------Q-----NSVG-SLNNPLH-L
S---------SSLE---NTTGD-------NLNPSKKTEV--GNVSLVEQ----SAKNC---IL-KNDSLQFS
Q-CKSPS--------LAEL---------FQEHKENHP----------------------------SQCFT-L
SNLCNQ-SSA-SFT--------------------------DLSLGSF-------------------------
-----------P--LSQLANHCQSS-----SGIS--ELTGSLSS--LAF-----------------------
----HK-ASPTRD--------LENLSLSDLIAETI-EVDSSQIKKN-------------SF--ELSLSE-TR
SPGIDSN--------ID-LSVLIKA--------PDFVSKP-I-VDQSIA--PTPGTEVLSSKLGKNSNSAK-
------DNKKNNKGSL-TRKPPFSLSWTKAL-AARPS-----AFAST-------------------------
----------------------------------------------------------------------LC
LRYP-LK----------------RCK-RRTLD-L---------------------YK-TFLY----------
SRQVQ------DVKDKEISP------LVAITPFDFKSASPDDIVKANQKKAFTRE-----------------
------------------------------------------------------------------------
------------------------------------------------------------------------
------------------------------------------------------------------------
------------------------------------------------------------------------
------------------------------------------------------------------------
------------------------------------------------------------------------
------------------------------------------------------------------------
------------------------------------------------------------------------
-------------------------------------------------
>gi|532088265|ref|XP_005329840.1|/1-630 HBS1-like protein isoform X2 [Ictidomys tridecemlineatus]
------------------------------------------------------------------------
------------------------------------------------------MARHRNVRGYNYDE----
-D-FED-DDL---YGQSVED-DYC-ISPSTAAQFIYSRRD--KP-----------S-V---VEPV-EEYDY-
-EDLKDSPNSL-LNHQ-----LSEIDQA----RLYSCLDHMREVLGDAVPDEVLIEAILKNKFDVQKALSVV
LEQDNMQ--NLKGKSERA-----IST----------------------------------------------
------------------------------------------------------------------------
----------------------------------------------GKTV-------KGVLF---S---SSE
VSTDNVQSSY-------------SQSQNHLDCSNKPF-------------------------D---SVAKHG
-SHNSLVV-PSHYLLHRKKKLDRPKCEKK-LESCKLTK----EVSLADLIHDMPR--------D------SY
-QCQPEGRSSSSNDLKRL------------------LSE----NLDADL-LRPHA-----------------
-SECVSK-----------------DDFA-FK-----------------GI---PDL---------------K
T-L--------MIE-STTDNNSLFIQ-----NSSLS---DFQNIPV------Q-----NSVG-SLNNPLH-L
S---------SSLE---NMTGD-------NLNPSKKTEV--GNVSLVEQ----SAKNC---IF-KNDSLQCS
Q-CKSPS--------LAEL---------FQEHKENHP----------------------------SQCFT-L
SNLCNQ-SSA-SFT--------------------------DLSLGSF-------------------------
-----------P--LSQLANHCQSS-----SGIS--ELTGSLSS--LAF-----------------------
----RK-ASPTRD--------LENLSLSDLIAETI-EVDNSQIKKN-------------SF--ELSLSE-TR
SPGIDSN--------ID-LSVLIKA--------PDFVSKP-I-VDQSIA--PTPGTEVLSSKLGKNSNSAK-
------DNKKNNKGSL-TRKPPFSLSWTKAL-AAKPS-----AFAST-------------------------
----------------------------------------------------------------------LC
LRYP-LK----------------RCK-RRTLD-L---------------------YK-TFLY----------
SRQVQ------DVKDKEISP------LVAITPFDFKSASPDDIVKANQKKAFTRE-----------------
------------------------------------------------------------------------
------------------------------------------------------------------------
------------------------------------------------------------------------
------------------------------------------------------------------------
------------------------------------------------------------------------
------------------------------------------------------------------------
------------------------------------------------------------------------
------------------------------------------------------------------------
-------------------------------------------------
>gi|465973831|ref|XP_004263846.1|/1-634 PREDICTED: HBS1-like protein isoform X3 [Orcinus orca]
------------------------------------------------------------------------
------------------------------------------------------MARHRNVRGYNYDE----
-D-FED-DDL---YGQSVED-DYC-ISPSTAAQFIYSRRD--RP-----------S-V---VEPI-EEYDY-
-EDLKESSNSL-LNHQ-----LSGIDQA----RLFSCLDHMREVLGDAVPDDILIEAVLKNKFDVQKALSVV
LEQDKMQ--NLKVKSEGA-----IST----------------------------------------------
------------------------------------------------------------------------
----------------------------------------------GKIA-------KGVLL---S---SSE
VSADNVQSSC-------------PQSANHLDCSSKPF-------------------------DFSGPVAKYG
LYHNSSVV-PSLYLLRKKKKLDRRKSEKK-LESCKLTK----ELSLADLIDDMPR--------D------SC
-KSQPSVRLSSTDSLESL------------------LSK----RLDADL-LRPHA-----------------
-SECISK-----------------DDSA-FK-----------------GI---PDL---------------K
S-L--------MIK-STAPNNSLFIH-----NNSVP---DLQNIPV------Q-----NSLG-SLNNPLL-L
T---------SSLE---NMAVG-------NLNASKMTEV--GSVSSVEQ----STKNC---IL-KNDNLQFF
Q-CESPS--------LAEL---------FQEHKENNP----------------------------SQCFT-L
SDLCNQ-PSA-SFT--------------------------DLSLGSF-------------------------
-----------P--LSQLANRYQSS-----TGIS--ELTGSLSS--LAF-----------------------
----CK-ASPTRD--------VENLSLSDLIAETI-DIDSSQIKKD-------------SC--MLSLCE-MR
SPGIDSN--------ID-LSVLIKA--------PDFVPKR-V-VDQSVA--PIAGTKVLSSKLGKSSNSSD-
------DNKKNSKGSL-TRKPPFSVSWTKAL-AARPS-----AFAAT-------------------------
----------------------------------------------------------------------LC
LRYP-LK----------------SCK-RRTLN-L---------------------YK-TFLY----------
SRQVQ------DVKDKEISP------LIAITPFDFKSASPDDTVKANQKKAFTRE-----------------
------------------------------------------------------------------------
------------------------------------------------------------------------
------------------------------------------------------------------------
------------------------------------------------------------------------
------------------------------------------------------------------------
------------------------------------------------------------------------
------------------------------------------------------------------------
------------------------------------------------------------------------
-------------------------------------------------
>gi|670996829|ref|XP_008689290.1|/1-634 PREDICTED: HBS1-like protein isoform X2 [Ursus maritimus]
------------------------------------------------------------------------
------------------------------------------------------MARHRNVRGYNYDE----
-D-FED-DDL---YGQSVED-DYC-ISPSTAAQFIYSRRD--KP-----------S-L---VEPV-EEYDY-
-EDLKESSSSL-LNHQ-----LSGIDQA----RLYSCLDHMREVLGDAVPDDTLIEAVLKNKFDVQKALAVV
LEQDKMQ--NWKVKSEGA-----IST----------------------------------------------
------------------------------------------------------------------------
----------------------------------------------GKIA-------KGVLL---S---SSE
VSADNVQSSG-------------PQSAHRLDHSSKPF-------------------------DFSGPVAKSG
LYPNSSVV-PSHYLLHKKKKLDRPKSEKK-LESCKLTK----ELSLADLIDDMPR--------D------SC
-KSQPSVRLSTTDSLASL------------------FSK----NLGADV-LRPHE-----------------
-SECVSK-----------------DDSS-FK-----------------EI---PDL---------------K
S-L--------MIK-NITPNNSLCTQ-----NNLLP---DLQNIPV------Q-----NSIG-NLNNPSV-L
T---------SSLE---NRAHD-------NLNASKMTEV--GNVSSVEQ----SAKNY---TL-KNDNLQFS
Q-CESPS--------LAEQ---------FQEHKENNP----------------------------SQCFT-L
SDLCNQ-SSA-SFT--------------------------DLSLGSF-------------------------
-----------P--LSQLANRCPSS-----TGVS--ELTGSLSS--LAF-----------------------
----CK-ASPTRD--------LENLSLSDLIAETI-DIDNSQIKKD-------------SF--KLSLSE-MK
SPGIDSN--------ID-LSVLIKP--------PDFVPKH-T-VDQSVA--PTSGTKVLSSKLGKSFNSAK-
------DNKKTNKGSL-TRKPPFSLSWTKAL-AARPS-----AFAST-------------------------
----------------------------------------------------------------------LC
LRYP-LK----------------SCK-RRTLD-L---------------------YK-TFLY----------
SRQVQ------DIKDKEISP------LIAITPFDFKSASPDDIVKANQKKAFTRE-----------------
------------------------------------------------------------------------
------------------------------------------------------------------------
------------------------------------------------------------------------
------------------------------------------------------------------------
------------------------------------------------------------------------
------------------------------------------------------------------------
------------------------------------------------------------------------
------------------------------------------------------------------------
-------------------------------------------------
>gi|961753454|ref|XP_014937369.1|/1-634 PREDICTED: HBS1-like protein isoform X2 [Acinonyx jubatus]
------------------------------------------------------------------------
------------------------------------------------------MARHRNVRGYNYDE----
-D-FED-DDL---YGQSVED-DYC-ISPSTAAQFIYSRRD--KP-----------S-L---VEPV-EEYDY-
-EDLKESSNSF-LNHQ-----LSGIDQA----RLYSCLDHMREALGDAVPDDILVEAVLKNKFDVQKALSLV
LEQDKMQ--NLKVKSEGA-----AST----------------------------------------------
------------------------------------------------------------------------
----------------------------------------------GKTA-------KGVLL---S---SSQ
VSADNVQSSC-------------PQSANHLDCSSKPS-------------------------DFSGTLAKYG
LYHNSSVV-PSHYLLHKKKKPDRPKSEKK-LESCKLTK----ELSLADLIDDAPR--------D------SC
-KSQPSVRLSSTDGLESL------------------FSK----NLGADL-FRPHE-----------------
-SECVSK-----------------DDSA-FK-----------------EI---PDL---------------K
S-L--------MIK-STTPSNSLCIQ-----NNSLP---ATHNIPV------Q-----NNLG-NLNSPLL-L
T---------SSLE---NIAHD-------NLNTSKMTEV--GSVSSVEQ----SAKNY---IL-KDDSPQFA
G-CESPS--------LAEL---------FQEHKENNP----------------------------SQCFT-L
SDLCNQ-SSA-SFT--------------------------DLSLGSF-------------------------
-----------P--LSRLANRYPSS-----TGIS--ELTGSLSS--LAF-----------------------
----CK-ASPTRD--------LENLSLSDLIAETI-DVDNSQFKKD-------------SF--KLSVSE-MS
SPGIDSN--------ID-LSVLIKT--------PDFVPKH-V-VDQSVA--PTSGTKVLNSKLGKNFNSAK-
------DNKRTNKGSL-TRNPPFSLSWTKAL-AARPS-----AFAST-------------------------
----------------------------------------------------------------------LC
LRYP-LK----------------SCK-RRTLD-L---------------------YK-TFLY----------
SRQVQ------DIKDKEISP------LIAITPFDFKSASPDDIVKANQKKAFTRE-----------------
------------------------------------------------------------------------
------------------------------------------------------------------------
------------------------------------------------------------------------
------------------------------------------------------------------------
------------------------------------------------------------------------
------------------------------------------------------------------------
------------------------------------------------------------------------
------------------------------------------------------------------------
-------------------------------------------------
>gi|752388364|ref|XP_011217824.1|/1-634 PREDICTED: HBS1-like protein isoform X2 [Ailuropoda melanoleuca]
------------------------------------------------------------------------
------------------------------------------------------MARHRNVRGYNYDE----
-D-FED-DDL---YGQSVED-DYC-ISPSTAAQFIYSRRD--KP-----------S-L---VEPV-EEYDY-
-EDLKESSSSL-LNHQ-----LSGIDQA----RLYSCLDHMREVLGDAVPDDTLIEAVLKNKFDVQKALAVV
LEQDKMQ--NWKVKSERA-----IST----------------------------------------------
------------------------------------------------------------------------
----------------------------------------------GKIA-------KGVLL---S---SSE
VSADNVQSSG-------------PQSANHLDHSSKPF-------------------------DFSGPVAKSG
LYPNSSVV-PSHYLLHKKKKLGRPKSEKK-LESCKLTK----ELSLADLIADMPR--------D------SC
-KSQPSVRLSTTDSLASL------------------FSK----NLGADV-LRPHE-----------------
-SECVSK-----------------DDSS-FK-----------------EI---PDL---------------K
S-L--------MIK-NITPNNSLCTQ-----NNLLP---DLQNIPV------Q-----NSIG-NLNNPSV-L
T---------SSLE---NRAHD-------NLNASEMTEV--GNVSSVEQ----SAKNY---IL-KNDNLQFS
Q-CESPS--------LAEQ---------FQEHKENNP----------------------------SQCFT-L
SDLCNQ-SSA-SFT--------------------------DLSLGSF-------------------------
-----------P--LSQLANRCPSS-----TGVS--ELTGSLSS--LAF-----------------------
----CK-ASPTRD--------LENLSLSDLIAETI-DIDNSQIKKD-------------SF--KLSLSE-MK
SPGIDSK--------ID-LSVLIKT--------PDFVPKH-M-VDTSVA--PTSGTKVLSSKLGKSFNSAK-
------DNKKTNKGSL-TRKPPFSLSWTKAL-AARPS-----AFAST-------------------------
----------------------------------------------------------------------LC
LRYP-LK----------------SCK-RRTLD-L---------------------YK-TFLY----------
SRQVQ------DIKDKEISP------LIAITPFDFKSASPDDIVKANQKKAFTRE-----------------
------------------------------------------------------------------------
------------------------------------------------------------------------
------------------------------------------------------------------------
------------------------------------------------------------------------
------------------------------------------------------------------------
------------------------------------------------------------------------
------------------------------------------------------------------------
------------------------------------------------------------------------
-------------------------------------------------
>gi|591303632|ref|XP_007078649.1|/1-634 PREDICTED: HBS1-like protein isoform X2 [Panthera tigris altaica]
------------------------------------------------------------------------
------------------------------------------------------MARHRNVRGYNYDE----
-D-FED-DDL---YGQSVED-DYC-ISPSTAAQFIYSRRD--KP-----------S-L---VEPV-EEYDY-
-EDLKESSNSF-LNHQ-----LSGIDQA----RLYSCLDHMREALGDAVPDDILVEAVLKNNFDVQKALSLV
LEQDKMQ--NLKVKSEGA-----AST----------------------------------------------
------------------------------------------------------------------------
----------------------------------------------GKTA-------KGVLL---S---SSQ
VSADNVQSSC-------------PQSANHLDCSSKPS-------------------------DFSGPLAKYG
LYHNSSVV-PSHSLLHKKKKPDRPKSEKK-LESCKLTK----ELSLADLIDDAPR--------D------SC
-KSQPSVRLSSTDGLESL------------------FSK----NLGADL-FRPHE-----------------
-SECVSK-----------------DDSA-FK-----------------EI---PDL---------------K
S-L--------MIK-STTPSNSSCIQ-----NNSLP---AIHNIPV------Q-----NNLG-NLNSPLL-L
T---------SSLE---NIAHD-------NLNTSKMTEV--GSVSSVEQ----SAKNY---IL-KDDSLQFA
G-CESPS--------LAEL---------FQEHKENNP----------------------------SQCFT-L
SDLCNQ-SSA-SFT--------------------------DLSLGSF-------------------------
-----------P--LSRLANRYPSS-----TGIS--ELTGSLSS--LAF-----------------------
----CK-ASPTRD--------LENLSLSDLIAETI-DVDNSQFKKD-------------SF--KLSVSE-MS
SPGIDSN--------ID-LSVLIKT--------PDFVPKH-V-VDQSVA--PTSGTKVLNSKLGKNFNSAK-
------DNKRTNKGSL-TRNPPFSLSWTKAL-AARPS-----AFAST-------------------------
----------------------------------------------------------------------LC
LRYP-LK----------------SCK-RRTLD-L---------------------YK-TFLY----------
SRQVQ------DIKDKEISP------LIAITPFDFKSASPDDIVKANQKKAFTRE-----------------
------------------------------------------------------------------------
------------------------------------------------------------------------
------------------------------------------------------------------------
------------------------------------------------------------------------
------------------------------------------------------------------------
------------------------------------------------------------------------
------------------------------------------------------------------------
------------------------------------------------------------------------
-------------------------------------------------
>gi|585172615|ref|XP_006738253.1|/1-634 PREDICTED: uncharacterized protein LOC102748768 [Leptonychotes weddellii]
------------------------------------------------------------------------
------------------------------------------------------MARHRNVRGYNYDE----
-D-FED-DDL---YGQSVED-DYC-ISPSTAAQFIYSRRD--KP-----------S-L---VEPL-EEYDY-
-EDLKESSNSL-LNHQ-----LSGIDQA----RLHSCLDHMREVLGDAVPDDTLIEAVLKNKFDVQKALAVI
LEQDKMQ--NWKVKSEGA-----IST----------------------------------------------
------------------------------------------------------------------------
----------------------------------------------GKIA-------KGVLL---S---SSE
VSADNVQSSC-------------PQSTNHLDHSSKSF-------------------------DFSGPVAKSG
LYPNSSVV-PSHYLLHKKKKLDRPKSEKK-LESCKLTK----ELSPADLIDDMPR--------D------SC
-KSQPSVRLSTTDSLESL------------------FSK----NLGTDM-LRPHE-----------------
-SECVSK-----------------DDSS-FK-----------------EI---PDL---------------K
S-L--------MIK-NITPNNSLCTQ-----NNSLP---DLQNIPV------E-----NSIG-NLNDHSL-L
T---------SSLE---NTAHD-------NLNASKMTDV--GSVSSVEQ----SAKNY---IL-KNDSLQFS
Q-CESPS--------LAGL---------LQEHKENNP----------------------------SQCFT-L
SDLCNQ-SSS-SFT--------------------------DLSLGSF-------------------------
-----------P--LSQLANRYLSS-----TGIS--ELTGSLSS--LAF-----------------------
----CK-ASPTRD--------LENLSLSDLIAETI-DIDNSQIKKD-------------SF--KLSLSE-MR
SPGIDSN--------ID-LSVLIKT--------PDFVPKH-A-VDQSVA--PTSETKVLSSKLGKSFNSAK-
------DNKKTNKGPL-TRKPPFSLSWTKAL-AARPS-----AFAST-------------------------
----------------------------------------------------------------------LC
LRYP-LK----------------SCK-RRTLD-L---------------------YK-TFLY----------
SRQVQ------DIKDKEISP------LIAITPFDFKSASPDDIVKANQKKAFTRE-----------------
------------------------------------------------------------------------
------------------------------------------------------------------------
------------------------------------------------------------------------
------------------------------------------------------------------------
------------------------------------------------------------------------
------------------------------------------------------------------------
------------------------------------------------------------------------
------------------------------------------------------------------------
-------------------------------------------------
>gi|755731486|ref|XP_011280901.1|/1-634 HBS1-like protein isoform X2 [Felis catus]
------------------------------------------------------------------------
------------------------------------------------------MARHRNVRGYNYDE----
-D-FED-DDL---YGQSVED-DYC-ISPSTAAQFIYSRRD--KP-----------S-L---VEPV-EEYDY-
-EDLKESSNSF-LNHQ-----LSGIDQA----RLYSCLDHMREALGDAVPDDILVEAVLKNKFDVQKALSLV
LEQDKMQ--NLKVKSEGA-----AST----------------------------------------------
------------------------------------------------------------------------
----------------------------------------------GKTA-------KGVLL---S---SSQ
VSADNVQSSC-------------PQSANHLDCSSKPS-------------------------DFSGPLAKYG
LYHNSSVV-PSHYLLHKKKKPDRPKSEKK-LESCKLTK----ELSLADLIDDAPR--------D------SC
-KSQPSVRLSSTDGLESL------------------FSK----NLGADL-FRPHE-----------------
-SECVSK-----------------DDSA-FK-----------------EI---PDL---------------K
S-L--------MIK-STTPSNSLCIQ-----NNSLP---ATHNIPV------Q-----NNLG-NLNSTLL-L
T---------SSLE---NTAHD-------NLNTSKMTEV--GSVSSVEQ----SAKNY---IL-KDDSPQFA
G-CERPS--------LAEL---------FQEHKENNP----------------------------SQCFT-F
SDLCNQ-SSA-SFT--------------------------DLSLGSF-------------------------
-----------P--LSRLANRYPSS-----TGIS--ELTGSLSS--LAF-----------------------
----CK-ASPTRD--------LENLSLSDLIAETI-DVDNSQFKKD-------------SF--KLSVSE-MS
SPGIDSN--------ID-LSVLIKT--------PDFVPKH-V-VDQSVA--PTSGTKVLNSKLGKNFNSAK-
------DNKRTNKGSL-TRNPPFSLSWTKAL-AARPS-----AFAST-------------------------
----------------------------------------------------------------------LC
LRYP-LK----------------SCK-RRTLD-L---------------------YK-TFLY----------
SRQVQ------DIKDKEISP------LIAITPFDFKSASPDDIVKANQKKAFTRE-----------------
------------------------------------------------------------------------
------------------------------------------------------------------------
------------------------------------------------------------------------
------------------------------------------------------------------------
------------------------------------------------------------------------
------------------------------------------------------------------------
------------------------------------------------------------------------
------------------------------------------------------------------------
-------------------------------------------------
>gi|1212196522|ref|XP_021548814.1|/1-634 HBS1-like protein isoform X2 [Neomonachus schauinslandi]
------------------------------------------------------------------------
------------------------------------------------------MARHRNVRGYNYDE----
-D-FED-DDL---YGQSVED-DYC-ISPSTAAQFIYSRRD--KP-----------S-L---VEPL-EEYDY-
-EDLKESSNSL-LNHQ-----LSGIDQA----RLHSCLDHMREVLGDAVPDDTLIEAVLKNKFDVQKALAVI
LEQDKMQ--NWKVKSEGA-----IST----------------------------------------------
------------------------------------------------------------------------
----------------------------------------------GKIA-------KGVLL---S---SSE
VSADNVQSSC-------------PQSTNHLDHSSKSF-------------------------DFSGPVAKSG
LYPNSSVV-PSHYLLHKKKKLDRPKSEKK-LESCKLTK----ELSPADLIDDMPR--------D------SC
-KSQPSVRLSTTDSLESL------------------FSK----NLGADM-LRPHE-----------------
-SECVSK-----------------DDSS-FK-----------------EI---PDL---------------K
S-L--------MIR-NITPNNSLCTQ-----NNSLP---DLQNIPV------E-----NSIG-NLNDHSL-L
T---------SSLE---NTAHD-------NLNASKMTDV--GSVSSVEQ----SAKNY---IL-KNDSLQFS
Q-CESPS--------LAGL---------LQEHKENNP----------------------------SQGFT-L
SDLCNQ-SSS-SFT--------------------------DLSLGSF-------------------------
-----------P--LSQLANRYPSS-----TGIS--ELTGSLSS--LAF-----------------------
----CK-ASPTRD--------LENLSLSDLIAETI-DIDNSQIKKD-------------SF--KLSLSE-MR
SPGIDSN--------ID-LSVLIKT--------PDFVPKH-A-VDQSVA--PTSETKVLSSKLGKSFNSAK-
------DNKKTNKGPL-TRKPPFSLSWTKAL-AARPS-----AFAST-------------------------
----------------------------------------------------------------------LC
LRYP-LK----------------SCK-RRTLD-L---------------------YK-TFLY----------
SRQVQ------DIKDKEISP------LIAITPFDFKSASPDDIVKANQKKAFTRE-----------------
------------------------------------------------------------------------
------------------------------------------------------------------------
------------------------------------------------------------------------
------------------------------------------------------------------------
------------------------------------------------------------------------
------------------------------------------------------------------------
------------------------------------------------------------------------
------------------------------------------------------------------------
-------------------------------------------------
>gi|1111200359|ref|XP_019276053.1|/1-634 PREDICTED: HBS1-like protein isoform X2 [Panthera pardus]
------------------------------------------------------------------------
------------------------------------------------------MARHRNVRGYNYDE----
-D-FED-DDL---YGQSVED-DYC-ISPSTAAQFIYSRRD--KP-----------S-L---VEPV-EEYDY-
-EDLKESSNSF-LNHQ-----LSGIDQA----RLYSCLDHMREALGDAVPDDILVEAVLKNNFDVQKALSLV
LEQDKMQ--NLKVKSEGA-----AST----------------------------------------------
------------------------------------------------------------------------
----------------------------------------------GKTA-------KGVLL---S---SSQ
VSADNVQSSC-------------PQSANHLDCSSKPS-------------------------DFSGPLAKYG
LYHNSSVV-PSHSLLHKKKKPDRPKSEKK-LESCKLTK----ELSLADLIDDAPR--------D------SC
-KSQLSVRLSSTDGLESL------------------FSK----NLGADL-FRPHE-----------------
-SECISK-----------------DDSA-FK-----------------EI---PDL---------------K
S-L--------MIK-STTPSNSLCIQ-----NNSLP---AIHNIPV------Q-----NNLG-NLNSPLL-L
T---------SSLE---NIAHD-------NLNTSKMTEV--GSVSSVEQ----SAKNY---IL-KDDSLQFA
G-CESPS--------LAEL---------FQEHKENNP----------------------------SQCFT-L
SDLCNQ-SSA-SFT--------------------------DLSLGSF-------------------------
-----------P--LSRLANRYPSS-----TGIS--ELTGSLSS--LAF-----------------------
----CK-ASPTRD--------LENLSLSDLIAETI-DVDNSQFKKD-------------SF--KLSVSE-MS
SPGIDSN--------ID-LSVLIKT--------PDFVPKH-V-VDQSVA--PTSGTKVLNSKLGKNFNSAK-
------DNKRTNKGSL-TRNPPFSLSWTKAL-AARPS-----AFAST-------------------------
----------------------------------------------------------------------LC
LRYP-LK----------------SCK-RRTLD-L---------------------YK-TFLY----------
SRQVQ------DIKDKEISP------LIAITPFDFKSASPDDIVKANQKKAFTRE-----------------
------------------------------------------------------------------------
------------------------------------------------------------------------
------------------------------------------------------------------------
------------------------------------------------------------------------
------------------------------------------------------------------------
------------------------------------------------------------------------
------------------------------------------------------------------------
------------------------------------------------------------------------
-------------------------------------------------
>gi|927094110|ref|XP_013843513.1|/1-634 HBS1-like protein isoform X4 [Sus scrofa]
------------------------------------------------------------------------
------------------------------------------------------MARHRNVRGYNYDE----
-D-FED-DDL---YGQSVED-DYC-ISPSTAAQFIYSRRD--KP-----------S-V---VEPV-EEYDY-
-EDLKESSNSL-LDHQ-----LSGIDQA----RLYSCLDHMREVLGDAVPDDILIEAVLKNKFDVQKALSVV
LEKDKIQ--NLKVKHEAA-----IPT----------------------------------------------
------------------------------------------------------------------------
----------------------------------------------GKIA-------KGVLL---S---SSE
IPADNVQSFC-------------PQPANHLDCSSKPY-------------------------DFSGPVAKHG
-YQNSSIV-PNHYLLHKKKKLDRPKSEKK-LESCKLTK----ELSLADLIGDMPR--------D------SY
NKSQPSVRLSSTDRLESL------------------LSK----SLDADL-LRPQA-----------------
-SECIPP-----------------DDSA-FK-----------------GI---PDL---------------K
S-L--------MIK-NSTPNNSLFIQ-----NNSVP---DLQNIPV------Q-----NSLG-SLNNPLL-L
T---------SSLE---SMALD-------NLNASKMTEV--GSVSSVEQ----SAKSC---ML-KNDNLQFS
Q-CENPY--------LAEL---------FQEHKEKSP----------------------------SQCFA-L
SDLCNQ-SSA-SCT--------------------------DLSLGSF-------------------------
-----------P--LSQLANRCQSS-----TGTS--ELTGSLSS--LAF-----------------------
----RK-ASPTRD--------LENLSLSDLIAETI-DIDNSQIKKD-------------SC--MLSLSE-MR
SPGIHSN--------ID-LSVLIKA--------PDFVPKP-V-VDQSVA--PMSGTKVLSSKLGKNSSSAK-
------DNKKNCKGSL-TRKSPFSLSWTKAL-AARPS-----AFAST-------------------------
----------------------------------------------------------------------LC
LRYP-LK----------------SCK-RRTLD-L---------------------YK-TFLY----------
SRQVQ------DVKDKEISP------LIAITPFDFKSASPDDIVKANQKKAFTRE-----------------
------------------------------------------------------------------------
------------------------------------------------------------------------
------------------------------------------------------------------------
------------------------------------------------------------------------
------------------------------------------------------------------------
------------------------------------------------------------------------
------------------------------------------------------------------------
------------------------------------------------------------------------
-------------------------------------------------
>gi|1191805141|ref|XP_020943264.1|/1-638 HBS1-like protein isoform X3 [Sus scrofa]
------------------------------------------------------------------------
------------------------------------------------------MARHRNVRGYNYDE----
-D-FED-DDL---YGQSVED-DYC-ISPSTAAQFIYSRRD--KP-----------S-V---VEPV-EEYDY-
-EDLKESSNSL-LDHQ-----LSGIDQGIVKTRLYSCLDHMREVLGDAVPDDILIEAVLKNKFDVQKALSVV
LEKDKIQ--NLKVKHEAA-----IPT----------------------------------------------
------------------------------------------------------------------------
----------------------------------------------GKIA-------KGVLL---S---SSE
IPADNVQSFC-------------PQPANHLDCSSKPY-------------------------DFSGPVAKHG
-YQNSSIV-PNHYLLHKKKKLDRPKSEKK-LESCKLTK----ELSLADLIGDMPR--------D------SY
NKSQPSVRLSSTDRLESL------------------LSK----SLDADL-LRPQA-----------------
-SECIPP-----------------DDSA-FK-----------------GI---PDL---------------K
S-L--------MIK-NSTPNNSLFIQ-----NNSVP---DLQNIPV------Q-----NSLG-SLNNPLL-L
T---------SSLE---SMALD-------NLNASKMTEV--GSVSSVEQ----SAKSC---ML-KNDNLQFS
Q-CENPY--------LAEL---------FQEHKEKSP----------------------------SQCFA-L
SDLCNQ-SSA-SCT--------------------------DLSLGSF-------------------------
-----------P--LSQLANRCQSS-----TGTS--ELTGSLSS--LAF-----------------------
----RK-ASPTRD--------LENLSLSDLIAETI-DIDNSQIKKD-------------SC--MLSLSE-MR
SPGIHSN--------ID-LSVLIKA--------PDFVPKP-V-VDQSVA--PMSGTKVLSSKLGKNSSSAK-
------DNKKNCKGSL-TRKSPFSLSWTKAL-AARPS-----AFAST-------------------------
----------------------------------------------------------------------LC
LRYP-LK----------------SCK-RRTLD-L---------------------YK-TFLY----------
SRQVQ------DVKDKEISP------LIAITPFDFKSASPDDIVKANQKKAFTRE-----------------
------------------------------------------------------------------------
------------------------------------------------------------------------
------------------------------------------------------------------------
------------------------------------------------------------------------
------------------------------------------------------------------------
------------------------------------------------------------------------
------------------------------------------------------------------------
------------------------------------------------------------------------
-------------------------------------------------
>gi|560955299|ref|XP_006200140.1|/1-633 PREDICTED: HBS1-like protein isoform X3 [Vicugna pacos]
------------------------------------------------------------------------
------------------------------------------------------MARHRNVRGYNYDE----
-D-FED-DDF---YGQSVED-DYC-ISPSTAAQFIYSRRD--KP-----------S-A---VEPL-EEYDY-
-EDLKTSSNSL-LNHQ-----LSEIDQA----RLYSCLDHMREVLGDAVPDDTLIEAVLRNKFDVQKALSVV
LEQDKMQ--NLKVRSEEA-----VST----------------------------------------------
------------------------------------------------------------------------
----------------------------------------------RKIA-------KGVLL---S---SSE
VSADNAQNSC-------------PQSANHLDCSSKSF-------------------------DFSAPGAKYG
LCHSSSIV-PSRYLLHKK-KLDRPKSEKK-LESCKLTK----ELSLADLIDYMPR--------D------SW
-KSQPSVRLSSTDSLESP------------------PSK----SIDADL-FRPHA-----------------
-SECIAK-----------------DDSA-FK-----------------EI---PDL---------------K
S-L--------MIK-NTTPNNYLFIQ-----NNSVP---DLQNIPV------Q-----NSFE-SLNNPLL-L
T---------SSSE---NMAVD-------DLNASKMAEV--GSVSSVEQ----SAKNC---IL-RNDNLQFS
Q-CESSS--------LAEL---------FQEHKENNP----------------------------SECFT-L
SDLCNQ-PSA-SFT--------------------------DLSLGSF-------------------------
-----------P--LSQLANRYQSS-----AGIS--ELTGSLSS--LAF-----------------------
----RK-ASPTRD--------LENLSLSDLIAETI-DVDNSKIKKE-------------SC--PLSLSE-VR
APEIDSN--------ID-LSVLIKA--------PDNVPRS-V-VDQSVA--PTSGTKVLSSRLGKDSNSAK-
------DNKKNSKGSL-TRKPPFSLSWTKAL-AARPS-----AFAST-------------------------
----------------------------------------------------------------------LC
LRYP-LK----------------SCK-RRTLD-L---------------------YK-SFLY----------
SRQVQ------DVKDKEISP------LIAITPFDFKSASPDDIVKANQKKAFTRE-----------------
------------------------------------------------------------------------
------------------------------------------------------------------------
------------------------------------------------------------------------
------------------------------------------------------------------------
------------------------------------------------------------------------
------------------------------------------------------------------------
------------------------------------------------------------------------
------------------------------------------------------------------------
-------------------------------------------------
>gi|395859242|ref|XP_003801950.1|/1-589 uncharacterized protein LOC100951839 [Otolemur garnettii]
------------------------------------------------------------------------
------------------------------------------------------MARHRNVRGYNYHE----
-D-FED-D-L---YGQSVED-DYC-ISPSTA-----------------------------------------
--------------------------------QLYSCLDHMREVLGDAVPDQILIEAVLKNKFDVQKALSMV
LKQDNVQ--NLKDKSEET-----VST----------------------------------------------
------------------------------------------------------------------------
----------------------------------------------RRIE-------KGVLF---S---SSD
ISADKIQSSY-------------PQSANHLDCNRKPF-------------------------DFSSSVAKYG
C-HNSS-V-PSHYLHHRKKKRNRPKSEKK-LESRKLTK----DFSLADLIHDIPR--------D------SC
-KSQRSVRLSPTDSLGTL------------------LSK----DLDADL-LRPHA-----------------
-SECVSK-----------------DDSA-FK-----------------EI---PDL---------------K
S-L--------MIK-STRPNNSLFVQ-----NNSLS---DFQSIPV------Q-----NSLG-SSNNSLH-L
T---------SSLE---NTTLD-------NLNASKKTEI--GSVSLGEQ----NAKNY---IL-NNDNLQFF
H-RENPS--------LAEL---------FQDHKENNL----------------------------SQCFT-L
SDLCNQ-SSA-SFT--------------------------DLSLGSF-------------------------
-----------P--LSHLANWSQSS-----DGVS--ELTGSLSS--LAF-----------------------
----HK-ASPTRD--------LENVSLSDLIAETI-AVDNAPIRKD-------------SF--ELSLSE-MK
SSGIDSD--------ID-LSVLIKT--------TDFAPKP-L-VNQSVA--PPSGTKVSGSKLGKKFNFPK-
------DNKKNNKGPL-TRKPPFSLSWTKTL-AARPS-----AFAST-------------------------
----------------------------------------------------------------------LC
LRYP-PK----------------SCK-RRTFD-L---------------------YK-TFLY----------
SRQVQ------DIKDKEISP------LAAITPFDFKSPSPDDIVKANQKKTFIKEY----------------
------------------------------------------------------------------------
------------------------------------------------------------------------
------------------------------------------------------------------------
------------------------------------------------------------------------
------------------------------------------------------------------------
------------------------------------------------------------------------
------------------------------------------------------------------------
------------------------------------------------------------------------
-------------------------------------------------
>gi|742141125|ref|XP_010842559.1|/1-629 PREDICTED: HBS1-like protein isoform X2 [Bison bison bison]
------------------------------------------------------------------------
------------------------------------------------------MARHRNVRGYNYDE----
-D-FED-DDL---YGQSVED-DYC-ISPSTAAQFIYSRRD--KP-----------S-A---VEPV-EEYDY-
-EDLKEFSSSL-VNHQ-----LSGIDQA----RLYSCLDHMREVLGDAVPDDILIEAVLKNKFDVQKALSVV
LEQDKVQ--NLKVRSEGA-----IST----------------------------------------------
------------------------------------------------------------------------
----------------------------------------------GKIA-------KGVLL---S---SSE
VSADNVHSSC-------------PQSANHLDCSSKSF-------------------------DFSGPVAKYG
LYHNSSVI-PSHYLLHKKKKLDRPKSEKK-LESCKLTK----ELSLADLINDMPR--------D------SY
-KSQPSVRLPPTDSVESL------------------PSK----SLDGDL-LRPHV-----------------
-SECISK-----------------DDSA-FK-----------------GI---PDL---------------K
S-L--------MIK-NTAPNNSSTIQ-----NDSVP---DLQNIPV------Q-----NSLG-SLNNP----
-----------SLE---NMALD-------NLNASKTTEV--GIVSSVEQ----SNKNC---IL-KSDNLQFS
Q-CESPS--------LAEL---------FEEHKKNNP----------------------------SECFT-L
PDFCHQ-PSS-SFT--------------------------DLSLGSF-------------------------
-----------P--LSQLANRYQSS-----TGIS--ELTGSLSS--LAF-----------------------
----CK-ASPTRD--------LENLSLSDLIAETI-DIDNPQIRKD-------------SC--MLSLSE-MR
SPGIDSN--------ID-LSVLIKA--------PDFVPKP-V-VDQSVA--PIPETKVLSSKLGKNSNSAK-
------DNKKNSKSSL-PRKPPFSLSWTKAL-AARPS-----AFAST-------------------------
----------------------------------------------------------------------LC
LRYP-LK----------------SCK-RRTFD-L---------------------YK-AFLY----------
SRQVK------DVKDKEISP------LIAITPFDFKSASPDDIVKANQKKAFTRE-----------------
------------------------------------------------------------------------
------------------------------------------------------------------------
------------------------------------------------------------------------
------------------------------------------------------------------------
------------------------------------------------------------------------
------------------------------------------------------------------------
------------------------------------------------------------------------
------------------------------------------------------------------------
-------------------------------------------------
>gi|1062883450|ref|XP_005684849.2|/1-634 PREDICTED: HBS1-like protein isoform X3 [Capra hircus]
------------------------------------------------------------------------
------------------------------------------------------MARHRNVRGYNYDE----
-D-FED-DDL---YGQSVED-DYC-ISPSTAAQFIYSRRD--KP-----------L-A---VEPV-EEYDY-
-EDLKEFSSSL-VNHQ-----LSGIDQA----RLYSCLDHMREVLGDAVPDDILIEAVLKNKFDVQKALSVV
LEQDKVQ--NLKVRSEGA-----IST----------------------------------------------
------------------------------------------------------------------------
----------------------------------------------GKTA-------KGVLL---S---SSE
VSADNVHSSC-------------PQSANHLDCSSKSF-------------------------DFSAPVAKYG
LYHNSSVI-PSHYLLHKKKKLDRPKSEKK-LESCKLTK----ELSLADLIDDMPR--------D------SY
-KSQPSVRLPATESVESL------------------PSK----SLDGDL-LRPHV-----------------
-SECISK-----------------DDSA-FK-----------------GI---PDL---------------K
S-L--------MIK-NTAPDNSLSIQ-----NDSVP---DLQNIPV------Q-----NSLG-SLNNPLL-L
T---------NSLE---NMALD-------NLNASKTTEV--GIVSSVEQ----SNKNC---IL-KNDNLQFS
Q-CESPS--------LAEL---------FQEHKKNNP----------------------------SQCFT-L
PDFCHQ-PSA-SFT--------------------------DLSLGSF-------------------------
-----------P--LSQLANRYQSS-----TGVS--ELTGSLSS--LAF-----------------------
----CK-ASPTRD--------LENLSLSDLIAETI-DIDNPQIRKD-------------SC--MLSLSE-MR
SPGIDSN--------ID-LSVLIKA--------PDFVSKP-V-VDQSVA--LIPETKVLSSKLGKNSNSAK-
------DNKKNSKSSL-PRKPPFSLSWTKAL-AARPS-----AFAST-------------------------
----------------------------------------------------------------------LC
LRYP-LK----------------SCK-RRTFD-L---------------------YK-AFLY----------
SRQVQ------DVKDKEISP------LIAITPFDFKSASPDDIVKANQKKAFTRE-----------------
------------------------------------------------------------------------
------------------------------------------------------------------------
------------------------------------------------------------------------
------------------------------------------------------------------------
------------------------------------------------------------------------
------------------------------------------------------------------------
------------------------------------------------------------------------
------------------------------------------------------------------------
-------------------------------------------------
>gi|560924683|ref|XP_006188529.1|/1-633 PREDICTED: HBS1-like protein isoform X3 [Camelus ferus]
------------------------------------------------------------------------
------------------------------------------------------MARHRNVRGYNYDE----
-D-FED-DDF---YGQSVED-DYC-ISPSTAAQFIYSRRD--KP-----------S-A---IEPL-EEYDY-
-EDLKTSSNSL-LNHQ-----LSEIDEA----RLYSCLDHMREVLGDAVPDDTLIEAVLRNKFDVQKALSVV
LEQDKMQ--NLKVRSEEA-----VST----------------------------------------------
------------------------------------------------------------------------
----------------------------------------------RKIA-------KGVLL---S---SSE
VSADNVQNSC-------------PQSADRLDCSSKSF-------------------------DFSAPGAKYG
LCHSSSIV-PSRYLLYKK-KLDRPKSEKK-LESCKLTK----ELSLADLIDYMPR--------D------SC
-KSQPSVRLSSTDSLESP------------------PSK----SIDADL-FRPHA-----------------
-SECISK-----------------DDSA-FK-----------------EI---PDL---------------K
S-L--------MIK-NTTPNNYLFIQ-----NNSVP---DLQNIPV------Q-----NSFE-SLNNPLL-L
T---------SSLE---NMAVD-------NLNASKMAEV--GSVSSVEQ----SAKNC---IL-RNDNLQFS
Q-CESSS--------LAEL---------FQKHKENNP----------------------------SECFT-L
SDLCNQ-PSA-SFT--------------------------DLSLGSF-------------------------
-----------P--LSQLANRYQSS-----TGIS--ELTGSLSS--LAF-----------------------
----RK-ASPTRD--------LENLSLSDLIAETI-DVDNSKIKKE-------------SC--PLSLSE-VR
APEIDLN--------ID-LSVLIKA--------PDNVPKP-V-VDQSVA--PTSGTKVLSSRLGKDSNSAK-
------DNKKNSKGSL-TRKPPFSLSWTKAL-AARPS-----AFAST-------------------------
----------------------------------------------------------------------LC
LRYP-LK----------------SCK-RRTLD-L---------------------YK-SFLY----------
SRQVQ------DVKDKEISP------LIAITPFDFKSASPDDIVKANQKKAFTRE-----------------
------------------------------------------------------------------------
------------------------------------------------------------------------
------------------------------------------------------------------------
------------------------------------------------------------------------
------------------------------------------------------------------------
------------------------------------------------------------------------
------------------------------------------------------------------------
------------------------------------------------------------------------
-------------------------------------------------
>gi|528961098|ref|XP_005211034.1|/1-629 PREDICTED: HBS1-like protein isoform X1 [Bos taurus]
------------------------------------------------------------------------
------------------------------------------------------MARHRNVRGYNYDE----
-D-FED-DDL---YGQSVED-DYC-ISPSTAAQFIYSRRD--KP-----------S-A---VEPV-EEYDY-
-EDLKEFSSSL-VNHQ-----LSGIDQA----RLYSCLDHMREVLGDAVPDDILIEAVLKNKFDVQKALSVV
LEQDKVQ--NLKVRSEGA-----IST----------------------------------------------
------------------------------------------------------------------------
----------------------------------------------GKIA-------KGVLL---S---SSE
VSADNVHSSC-------------PQSANHLDCSSKSF-------------------------DFSGPVAKYG
LYHNSSVI-PSHYLLHKKKKLDRPKSEKK-LESCKLTK----DLSLADLINDMPR--------D------SY
-KSQPSVRLPPTDSVESL------------------PSK----SLDGDL-LRPHV-----------------
-SECISK-----------------DDSA-FK-----------------GI---PDL---------------K
S-L--------MIK-NTAPNNSSTIQ-----NDSVP---DLQNIPV------Q-----NSLG-SLNNP----
-----------SLE---NMALD-------NLNASKTTEV--GIVSSVEQ----SNKNC---IL-KSDNLQFS
Q-CESPS--------LAEL---------FEEHKKNNP----------------------------SECFT-L
PDFCHQ-PSS-SFT--------------------------DLSLGSF-------------------------
-----------P--LSQLANRYQSS-----TGIS--ELTGSLSS--LAF-----------------------
----CK-ASPTRD--------LENLSLSDLIAETI-DIDNPQIRKD-------------SC--MLSLSE-MR
SPGIDSN--------ID-LSVLIKA--------PDFVPKP-V-VDQSVA--PIPETKVLSSKLGKNSNSAK-
------DNKKNSKSSL-PRKPPFSLSWTKAL-AARPS-----AFAST-------------------------
----------------------------------------------------------------------LC
LRYP-LK----------------SCK-RRTFD-L---------------------YK-AFLY----------
SRQVQ------DVKDKEISP------LIAITPFDFKSASPDDIVKANQKKAFTRE-----------------
------------------------------------------------------------------------
------------------------------------------------------------------------
------------------------------------------------------------------------
------------------------------------------------------------------------
------------------------------------------------------------------------
------------------------------------------------------------------------
------------------------------------------------------------------------
------------------------------------------------------------------------
-------------------------------------------------
>gi|1131297092|ref|XP_019823031.1|/1-629 PREDICTED: HBS1-like protein isoform X2 [Bos indicus]
------------------------------------------------------------------------
------------------------------------------------------MARHRNVRGYNYDE----
-D-FED-DDL---YGQSVED-DYC-ISPSTAAQFIYSRRD--KP-----------S-A---VEPV-EEYDY-
-EDLKEFSSSL-VNHQ-----LSGIDQA----RLYSCLDHMREVLGDAVPDDILIEAVLKNKFDVQKALSVV
LEQDKVQ--NLKVRSEGA-----IST----------------------------------------------
------------------------------------------------------------------------
----------------------------------------------GKIA-------KGVLL---S---SSE
VSADNVHSSC-------------PQSANHLDCSSKSF-------------------------DFSGPVAKYG
LYHNSSVI-PSHYLLHKKKKLDRPKSEKK-LESCKLTK----XLSLADLINDMPR--------D------SY
-KSQPSVRLPPTDSVESL------------------PSK----SLDGDL-LRPHV-----------------
-SECISK-----------------DDSA-FK-----------------GI---PDL---------------K
S-L--------MIK-NTAPNNSSTIQ-----NDSVP---DLQNIPV------Q-----NSLG-SLNNP----
-----------SLE---NMALD-------NLNASKTTEV--GIVSSVEQ----SNKNC---IL-KSDNLQFS
Q-CESPS--------LAEL---------FEEHKKNNP----------------------------SECFT-L
PDFCHQ-PSS-SFT--------------------------DLSLGSF-------------------------
-----------P--LSQLANRYQSS-----TGIS--ELTGSLSS--LAF-----------------------
----CK-ASPTRD--------LENLSLSDLIAETI-DIDNPQIRKD-------------SC--MLSLSE-MR
SPGIDSN--------ID-LSVLIKA--------PDFVPKP-V-VDQSVA--PIPETKVLSSKLGKNSNSAK-
------DNKKNSKSSL-PRKPPFSLSWTKAL-AARPS-----AFAST-------------------------
----------------------------------------------------------------------LC
LRYP-LK----------------SCK-RRTFD-L---------------------YK-AFLY----------
SRQVQ------DVKDKEISP------LIAITPFDFKSASPDDIVKANQKKAFTRE-----------------
------------------------------------------------------------------------
------------------------------------------------------------------------
------------------------------------------------------------------------
------------------------------------------------------------------------
------------------------------------------------------------------------
------------------------------------------------------------------------
------------------------------------------------------------------------
------------------------------------------------------------------------
-------------------------------------------------
>gi|556773823|ref|XP_005982058.1|/1-634 PREDICTED: HBS1-like protein isoform X3 [Pantholops hodgsonii]
------------------------------------------------------------------------
------------------------------------------------------MARHRNVRGYNYDE----
-D-FED-DDL---YGQSVED-DYC-ISPSTAAQFIYSRRD--KP-----------S-A---VEPV-EEYDY-
-EDLKEFSSSL-VNHQ-----LSGIDQA----RLYSCLDHMREVLGDAVPDDILIEAVLKNKFDVQKALSVV
LEQDKVR--NLKVRSEGA-----IST----------------------------------------------
------------------------------------------------------------------------
----------------------------------------------GKTA-------KGVLL---S---SSE
VSADNVHSSC-------------PQSANHLDCSSKSF-------------------------DFSAPVAKYG
LYHNSSVI-PSHYLLHKKKKLDRPKSEKK-LESCKLTK----ELSLADLIDDMPR--------D------SY
-KSQPSVRLPPTDSVESL------------------PSK----SLDGDL-LRPHV-----------------
-SECISK-----------------DDSA-FK-----------------GI---PDL---------------K
S-L--------MIK-NTAPNNSLSIQ-----NDSVP---DLQNIPV------Q-----NSLG-SLNNPLL-L
T---------NSLE---NMALD-------NLNASKTTEV--GIVSSVEQ----SNKNC---IL-KNDNLQFS
Q-CESPS--------LAEP---------FQEHKKNNP----------------------------SQCFT-L
PDFCHQ-PSA-SFT--------------------------DLSLGSF-------------------------
-----------P--LSQLANRYQSS-----TGVS--ELTGSLSS--LAF-----------------------
----CK-ASPTRD--------LENLSLSDLIAETI-DIDNPQIRKD-------------SC--MLSLSE-MR
SPGIDSN--------ID-LSVLIKA--------PDFVPKP-V-VDQSVA--LIPETKVLSSKLGKNSNSAK-
------DNKKNSKSSL-PRKPTFSLSWTKAL-AARPS-----AFAST-------------------------
----------------------------------------------------------------------LC
LRYP-LK----------------SCK-RRTFD-L---------------------YK-AFLY----------
SRQVQ------DVKDKEISP------LIAITPFDFKSASPDDIVKANQKKAFTRE-----------------
------------------------------------------------------------------------
------------------------------------------------------------------------
------------------------------------------------------------------------
------------------------------------------------------------------------
------------------------------------------------------------------------
------------------------------------------------------------------------
------------------------------------------------------------------------
------------------------------------------------------------------------
-------------------------------------------------
>gi|472363335|ref|XP_004401244.1|/1-634 PREDICTED: HBS1-like protein isoform X3 [Odobenus rosmarus divergens]
------------------------------------------------------------------------
------------------------------------------------------MARHRNVRGYNYDE----
-D-FED-DDL---YGQSVED-DYC-ISPSTAAQFIYSRRD--KP-----------S-L---VEPL-EEYDY-
-EDLRESSNSL-LNHQ-----LSGIDQA----RLHSCLDHMREVLGDAVPDDTLIEAVLKNKFDVQKALAVI
LEQDKMQ--NWKVKSEGA-----IST----------------------------------------------
------------------------------------------------------------------------
----------------------------------------------GKIA-------KGVLL---S---SSE
VSADNVQSSC-------------PQSTNHLDRSSKSF-------------------------DFSGPVAKSG
LYPNSSVV-PSHYLLHKKEKPDRPKSEKK-LESCKLTK----ELSLADLIDDMPR--------D------SC
-TSQPSVRLSTTDSLESL------------------FSK----NLGADM-LRTHE-----------------
-SECVSK-----------------DDSS-FK-----------------EI---PDL---------------K
S-L--------MIK-NITPNNSSCTQ-----NNSLP---DLQNIPV------E-----NSIG-NLNDPSL-L
T---------SSLE---NTAHD-------NLNASKMTDV--GSVSSVEQ----SAKNY---IL-KNDTLQFS
Q-CESPS--------LAEL---------LQEHKENNP----------------------------NQCFT-L
SDLCNQ-SSS-SFT--------------------------DLSLGSF-------------------------
-----------P--LSQLANRYPSS-----TGIS--ELTGSLSS--LVF-----------------------
----CK-ASPTRD--------LENLSLSDLIAETI-DIDNSQIKKD-------------SF--KLSISE-MR
SPGIDSN--------ID-LSVLIKT--------PDFVPKH-A-VDQSVA--PTSETKVLSSRLGKSFNSAK-
------DSKKTNKGSL-TRKPPFSLSWTKAL-AARPS-----AFAST-------------------------
----------------------------------------------------------------------LC
LRYP-LK----------------SCK-RRTLD-L---------------------YK-TFLY----------
SRQVQ------DIKDKEISP------LIAITPFDFKSASPDDIVKANQKKAFTRE-----------------
------------------------------------------------------------------------
------------------------------------------------------------------------
------------------------------------------------------------------------
------------------------------------------------------------------------
------------------------------------------------------------------------
------------------------------------------------------------------------
------------------------------------------------------------------------
------------------------------------------------------------------------
-------------------------------------------------
>gi|426234851|ref|XP_004011405.1|/1-634 PREDICTED: HBS1-like protein isoform X3 [Ovis aries]
------------------------------------------------------------------------
------------------------------------------------------MARHRNVRGYNYDE----
-D-FED-DDL---YGQSVED-DYC-ISPSTAAQFIYSRRD--KP-----------S-A---VEPV-EEYDY-
-EDLKEFSSSL-VNHQ-----LSGIDQA----RLYSCLDHMREVLGDAVPDDILIEAVLKNKFDVQKALSVV
LEQDKVQ--NLKVRSEGA-----IST----------------------------------------------
------------------------------------------------------------------------
----------------------------------------------GKTA-------KGVLL---S---SSE
VSADNVHSSC-------------PQSANHLDCSSKSF-------------------------DFSAPVAKYG
LYYNSSVI-PSHYLLHKKKKLDRPKSEKK-LESCKLTK----ELSLADLIDEMPR--------D------SY
-KSQPSVRLPPTESVESL------------------PSK----SLDGDL-LRPHV-----------------
-SECISK-----------------DDSA-FK-----------------GI---PDL---------------K
S-L--------MIK-NTAPNNSLSIQ-----NDSVP---DLQNIPV------Q-----NSLG-SLNNPLL-L
T---------NSLE---NMALD-------NLNASKTTEV--GIVSSVEQ----SNKNC---IL-KNDNLQFS
Q-CESPS--------LAEL---------FQEHKNNNP----------------------------SQCFT-L
PDFCHQ-PSA-SFT--------------------------DLSLGSF-------------------------
-----------P--LSELANRYQSS-----TGVS--ELTGSLSS--LAF-----------------------
----CK-ASPTRD--------LENLSLSDLIAETI-DIDNPQIRKD-------------SC--MLSLSE-MR
SPGIDSN--------ID-LSVLIKA--------PDFVSKP-V-VDQSVA--LIPETKVLSSKLGKNSNSAK-
------DNKKNSKSSL-PRKPPFSLSWTKAL-AARPS-----AFAST-------------------------
----------------------------------------------------------------------LC
LHYP-LK----------------SCK-RRTFD-L---------------------YK-AFLY----------
SRQVQ------DVKDKEISP------LIAITPFDFKSASPDDIVKANQKKAFTRE-----------------
------------------------------------------------------------------------
------------------------------------------------------------------------
------------------------------------------------------------------------
------------------------------------------------------------------------
------------------------------------------------------------------------
------------------------------------------------------------------------
------------------------------------------------------------------------
------------------------------------------------------------------------
-------------------------------------------------
>gi|1187570002|ref|XP_020738826.1|/1-634 HBS1-like protein isoform X2 [Odocoileus virginianus texanus]
------------------------------------------------------------------------
------------------------------------------------------MARHRNVRGYNYDE----
-D-FED-DDL---YGHSVED-DYC-ISPSTAAQFIYSRRD--KP-----------S-A---VEPV-EEYDY-
-EDLKEFSSSL-VNHQ-----LSGIDQA----RLYSCLDHMREVLGDAVPDDVLVEAVLKNKFDVQKALSVV
LEQDKVQ--NLKVRSEGA-----IST----------------------------------------------
------------------------------------------------------------------------
----------------------------------------------GKIA-------KGVLL---S---SSE
VSADNVHSPC-------------PQSANHLDCSSKSF-------------------------DFSGPVAKYG
LYHNSSVI-PSHYLLHKKKKLDRPKSEKK-LESCKLTK----ELSLADLIDDMPR--------D------SY
-KSPPSVRLPPTGSVESL------------------PSK----SLDGDL-LRPHV-----------------
-SECISK-----------------DDSA-FK-----------------GI---PDL---------------K
S-L--------MIK-NTAPNNSLFIQ-----NDSVP---DLQNIPV------Q-----NSLG-SLNNPLL-L
T---------NSME---NMAVD-------NLNASKTTEV--GVVSSVEQ----SNKNC---ML-KNDNLRFS
Q-CESPS--------LAEL---------FQEHKENNP----------------------------SQCFT-L
PDFCHQ-PSA-SFT--------------------------DLSLGSF-------------------------
-----------P--LSQLANRYQSS-----TGIS--ELTGSLSS--LAF-----------------------
----RK-PSPTRD--------LENLSLSDLIAETI-DIDNPQIKKD-------------SC--MLGLSE-MR
SPGIDSN--------ID-LSVLIKS--------PDFVPKP-V-VDQSVV--PIPETKVLSSKLGKNSNSAK-
------DNKRNSKSSL-PRKPPFSLSWTKAL-AARPS-----AFAST-------------------------
----------------------------------------------------------------------LC
LRYP-LK----------------SCK-RRTFD-L---------------------YK-TFLY----------
SRQVQ------DVKDKEISP------LIAITPFDFKSASPDDIVKANQKKAFTRE-----------------
------------------------------------------------------------------------
------------------------------------------------------------------------
------------------------------------------------------------------------
------------------------------------------------------------------------
------------------------------------------------------------------------
------------------------------------------------------------------------
------------------------------------------------------------------------
------------------------------------------------------------------------
-------------------------------------------------
>gi|641690804|ref|XP_008160421.1|/1-627 PREDICTED: HBS1-like protein isoform X3 [Eptesicus fuscus]
------------------------------------------------------------------------
------------------------------------------------------MARHRNVRGYNYDE----
-D-FED-DDL---YGQSVED-DYC-ISPSTAAQFIYSRRD--KP-----------------AEPV-EEYDY-
-EDLKESSNSL-LNHQ-----LSEFDQA----RLYSCLDHMREVFGDAVPDDILIEAVLKNNFDVQKALSVV
LEQDKMQ--KLKVKNEGA-----IST----------------------------------------------
------------------------------------------------------------------------
----------------------------------------------GKIA-------KGVLL---S---YSE
VSADNVQSSC-------------PQSANHLDCSSKPF-------------------------DFSGPVAKCG
LYHNSSVV-PSHFLLHKKKKLDRPRSEKK-LESCKLTK----ELSLAELIDDMPR--------D------SF
-KSQLSVRLSSADSLESL------------------LSK----SPDANL-LGPHA-----------------
-SECVPK-----------------DDSV-FK-----------------GI---PDL---------------K
S-L--------MIK-NTTPNNSLFIQ-----NNSLP---DLQNIPV------R-----SSLE-SLNNPLL-P
T---------SSLE---NTALD-------NSNAHKMTEV--GSISSVEQ----SPKNY---IL-TNDNLQFF
Q-CGSPS--------LAEL---------FQDHKENNP----------------------------TQCCT-L
SDLCNQ-SSA-S-------------------------------LGSF-------------------------
-----------P--LSQLANRCMSS-----TGVS--ELTGSLSS--LAF-----------------------
----HK-TTPTRD--------FENLSLSDLIAETI-DIDSTQNKKD-------------SV--KLSLSE-MR
SPEIDSN--------ID-LSVLIKT--------SDFVPKP-V-VDQSIA--PTPGTKVLSSKLGKHSISAK-
------DNKKNNKGSL-SRKPPFSLSWTKAL-AARPS-----AFAST-------------------------
----------------------------------------------------------------------LC
LRYP-LK----------------SCK-RRTLD-L---------------------YK-TFLY----------
SRQVQ------DIKDKEISP------LIAITPFDFKSASPDDIVKANQKKVFTRE-----------------
------------------------------------------------------------------------
------------------------------------------------------------------------
------------------------------------------------------------------------
------------------------------------------------------------------------
------------------------------------------------------------------------
------------------------------------------------------------------------
------------------------------------------------------------------------
------------------------------------------------------------------------
-------------------------------------------------
>gi|584063769|ref|XP_006776271.1|/1-626 PREDICTED: HBS1-like protein isoform X4 [Myotis davidii]
------------------------------------------------------------------------
------------------------------------------------------MARHRNVRGYNYDE----
-D-FED-DDL---YGQSVED-DYC-ISPSTAAQFIYSRRD--KP-----------------VEPV-EECDY-
-EDLKESSSSL-LNHQ-----LSEFDQA----RLYSCLDHMREVFGDAVPDDILIEAVLKNKFDVQKALSVV
LDQDKMQ--KLKVKNEGA-----IST----------------------------------------------
------------------------------------------------------------------------
----------------------------------------------GKIA-------KGVLL---S---YSE
VSADNVQSSC-------------PQSANHLDCSSKPF-------------------------DLSGPVAKCG
LYHNSSVV-PSHFLLHKKKKLDRPKSEKK-LESCKLTK----ELSLAELMDDMPR--------D------SF
-KSQPPVRLSSTDSLESL------------------LSK----NLDANL-LGPHA-----------------
-SESVPK-----------------DDSA-FK-----------------GI---PDL---------------K
S-L--------MIK-NTTPNNSLFIQ-----NNSLP---DLQNIPV------L-----SSLE-SLNNPLP-L
T---------SSLE---NTALD-------NSNAHKMTEV--GNISSVEQ----SAKNC---IL-KNDNLQFF
Q-CGSPS--------LAEL---------FQDHKENNP----------------------------TQCCT-L
SDLCNQ-SSA-S-------------------------------LGSF-------------------------
-----------P--LSQLANRCMSS-----TGVS--ELTGSLSS--LAF-----------------------
----HK-T-PTRD--------FENLSLSDLIAETI-DIDSAQNKKD-------------SF--KLSLSE-MR
SPEIDSN--------ID-LSILIKT--------SDFVPKP-V-VDQSIA--PTPGSKVLSSKLGKHSISAK-
------DSKKNSKGSV-SRKPPFSLSWTKAL-AARPS-----AFAST-------------------------
----------------------------------------------------------------------LC
LRYP-LK----------------SCK-RRTLD-L---------------------YK-TFLY----------
NRQVQ------DIKDKEISP------LIAITPFDFKSASPDDIVKANQKKVFTRE-----------------
------------------------------------------------------------------------
------------------------------------------------------------------------
------------------------------------------------------------------------
------------------------------------------------------------------------
------------------------------------------------------------------------
------------------------------------------------------------------------
------------------------------------------------------------------------
------------------------------------------------------------------------
-------------------------------------------------
>gi|803321801|ref|XP_012019116.1|/1-634 PREDICTED: HBS1-like protein isoform X3 [Ovis aries musimon]
------------------------------------------------------------------------
------------------------------------------------------MARHRNVRGYNYDE----
-D-FED-DDL---YGQSVED-DYC-ISPSTAAQFIYSRRD--KP-----------S-A---VEPV-EEYDY-
-EDLKEFSSSL-VNHQ-----LSGIDQA----RLYSCLDHMREVLGDAVPDDILIEAVLKNKFDVQKALSVV
LEQDKVQ--NLKVRSEGA-----IST----------------------------------------------
------------------------------------------------------------------------
----------------------------------------------GKTA-------KGVLL---S---SSE
VSADNVHSSC-------------PQSANHLDCSSKSF-------------------------DFSAPVAKYG
LYYNSSVI-PSHYLLHKKKKLDRPKSEKK-LESCKLTK----ELSLADLIDEMPR--------D------SY
-KSQPSVRLPPTEIVESL------------------PSK----SLDGDL-LRPHV-----------------
-SECISK-----------------DDSA-FK-----------------GI---PDL---------------K
S-L--------MIK-NTAPNNSLSIQ-----NDSVP---DLQNIPV------Q-----NSLG-SLNNPLL-L
T---------NSLE---NMALD-------NLNASKTTEV--GIVSSVEQ----SNKNC---ML-KNDNLQFS
Q-CESPS--------LAEL---------FQEHKKNNP----------------------------SQCFT-L
PDFCHQ-PSA-SFT--------------------------DLSLGSF-------------------------
-----------P--LSELANRYQSS-----TGVS--ELTGSLSS--LAF-----------------------
----CK-ASPTRD--------LENLSLSDLIAETI-DIDNPQIRKD-------------SC--MLSLSE-MR
SPGIDSN--------ID-LSVLIKA--------PDFVSKP-V-VDQSVA--LMPETKVLSSKLGKNSNSAK-
------DNKKNSKSSL-PRKPPFSLSWTKAL-AARPS-----AFAST-------------------------
----------------------------------------------------------------------LC
LHYP-LK----------------SCK-RRTFD-L---------------------YK-AFLY----------
SRQVQ------DVKDKEISP------LIAITPFDFKSASPDDIVKANQKKAFTRE-----------------
------------------------------------------------------------------------
------------------------------------------------------------------------
------------------------------------------------------------------------
------------------------------------------------------------------------
------------------------------------------------------------------------
------------------------------------------------------------------------
------------------------------------------------------------------------
------------------------------------------------------------------------
-------------------------------------------------
>gi|704552997|ref|XP_010180307.1|/1-270 PREDICTED: uncharacterized protein LOC104538713 [Mesitornis unicolor]
------------------------------------------------------------------------
------------------------------------------------------------------------
------------------------------------------------------------------------
------------------------------------------------------------------------
------------------------------------------------------------------------
------------------------------------------------------------------------
------------------------------------------------------------------------
------------------------------------------------------------------------
------------------------------------------------------------------------
------------------------------------------------------------------------
------------------------------------------------------------------------
------------------------------------------------------------------------
-------------------------------------------------------------MA----ALPVL
R-SGSTS--------LADL---------LQEHQESSP----------------------------SYCYS-L
ADLYTQ-STA-SLT--------------------------DVKLGTT-------------------------
-----------P--LSQLVSQPQTS-----SGMP--ELTGSLSS--LAL-----------------------
----SK-VFPLKE--------VENLSLSDLIAETI-EIDKAQQRTD-------------FP--MLSVPE--L
RPSKRTS--------ID-LSVLVKN--------TGVSAEQSV-VRQSNI--FSPETKLLRGKQGKCSGFAK-
------TNKKSKRGIS-PKRQDLSLSWMKAL-RARPS-----AFALT-------------------------
----------------------------------------------------------------------LC
LHYP-PK----------------GYK-RHTTG-I---------------------HK-TFLY----------
SRQVQ------DIKPKETGP------IIAITPFDFKSASPDDIVKANQKKAFTRE-----------------
------------------------------------------------------------------------
------------------------------------------------------------------------
------------------------------------------------------------------------
------------------------------------------------------------------------
------------------------------------------------------------------------
------------------------------------------------------------------------
------------------------------------------------------------------------
------------------------------------------------------------------------
-------------------------------------------------
>gi|562829715|ref|XP_006144402.1|/1-632 PREDICTED: HBS1-like protein isoform X2 [Tupaia chinensis]
------------------------------------------------------------------------
------------------------------------------------------MARHRNVRGYNYDE----
-D-FED-DDL---YGQSVED-DYC-ISPSTAAQFIYSRRD--KP-----------S-V---VEPV-EENDY-
-EDLKASSNAL-LNHQ-----LRGTDQA----RLYSCLDHMREILGDAVSDEVLIEAVLKNRFDVEKALSVV
LEQNSIQ--NLKDKSEGT-----VSA----------------------------------------------
------------------------------------------------------------------------
----------------------------------------------GKMA-------KGVLF---S---SSK
ALADNVQSSC-------------PQSANHLNCSDKPF-------------------------DFSSSLAKYG
LCHNSSVA-PSHYLLHRKKKLDRPKSEKK-LESCKLTK----ELSLADLIHDMPR--------D------SC
-NNQPSVRLSSTDSLGSP------------------LSK----NLDTD--LRPPV-----------------
-SECVSK-----------------EDSA-FK-----------------GI---PDL---------------K
S-L--------MIKKSSTPNDSLFIQ-----NSSLP---DFQNISV------Q-----NSLG-NLSNSLH-L
T---------SSLE----NTFD-------NLNTSKNTEV--GSVPLVEQ----SAMNY---IF-RNDGLQFS
Q-CESSS--------LPES---------FLEHKENSP----------------------------SQHFT-L
SDLCNQ-TSA-SVT--------------------------DLSLGSF-------------------------
-----------S--LSHLADHCQSS-----TGIS--ELTGSLSS--LAF-----------------------
----CQ-VSPTRD--------LENLSLSDLIAETI-DVDNSQIKKD-------------SF--EISLSE-LR
SPGTDSN--------ID-LSVLIKT--------PDFLPKP---TDYSVA--PVPENKVVSSKLEKKSNSAK-
------DNKKNSNNSL-ARKPPFSLSWTKAL-AARPS-----AFAST-------------------------
----------------------------------------------------------------------LC
LRYP-LK----------------NCK-RRTLD-L---------------------YK-TFLY----------
SRQVQ------DVKDREISP------LVAITPFDFKSASPDDIVKANQKKAFTRE-----------------
------------------------------------------------------------------------
------------------------------------------------------------------------
------------------------------------------------------------------------
------------------------------------------------------------------------
------------------------------------------------------------------------
------------------------------------------------------------------------
------------------------------------------------------------------------
------------------------------------------------------------------------
-------------------------------------------------
>gi|700380864|ref|XP_009930238.1|/1-270 PREDICTED: uncharacterized protein LOC104327071 [Opisthocomus hoazin]
------------------------------------------------------------------------
------------------------------------------------------------------------
------------------------------------------------------------------------
------------------------------------------------------------------------
------------------------------------------------------------------------
------------------------------------------------------------------------
------------------------------------------------------------------------
------------------------------------------------------------------------
------------------------------------------------------------------------
------------------------------------------------------------------------
------------------------------------------------------------------------
------------------------------------------------------------------------
-------------------------------------------------------------MA----ALPVS
R-SGSTS--------LADL---------LQEHQENSA----------------------------SHCYS-L
ADLYTQ-STA-GLT--------------------------DMKLGTS-------------------------
-----------P--LSQLVSQPQTS-----GGMP--ELTGSLSS--LAL-----------------------
----SK-VSPLKE--------VENLSLLDLIAETI-EIDKTQQRTD-------------FP--MLSATE--L
KPSKRTS--------ID-LSVLVKN--------ADVSAEQNV-EGRSNI--LSPATKLLKEKQGKCSSFAK-
------TNKKPRRGLN-PKTQDLSLSWMKAL-RARPS-----AFALT-------------------------
----------------------------------------------------------------------LC
LRYP-PK----------------GYK-RHAIG-I---------------------HK-AFLY----------
SRQVQ------DVKPRETAP------VIAITPFDFKSASPDDIVKANQKKAFTRE-----------------
------------------------------------------------------------------------
------------------------------------------------------------------------
------------------------------------------------------------------------
------------------------------------------------------------------------
------------------------------------------------------------------------
------------------------------------------------------------------------
------------------------------------------------------------------------
------------------------------------------------------------------------
-------------------------------------------------
>gi|555974371|ref|XP_005899178.1|/1-629 PREDICTED: HBS1-like protein isoform X3 [Bos mutus]
------------------------------------------------------------------------
------------------------------------------------------MARHRNVRGYNYDE----
-D-FED-DDL---YGQSVED-DYC-ISPSTAAQFIYSRRD--KP-----------S-A---VEPV-EEYDY-
-EDLKEFSSSL-VNHQ-----LSGIDQA----RLYSCLDHMREVLGDAVPDDILIEAVLKNKFDVQKALSVV
LEQDKVQ--NLKVRSEGA-----IST----------------------------------------------
------------------------------------------------------------------------
----------------------------------------------GKIA-------KGVLL---S---SSE
VSADNVHSSC-------------PQSANHLDCSSKSF-------------------------DFSGPVAKYG
LYHNSSVI-PSHYLLHKKKKLDRPKSEKK-LESCKLTK----ELSLADLINDMPR--------D------SY
-KSQPSVRLPPTDSVESL------------------PSK----SLDGDL-LRPHV-----------------
-SECISK-----------------DDSA-FK-----------------GI---PDL---------------K
S-L--------MMK-DTAPNNSSTIQ-----NDSVP---DLQNIPV------Q-----NSLG-SLNNP----
-----------SLE---NMALD-------HLNASKTTEV--GIVSSVEQ----SNKNC---IV-KSDNLPFS
Q-CESPS--------LAEL---------FEEHKKNKP----------------------------RECFT-L
PGFCHQ-PSS-SST--------------------------DLSLGSF-------------------------
-----------P--LSQLANRYQSS-----TGIS--ELTGSLSS--LAF-----------------------
----CK-ASPTRD--------LENLSLSDLIAETI-DIDNPQIRKD-------------SC--MLSLSE-MR
SPGIDSN--------ID-LSVLIKA--------PDFVPKP-V-VDQSVA--PIPETKVLSSKLGKNSNSAK-
------DNKKNSKSSL-PRKPPFSLSWTKAL-AARPS-----AFAST-------------------------
----------------------------------------------------------------------LC
LRYP-LK----------------SCK-RRTFD-L---------------------YK-AFLY----------
SRQVQ------DVKDKEISP------LIAITPFDFKSASPDDIVKANQKKAFTRE-----------------
------------------------------------------------------------------------
------------------------------------------------------------------------
------------------------------------------------------------------------
------------------------------------------------------------------------
------------------------------------------------------------------------
------------------------------------------------------------------------
------------------------------------------------------------------------
------------------------------------------------------------------------
-------------------------------------------------
>gi|586564438|ref|XP_006915457.1|/1-632 PREDICTED: HBS1-like protein isoform X2 [Pteropus alecto]
------------------------------------------------------------------------
------------------------------------------------------MARHRNVRGYNYDE----
-D-FED-DDL---YGQSVED-DYC-ISPSTAAQFIYSRRD--KP-------------V---VEPV-EGYGY-
-EDLTESSNSL-LNHQ-----LSEIDQA----RLYSCLDHMREVLGDAVPDDILIEVILKNKFDVQKALSVV
LEQDKMQ--NLKVKNEGA-----IAT----------------------------------------------
------------------------------------------------------------------------
----------------------------------------------EKIV-------KGVLL---P---SSE
VSADNVQSSC-------------PQSPKHLDCSSKPF-------------------------DFFGPVAKYG
LYHNSSVV-PSHYLLLKKRKLYRPKSEKK-LESCKLTQ----ELSLADLMDDMPR--------D------SD
-KSQPSVRLSSTDSLENL-------------------SK----SLDADL-LRPHA-----------------
-SECVSK-----------------DESA-FK-----------------RI---PDL---------------K
S-L--------MMR-STTPNNSLFIQ-----NNSLP---DLQNIPV------Q-----NSLG-SLNNPFL-P
T---------SSLE---NVALD-------NLNARKITEI--GDVSSVEQ----SAKNY---IL-ENDNLQFC
Q-YEGPS--------LAEL---------FQDHKENNP----------------------------SQYFT-L
SNLCNQ-SPA-SFT--------------------------DLSLGSF-------------------------
-----------P--LSQLANRYQSS-----TGIS--ELTGSLSS--LAF-----------------------
----HK-ASPTRD--------LENLSLSDLIAETI-DIDNSQIKKD-------------SF--KLSLSE-MR
SPGIDSN--------ID-LSVLIKS--------PDLVPKP-V-VDQSVV--PTPETKVLNSKLEKNFISAR-
------DNKKNSKGSL-NREPPFSLSWTKAL-AARPS-----AFAST-------------------------
----------------------------------------------------------------------LC
LRYP-LK----------------SCK-RRTLD-L---------------------YK-TFLY----------
SRQVQ------DVKDKEISP------LITITPFDFKSASPDDIVKANQKKVFTRE-----------------
------------------------------------------------------------------------
------------------------------------------------------------------------
------------------------------------------------------------------------
------------------------------------------------------------------------
------------------------------------------------------------------------
------------------------------------------------------------------------
------------------------------------------------------------------------
------------------------------------------------------------------------
-------------------------------------------------
>gi|759108631|ref|XP_011354490.1|/1-632 HBS1-like protein isoform X2 [Pteropus vampyrus]
------------------------------------------------------------------------
------------------------------------------------------MARHRNVRGYNYDE----
-D-FED-DDL---YGQSVED-DYC-ISPSTAAQFIYSRRD--KP-------------V---VEPV-EGYGY-
-EDLTESSNSL-LNHQ-----LSEIDQA----RLYSCLDHMREVLGDAVPDDILIEVILKNKFDVQKALSVV
LEQDKMQ--NLKVKNEGA-----IAT----------------------------------------------
------------------------------------------------------------------------
----------------------------------------------EKIV-------KGVLL---P---SSE
VSADNVQSSC-------------PQSPKHLDCSSKPF-------------------------DFFGPVAKYG
LYHNSSVV-PSHYLLLKKRKLYRPKSEKK-LESCKLTQ----ELSLADLMDDMPR--------D------SD
-KSQPSVRLSSTDSLENL-------------------SK----SLDADL-LRPHA-----------------
-SECVSK-----------------DESA-FK-----------------RI---PDL---------------K
S-L--------MMR-STTPNNSLFIQ-----NNSLP---DLQNIPV------Q-----NSLG-NLNNPFL-P
T---------SSLE---NVALD-------NLNARKITEI--GDVSSVEQ----SAKNY---IL-ENDNLQFC
Q-YESPS--------LAEL---------FQDHKENNP----------------------------SQYFT-L
SNLCNQ-SPA-SFT--------------------------DLSLGSF-------------------------
-----------P--LSQLANRYQSS-----TGIS--ELTGSLSS--LAF-----------------------
----HK-ASPTRD--------LENLSLSDLIAETI-DIDNSQIKKD-------------SF--KLSLSE-MR
SPGIDSN--------ID-LSVLIKS--------PDLVPKP-V-VDQSVV--PTPETKVLNSKLEKNFISAR-
------DNKKNSKGSL-NREPPFSLSWTKAL-AARPS-----AFAST-------------------------
----------------------------------------------------------------------LC
LRYP-LK----------------SCK-RRTLD-L---------------------YK-TFLY----------
SRQVQ------DVKDKEISP------LITITPFDFKSASPDDIVKANQKKVFTRE-----------------
------------------------------------------------------------------------
------------------------------------------------------------------------
------------------------------------------------------------------------
------------------------------------------------------------------------
------------------------------------------------------------------------
------------------------------------------------------------------------
------------------------------------------------------------------------
------------------------------------------------------------------------
-------------------------------------------------
>gi|511831261|ref|XP_004740308.1|/1-634 PREDICTED: HBS1-like protein isoform X2 [Mustela putorius furo]
------------------------------------------------------------------------
------------------------------------------------------MARHRNVRGYNYDE----
-D-FED-DDL---YGQSVED-DYC-ISPSTAAQFIYSRRD--RP-----------S-L---GEPV-EEYDY-
-DDLKESSNSL-LNHQ-----LSGIDQA----RLYSCLDHMREVLGDTVPDDTLIEAVLKNKFDVQKALAMV
LEQDKMQ--NWKVKSEGA-----IST----------------------------------------------
------------------------------------------------------------------------
----------------------------------------------GKIA-------KGVLL---S---SSE
VSADNIQSSC-------------PQSANHLDYSSKPF-------------------------DFSGPVGKSG
LYPNSSVI-PSHYLLHKKKKLDRPKSEKK-LESCKLTK----ELSLADLIDDMPR--------D------SC
-KSQPSVRLSNTGSLEGL------------------FSM----NLGADM-LRPHE-----------------
-SECVSK-----------------DDSS-FK-----------------EI---PDL---------------K
S-L--------MTK-DITPNNSLCTQ-----NSSLP---DLQSILV------Q-----NSIG-SLSNPSL-L
T---------STLE---DTAHD-------NVNAAKMTEV--GSVSSVEQ----STKNS---IL-KNDSLQFS
Q-CESPS--------LAEL---------FQEHKENNP----------------------------SQCFP-L
SDLCNQ-SSA-SFT--------------------------DPSLGSF-------------------------
-----------P--LSQLANRYPSS-----TGIS--ELTGSLSS--LAF-----------------------
----CK-ASPTRD--------LENLSLSDLIAETI-DIDNTQIRKE-------------SS--KLSLSE-IR
SPGIDSN--------ID-LSVLIKT--------PHLVPKH-A-VDQSVA--PTSETKVLSSKLGKSFNSAK-
------ANKKTNKGSL-TRKPPFSLSWTKAL-AARPS-----AFAST-------------------------
----------------------------------------------------------------------LC
LRYP-LK----------------SCK-RRTLD-L---------------------YK-TFLY----------
SRQVQ------DVKDKEISP------LIAITPFDFKSASPDDIVKANQKKAFTRE-----------------
------------------------------------------------------------------------
------------------------------------------------------------------------
------------------------------------------------------------------------
------------------------------------------------------------------------
------------------------------------------------------------------------
------------------------------------------------------------------------
------------------------------------------------------------------------
------------------------------------------------------------------------
-------------------------------------------------
>gi|554528581|ref|XP_005859096.1|/1-627 PREDICTED: HBS1-like protein isoform X4 [Myotis brandtii]
------------------------------------------------------------------------
------------------------------------------------------MARHRNVRGYNYDE----
-D-FED-DDL---YGQSVED-DYC-ISPSTAAQFIYSRRD--KP-----------------VEPV-EEYDY-
-EDLKESSNSL-LNHQ-----LSEFDQA----RLYSCLDHMREVFGDAVPDDILIEAVLKNKFDVQKALSVV
LEQDKMQ--KLKVKNEGA-----IST----------------------------------------------
------------------------------------------------------------------------
----------------------------------------------GKIA-------KGVLL---S---YSE
VSADNVQSSC-------------PQSANHLDCSSKPF-------------------------DFSGPVANCG
LYNNSSVV-PSHFLLHKKKKLDRPRSEKK-LESCKLTK----ELSLAELMDDMPR--------D------SF
-KSQPSVRLSSTDSLESL------------------LSK----NLDANL-LGPHA-----------------
-SESVPK-----------------DDSA-FK-----------------GI---PDL---------------K
S-L--------MIK-NTTPNNSLFIQ-----NNSVP---DLQNIPV------L-----SSLE-SLNNPLL-L
T---------SSLE---NTALD-------NSNAHKMTEV--GNISSVEQ----SAKNC---IL-KNDNLQFF
Q-CGSPS--------LAEL---------FEDHKENNP----------------------------TQCCT-L
SDLCNQ-SSA-S-------------------------------LGSF-------------------------
-----------P--LSQLANRCMSS-----TGVS--ELTGSLSS--LAF-----------------------
----HK-TTPTRD--------FENLSLSDLIAETI-DIDSAQNKKD-------------SF--KLSLSE-MR
SPEIDSN--------ID-LSILIKT--------SDFVPKP-V-VDQSIA--PTPGTKVLSSKLGKHSISAK-
------DSKKNSKGSV-SRKPPFSLSWTKAL-AARPS-----AFAST-------------------------
----------------------------------------------------------------------LC
LRYP-LK----------------SCK-QRTLD-L---------------------YK-TFLY----------
SRQVQ------DIKDKEISP------LIAITPFDFKSASPDDIVKANQKKVFTRE-----------------
------------------------------------------------------------------------
------------------------------------------------------------------------
------------------------------------------------------------------------
------------------------------------------------------------------------
------------------------------------------------------------------------
------------------------------------------------------------------------
------------------------------------------------------------------------
------------------------------------------------------------------------
-------------------------------------------------
>gi|694836996|ref|XP_009459008.1|/1-270 PREDICTED: uncharacterized protein LOC104008824 [Nipponia nippon]
------------------------------------------------------------------------
------------------------------------------------------------------------
------------------------------------------------------------------------
------------------------------------------------------------------------
------------------------------------------------------------------------
------------------------------------------------------------------------
------------------------------------------------------------------------
------------------------------------------------------------------------
------------------------------------------------------------------------
------------------------------------------------------------------------
------------------------------------------------------------------------
------------------------------------------------------------------------
-------------------------------------------------------------MA----ALPVL
R-SGSTS--------LADL---------LQEHQDSSA----------------------------SHCYS-L
ADLYTQ-STA-SLT--------------------------LRKLGTS-------------------------
-----------P--LSQLVSEPQTS-----GGMP--ELTGSLSS--LAL-----------------------
----SS-VSPLKE--------IENLSLSDLIAETI-EVDKTQQRID-------------FP--MLNVAE--L
RPSKRTN--------ID-LSVLVKN--------ADVSADQNV-IGQSNI--LSPETKLLKQNQGKCSGFAK-
------TNKKPKRGLN-SKRQDLSLSWMKAL-RARPS-----AFALT-------------------------
----------------------------------------------------------------------LC
LRYP-PK----------------GYK-RRTIG-M---------------------HK-AFLY----------
SRQVQ------DIKPKETGP------IIAITPFDFKSASPDDIVKANQKRAFTRE-----------------
------------------------------------------------------------------------
------------------------------------------------------------------------
------------------------------------------------------------------------
------------------------------------------------------------------------
------------------------------------------------------------------------
------------------------------------------------------------------------
------------------------------------------------------------------------
------------------------------------------------------------------------
-------------------------------------------------
>gi|1244097702|ref|XP_022359299.1|/1-634 HBS1-like protein isoform X2 [Enhydra lutris kenyoni]
------------------------------------------------------------------------
------------------------------------------------------MARHRNVRGYNYDE----
-D-FED-DDL---YGQSVED-DYC-ISPSTAAQFIYSRRD--RP-----------S-L---GEPV-EEYDY-
-DDLKESSSSL-LNHQ-----LSGIDQA----RLYSCLDHMREVLGDTVPDDTLIEAVLKNKFDVQKALAMV
LEQDKMQ--NWKVKSEGA-----TPT----------------------------------------------
------------------------------------------------------------------------
----------------------------------------------GKIA-------KGVLL---S---FSE
VSADNIQSSC-------------PQSANHLDYSSKPF-------------------------DFSGPVGKFG
LYPNSSVI-PSHYLLHKKKKLDRPKSEKK-LESCKLTK----ELSLADLIDDMPR--------D------SC
-KSQPSVRLSNTGSLEGL------------------FSK----NLGADM-LRPHE-----------------
-SECVSK-----------------DDSS-FK-----------------EI---PDL---------------K
S-L--------MTK-DITPNNSLCTQ-----NSSLP---DLQSILV------K-----NSIG-SLSNPSL-L
T---------STLE---GTAHD-------NVNPAKMTEV--GSVSSVEQ----STKNN---IL-KNDNLQFS
Q-CESPS--------LAEL---------FQEHKENNP----------------------------SQCFP-L
SDLCNQ-SSA-SFT--------------------------DLSLGSF-------------------------
-----------P--LSQLANRYPSS-----TGIS--ELTGSLSS--LAF-----------------------
----CK-ASPTRD--------LENLSLSDLIAETI-DIDNTQIRKE-------------SS--KLSLSE-MR
SPGIDSN--------ID-LSVLIKT--------PHLVPKH-A-VDQSVA--PTSETKVLSSKLGKSFNSAK-
------ANKKTNKGSL-TRKPPFSLSWTKAL-AARPS-----AFAST-------------------------
----------------------------------------------------------------------LC
LRYP-LK----------------SCK-RRTLD-L---------------------YK-TFLY----------
SRQVQ------DVKDKEISP------LIAITPFDFKSASPDDIVKANQKKAFTRE-----------------
------------------------------------------------------------------------
------------------------------------------------------------------------
------------------------------------------------------------------------
------------------------------------------------------------------------
------------------------------------------------------------------------
------------------------------------------------------------------------
------------------------------------------------------------------------
------------------------------------------------------------------------
-------------------------------------------------
>gi|1147248987|ref|XP_020016567.1|/1-622 HBS1-like protein isoform X4 [Castor canadensis]
------------------------------------------------------------------------
------------------------------------------------------MARHRNVRGYNYDE----
-D-FED-DDL---YGQSVED-DYC-ISPSTAAQFIYSRRD--KP--------------------V-EEYDC-
-ADLKDSSNSL-LNQP-----LSEIDQA----RLHSCLDHMREVLGDAVPGEALTEAILKNKFDAQKALSML
LEQDNTQ--KLKDKSERA-----VST----------------------------------------------
------------------------------------------------------------------------
----------------------------------------------GRIA-------KGVLF---S---SSE
VSADNVQSSY-------------PQSENHLDCSSKSF-------------------------DFSSSIPKY-
----ASVV-PSHYLLHRKKKLDRPKSEKK-LESCKLTK----ELSLADLIHDMPT--------D------SP
-NNQPSDRLSSTDCLESL------------------PSK----NVDVDL-LRPCT-----------------
-SECVSK-----------------DDFA-FK-----------------GI---PDL---------------K
S-L--------MRE-STTANNSLFIQ-----NSSLP---DFQRIPV------Q-----NSLG-SLNNPLH-L
T---------SSLE---NTTLD-------YLNAHKKNEI--GNASLVEQ------KNC---IL-KDDSLQFS
Q-CESPS--------LTGL---------FQEQKGNDP----------------------------SQCFA-L
SDLCNQ-STA-SFT--------------------------GLSLGSF-------------------------
-----------P--LSQLANRCQSS-----TEIS--DLTGSLSS--LAF-----------------------
----CK-ASPTRD--------LENLSLSDLIAETI-DVDNAQNKKD-------------SF--ELRSLE-MR
SPGIDSN--------ID-LSVLIKT--------PDVVPKP-I-VDQSVT--PTPGTKVLSSKLGRNFSSAK-
------DSKKNNKGSL-TRRPPFSLSWTKAL-AARPS-----AFAST-------------------------
----------------------------------------------------------------------LC
LRYP-LK----------------SCK-RRTLD-L---------------------YK-TFLY----------
SRQVQ------DVKDKEISP------LIAITPFDFKSASPDDIVKANQKKAFTRE-----------------
------------------------------------------------------------------------
------------------------------------------------------------------------
------------------------------------------------------------------------
------------------------------------------------------------------------
------------------------------------------------------------------------
------------------------------------------------------------------------
------------------------------------------------------------------------
------------------------------------------------------------------------
-------------------------------------------------
>gi|478496131|ref|XP_004422406.1|/1-634 PREDICTED: HBS1-like protein isoform X2 [Ceratotherium simum simum]
------------------------------------------------------------------------
------------------------------------------------------MARHRNVRGYNYDE----
-D-FED-DDL---YGQSVED-DYC-ISPSTAAQFIYSRRD--KP-----------S-V---VEPV-EEYDY-
-EDLKESSNSL-LNHQ-----LSGVDQA----RLYSCLNHMREILGDGVPDDTLIEAILKNKFDVQKALSVV
LEQDKIQ--NLNVRSERA-----IST----------------------------------------------
------------------------------------------------------------------------
----------------------------------------------GKVA-------KGVLL---S---SSE
VSSDNVQYLC-------------PQSTHHLDCSSKLF-------------------------DFSGPVAKYG
LYHNSSVV-PSHYLLNKKKKLDRPKSEKK-LESCKLTK----ELSLADLIDDMPR--------D------SC
-KSQPSVRLSSTDSLESP------------------LSK----SLDADL-LRPHA-----------------
-SECVSK-----------------DDSA-FK-----------------GI---PDL---------------K
S-L--------MVK-KTVPHNSLFIQ-----NDSLP---DLQNIPV------Q-----KSLG-SLNNPLL-L
T---------SSLE---NTALD-------NLNASKMTEV--GSVSLVEQ----SAKNY---VL-KNDNLQFS
Q-CESPS--------LAEL---------FQEHKENKQ----------------------------SQYFP-L
SDLCNQ-SSA-SFT--------------------------DLSLGSF-------------------------
-----------P--LSQPANPYQSS-----TGIS--ELTGSLSS--LAF-----------------------
----RK-ASPTKD--------LEDLSLSDLIAETI-DTDNSQIKKD-------------SF--MLSLSE-MR
SPGLDSN--------ID-LSVLIKT--------PGFVPKP-V-ADQSVA--PTPGTKVLSLKLGKNSNSTK-
------DNKRSSKGFL-TRKPPFSVSWTKAL-AARPS-----AFAST-------------------------
----------------------------------------------------------------------LC
LRYP-LR----------------SCR-RRTLE-L---------------------YK-AFLY----------
SRQVQ------DVKDKEIRP------LIAITPFDFKSASPDDIVKAHQKKAFTRE-----------------
------------------------------------------------------------------------
------------------------------------------------------------------------
------------------------------------------------------------------------
------------------------------------------------------------------------
------------------------------------------------------------------------
------------------------------------------------------------------------
------------------------------------------------------------------------
------------------------------------------------------------------------
-------------------------------------------------
>gi|471356715|ref|XP_004368956.1|/1-638 HBS1-like protein isoform X3 [Trichechus manatus latirostris]
------------------------------------------------------------------------
------------------------------------------------------MARHRNVRGYNYDE----
-D-FED-DDL---YGQSVED-DYC-ISPSTAAQFIYSRRD--KS-----------S-A---VEPG-EECDY-
-EDLKESSKSF-SNHQ-----LSGVDQA----CLYSCLDYMREVLGDAVPDEILIEAVLKNKFDVQKALAEV
LEQDKIQ--NLKVKSEGA-----VSS----------------------------------------------
------------------------------------------------------------------------
----------------------------------------------GKIA-------KGVLF---S---SSE
VSADNVQSHC-------------PSSANHLGSSSTLF-------------------------DFSGPVVKCG
LYHNSPVV-PSHGLLHKKKKLDRPKSEKK-LESCKLTE----ELSLADLINDMPR--------DSF--YESY
-KSQPSVRLSSTDSLESL------------------LSK----SLDAEL-LRPHA-----------------
-SECISK-----------------GDTQ-FK-----------------GV---SDL---------------K
S-L--------MIK-ST-PDKSLFIQ-----NKSLP---DFQNIPV------Q-----NSLR-NLNNPSH-L
T---------SSLE---NMTLD-------NLNASKKTEF--ESVPLAEQ----STKNS---IF-KKDNLQFS
Q-CESPS--------LAEL---------CQEHKENNP----------------------------NQCFTSS
SDLCNP-SSA-SFT--------------------------DLSLGSF-------------------------
-----------P--LSQLANRHQSS-----TGVS--ELTGSLSS--LAF-----------------------
----CK-ASPTRD--------LNNLSLSDLIAETI-DVDKSQIKND-------------SY--KFSSSE-MR
TSGIDSN--------ID-LSVLIKT--------PDFVPKP-V-VDQSAA--PAPGTKVLNSKLGKNSNSAK-
------DNKKNSKGSL-TRKPPFSLSWTKAL-AARPS-----AFAST-------------------------
----------------------------------------------------------------------LC
LRYP-PK----------------SCK-RHTLD-L---------------------YK-TFLY----------
SRQVQ------DVKDKEKSP------LIAITPFDFKSASPDDIVKANQKKAFTRE-----------------
------------------------------------------------------------------------
------------------------------------------------------------------------
------------------------------------------------------------------------
------------------------------------------------------------------------
------------------------------------------------------------------------
------------------------------------------------------------------------
------------------------------------------------------------------------
------------------------------------------------------------------------
-------------------------------------------------
>gi|1123949635|ref|XP_019588290.1|/1-628 PREDICTED: HBS1-like protein isoform X2 [Rhinolophus sinicus]
------------------------------------------------------------------------
------------------------------------------------------MARHRNVRGYNYDE----
-D-FED-DDL---YGQSVED-DYC-ISPSTAAQFIYSRRD--KP-------------V----DPV-EEYDY-
-EDLKESSSSL-LSDQ-----LSEIDQA----RLYSCLDHMREVLGDAVPDDILIEAVLKNKFDVQKALALV
LEQDKMQ--NLKVKSEGA-----VSI----------------------------------------------
------------------------------------------------------------------------
----------------------------------------------GKIG-------KGVLF---P---YSE
VSVQN---SC-------------PQSANHLDCSSKPF-------------------------DFSGPITKYG
FYHNSSVV-PSHYLLHKKKKLDRPKSEKK-LESCKLTR----ELSLADLIDDMPR--------D------AC
-ENQPSVGLSSTDSLESL------------------LSK----SLDAHL-LRTQA-----------------
-SECVSR-----------------D-CA-FK-----------------GI---PDL---------------K
S-L--------MIK-NTTPNNSLFIQ-----NNSLT---DLQNIPV------Q-----NNLG-SLNNPLL-L
T---------GSLE---NVAPD-------NLNARKMTEV--GNISSVEQ----SVKNY---IL-KNNNLQFS
Q-YESPS--------LAEL---------FQDHKENNP----------------------------SHCFS-L
SDLCNQ-SSA-SFT--------------------------DVSLGSF-------------------------
-----------S--LSQPANQYQSS-----TGIS--ELTGSLSS--LAF-----------------------
----HK-ASPTRD--------LENLSLSDLIAETI-DIDSSQIKND-------------SF--KLSLSE-MR
SPGIDSN--------ID-LSVLIKT--------PDFRPKP-V-VDQSVA--PIPGTKVLNSKLGKHSISAK-
------DSKKNNKDSL-IRKPPSALSWTKAL-AARPS-----AFAST-------------------------
----------------------------------------------------------------------LC
LHYP-LK----------------SCK-RRTLN-L---------------------YK-TFLY----------
SRQVQ------DVKDKEISP------LVAITPFDFKSASPDDIVKANQKKVFTRE-----------------
------------------------------------------------------------------------
------------------------------------------------------------------------
------------------------------------------------------------------------
------------------------------------------------------------------------
------------------------------------------------------------------------
------------------------------------------------------------------------
------------------------------------------------------------------------
------------------------------------------------------------------------
-------------------------------------------------
>gi|558105762|ref|XP_006084511.1|/1-627 HBS1-like protein isoform X5 [Myotis lucifugus]
------------------------------------------------------------------------
------------------------------------------------------MARHRNVRGYNYDE----
-D-FED-DDL---YGQSVED-DYC-ISPSTAAQFIYSRRD--KP-----------------VEPV-EEYDY-
-EDLKESSNSL-LNHQ-----LSEFDQA----RLYSCLDHMREVFGDAVPDDILIEAVLKNKFDVQKALSVV
LEQDKMQ--KLKVKNEGA-----IST----------------------------------------------
------------------------------------------------------------------------
----------------------------------------------GKIA-------KGVLL---S---NSE
VSADNVQSSC-------------PQSANHLDCSSKPF-------------------------DFSGPVTKCG
LYNNSSVV-PSHFLLHKKKKLDRPRSEKK-LESCKLTK----ELSLAELMDDMPR--------D------SF
-KSQPSVQLSSTDSLESL------------------LSK----NLDANL-LGPHA-----------------
-SESVPK-----------------DDSA-FK-----------------GI---PDL---------------K
S-L--------MIK-NTTLNNSLFIQ-----NNSLH---DLQNIPV------L-----SSLE-SLNNPLL-L
T---------SSLE---NTALD-------NSDAHKMTEV--GNISSVEQ----SAKNC---IL-KNDNLQFF
Q-CGSPS--------LAEL---------FQDHKENNP----------------------------TQCCT-L
SDLCNQ-SSA-S-------------------------------LGSF-------------------------
-----------P--LSQLANRSMSS-----TGVS--ELTGSLSS--LAF-----------------------
----HK-TTPTRD--------FENLSLSDLIAETI-DIDSAQNKED-------------SF--KLSLSE-MR
SPEIDSN--------ID-LSILIKT--------SDFVPKP-V-VDQSIA--PTPGTKVLSSKLGKHSISAK-
------DSKKNSKGSV-SRKPPFSLSWTKAL-AARPS-----AFAST-------------------------
----------------------------------------------------------------------LC
LHYP-LK----------------SCK-RRTLD-L---------------------YK-TFLY----------
SRQVQ------DIKDKEISP------LIAITPFDFKSASPDDIVKANQKKVFTRE-----------------
------------------------------------------------------------------------
------------------------------------------------------------------------
------------------------------------------------------------------------
------------------------------------------------------------------------
------------------------------------------------------------------------
------------------------------------------------------------------------
------------------------------------------------------------------------
------------------------------------------------------------------------
-------------------------------------------------
>gi|928123188|ref|XP_013967456.1|/1-634 HBS1-like protein isoform X2 [Canis lupus familiaris]
------------------------------------------------------------------------
------------------------------------------------------MARHRNVRGYNYDE----
-D-FED-DDL---YGQSVED-DYC-ISPSTAAQFIYSQRD--KP-----------S-L---VEPV-EEYDY-
-EGLKESSSSL-LNHQ-----LSGIDQA----RLYSCLDHMREVLGDAVPDDTLIDAVLKNKFDVQKALAVV
LEQEKMQ--NWKVKSEGE-----ISS----------------------------------------------
------------------------------------------------------------------------
----------------------------------------------GKIA-------KGVLL---S---SSQ
VSADNVQSSC-------------PQSTNHLDCSSKPF-------------------------DFSGSLAKSG
LYHNSSVV-PSHYLLHKKKKLDRPKSEKK-LESCKLTK----ELSLADLIDDMPR--------D------SC
-KSQPSVKLSSTDGLESL------------------FSK----NLGANM-LRPHE-----------------
-SEYVSK-----------------DDSS-FK-----------------EI---PDL---------------K
S-L--------MIK-NITSNSSFCIQ-----NNSLP---DLQNIPV------Q-----NSIG-NLNNPLL-L
T---------SSLE---NMAHD-------HLNASEMTEV--GSVSSVEQ----SAKNY---LL-KNDSLQFS
Q-SESPS--------LAEL---------FQEHKENNP----------------------------SQCFT-L
SDLCSQ-SSA-GFT--------------------------DLSLESF-------------------------
-----------T--LSQLGNRYPSS-----TGIS--ELTGSLSS--LAF-----------------------
----CK-ASPTRD--------LEDLSLSDLIAETI-EIDNSQIKKD-------------SF--NLTLSE-MR
SPGIDSN--------ID-LSVLIKT--------PNFGPKH-A-VDQSVA--PTSGTKVLSSKLGKNFNFAK-
------DYKKTNKGPL-TRKPPFSLSWTKAL-AARPS-----AFAST-------------------------
----------------------------------------------------------------------LC
LRYP-LK----------------SYR-RRTLD-L---------------------YK-TFLY----------
SRQVQ------DIKDKEISP------LIAITPFDFKSASPDDIVKASQKKAFTRE-----------------
------------------------------------------------------------------------
------------------------------------------------------------------------
------------------------------------------------------------------------
------------------------------------------------------------------------
------------------------------------------------------------------------
------------------------------------------------------------------------
------------------------------------------------------------------------
------------------------------------------------------------------------
-------------------------------------------------
>gi|1012195196|ref|XP_016011166.1|/1-633 PREDICTED: HBS1-like protein isoform X4 [Rousettus aegyptiacus]
------------------------------------------------------------------------
------------------------------------------------------MARHRNVRGYNYDE----
-D-FED-DDL---YGQSVED-DYC-ISPSTAAQFIYSRRD--KP-------------V---VEPV-EGYGY-
-EDLTESSNSL-LNHQ-----LSEIDQA----RLYSCLDHMREVLGDAVPDEVLIEVILKNKFDVQKALSVV
LEQDKMK--NLKVKNEGA-----IAT----------------------------------------------
------------------------------------------------------------------------
----------------------------------------------EKIV-------KGVLL---P---SSE
VSADNIQSSC-------------PQSPKHLDCSSKPF-------------------------DYFGPVAKYG
LYHNSSGV-PSHYLLFKKRKLYRPKSEKK-LESCKLRQ----ELSLADLMDDMPR--------D------SD
-KSQPSVRLSSTDSLENL-------------------SK----SLDADL-LRSHA-----------------
-SECISK-----------------DESA-FK-----------------RI---PDL---------------K
S-L--------IMR-STAPNNSLFIQ-----NSSLP---DLQNIPV------Q-----DSLG-SLNNPLL-R
T---------SSSE---NVALD-------NLNVHKITEV--GDVSSVEQ----SAKNY---IL-ENDNLQFC
Q-YQSPS--------LAEL---------FQDHKENNP----------------------------SQYFT-L
SNLCNQ-SSA-SFT--------------------------DLSLGSF-------------------------
-----------P--LSQLANRYQSS-----PGIS--ELTGSLSS--LAF-----------------------
----HK-ASPTRD--------LENLSLSDLIAETI-DIDNSQIKKD-------------SF--KLSSPE-MR
SPGIDSN--------ID-LSVLIKS--------PNLVPKP-V-VDQSVV--PTPETKVLNSKLEKNFISVR-
------DNKKNSKGSL-NREPPFSLSWTKAL-AARPS-----AFAST-------------------------
----------------------------------------------------------------------LC
LRYP-LK----------------SCKRRRTLD-L---------------------YK-TFLY----------
SRQVQ------DVKDKEISP------LITITPFDFKSASPDDIVKANQKKVFTRE-----------------
------------------------------------------------------------------------
------------------------------------------------------------------------
------------------------------------------------------------------------
------------------------------------------------------------------------
------------------------------------------------------------------------
------------------------------------------------------------------------
------------------------------------------------------------------------
------------------------------------------------------------------------
-------------------------------------------------
>gi|1016668335|ref|XP_016060425.1|/1-629 PREDICTED: HBS1-like protein isoform X2 [Miniopterus natalensis]
------------------------------------------------------------------------
------------------------------------------------------MARHRNVRGYNYDE----
-D-FED-DDL---YGQSVED-DYC-ISPSTAAQFIYSRRD--KP-------------I---VEPV-EEYDY-
-EDLKESSNSL-LNHQ-----LSELDQA----RLYSCLDHMRGVFGDAVPDDILIEAVLKNKFDVQKALSMV
LEQDKMH--NLKVKSEGA-----IST----------------------------------------------
------------------------------------------------------------------------
----------------------------------------------GKTA-------KGVLL---S---YSD
VLTDNIQSSC-------------PQSASHVDCSSKPF-------------------------DLPGPVAKCG
LYRNSSVV-PSHFLLHKKKKLDRPRSEKK-LESCKLTK----ELSLAELIDDMPR--------D------SF
-KSQPSIRLSSTDSLESL------------------LSK----SIDADV-VRPHA-----------------
-SECVFK-----------------DDSV-FK-----------------GI---PDL---------------K
S-L--------MIK-NTTPSNSLFIQ-----NNSLP---DLQNIPV------Q-----SNLE-SLNNPLL-L
T---------SSLE---NMALD-------NSNAHKMTEV--GNISSVEQ----SAKNY--------DNLQFS
Q-CGTSS--------LAEL---------LQDHKENNP----------------------------SQCCT-L
SDLCNQ-SSA-SFS--------------------------DLSLGSF-------------------------
-----------P--LSQLANRYQSS-----TGVS--ELTGSLSS--LAF-----------------------
----RK-TSPTRD--------FENLSLSDLIAETI-DIDNSQIKKD-------------SF--KLSLSE-MR
SPERDSN--------ID-LSILIKT--------PDFVPKS-V-VDQSVA--PTPATKVLSSKLGKHSISAK-
------DCKKNNKGSL-TRKPPFSLSWTKAL-AARPS-----AFAST-------------------------
----------------------------------------------------------------------LC
LRYP-LK----------------NCK-RRTLD-L---------------------YK-TFLY----------
SRQVQ------DIKDKEISP------LIAITPFDFKSASPDDIVKANQKKVFTRE-----------------
------------------------------------------------------------------------
------------------------------------------------------------------------
------------------------------------------------------------------------
------------------------------------------------------------------------
------------------------------------------------------------------------
------------------------------------------------------------------------
------------------------------------------------------------------------
------------------------------------------------------------------------
-------------------------------------------------
>gi|488547667|ref|XP_004465339.1|/1-634 HBS1-like protein isoform X2 [Dasypus novemcinctus]
------------------------------------------------------------------------
------------------------------------------------------MARHRNVRGYNYDE----
-D-FED-DDL---YGQSVED-DYC-ISPSTAAQFIYSRRD--KP-----------S-V---VEPV-EEYDY-
-EDLKESSN-F-LNHQ-----LSGVDQA----RLYSCLDHMREILGDAVPDEILIEAVLKNKFDVQKALLVV
LEQDKMQ--NVKVENEGA-----VST----------------------------------------------
------------------------------------------------------------------------
----------------------------------------------GKIA-------KGVLC---S---SSD
VSADNVQSYC-------------PSSANRLDCTSTPF-------------------------DISGPVAKYG
LYHNSSVV-PSHCLLLKKKKLDRPKSEKK-LESCKLTQ----ELSLADLINDMPR--------DSF--YESC
-KSQPSVRLSSSHSLESH------------------LSK----SPGADL-FKPHP-----------------
-SECVSS-----------------DNSE-FK-----------------GI---SDL---------------K
S-L--------MIK-NT-PNNSLCIQ-----NKSLP---DFQNIPV------Q-----NCSE-SLNNPLH-L
T---------SSLE---NMTLD-------NLNAGKKT----GNISLVEQ----GAKNY---IS-KNDNLHLS
Q-YESPS--------LTEL---------FQEHKENNP----------------------------SQCFT-L
SHLCNE-PSA-SFT--------------------------DLSLGSF-------------------------
-----------P--LSQLASRYQSS-----TGIP--ELTGSLSS--LAF-----------------------
----CK-ASPVRD--------LENLSLSDLIAEAI-DVDTSQIKKD-------------SF--DPSFSD-MR
SPGIDSD--------ID-LSVLIKA--------PDFVPKP-I-VDQSVA--STPGTKVISSKLVKHSNSTK-
------DSKKNNIGSL-SRKPPFSVSWTKAL-AARPS-----AFAST-------------------------
----------------------------------------------------------------------LC
LRYP-TK----------------SCK-RRTLD-L---------------------YK-TFIY----------
SRQVQ------DVKDKEISP------LIAITPFDFKSASPDDIVKANQKKAFTRE-----------------
------------------------------------------------------------------------
------------------------------------------------------------------------
------------------------------------------------------------------------
------------------------------------------------------------------------
------------------------------------------------------------------------
------------------------------------------------------------------------
------------------------------------------------------------------------
------------------------------------------------------------------------
-------------------------------------------------
>gi|634885097|ref|XP_007952235.1|/1-624 PREDICTED: HBS1-like protein isoform X2 [Orycteropus afer afer]
------------------------------------------------------------------------
------------------------------------------------------MARHRNVRGYNYDE----
-D-FED-DDL---YGQSVED-DYC-ISPSTAAQFIYSRRD--RS-----------S-A---VEPG-EEYDY-
-EDGKESSNSL-SNYQ-----LSGVDQA----RLYSCLDYMREVLGDGVPDEILIEAVLKSKFDVQKALAVV
LEQDKIQ--NLKVKSEGA-----ISA----------------------------------------------
------------------------------------------------------------------------
----------------------------------------------GKIA-------KGVLF---S---SSE
VSADNVPSLC-------------PLSANHLNCSSVPF-------------------------DFSSSVGKYG
LYHNSPTV-PSHCLLHKQKKLGRPESEKK-LESCKLTE----ELSLADLINDMPR--------DSF--FESC
-KSQPFVRLSSTDSLKSL------------------LSK----SLDADL-LRPHA-----------------
-SECVSN-----------------DDTE-FK-----------------GI---PDL---------------K
S-L--------MIK--TTPNKSLFIQ-----NKSLP---SFQNIPV------R-----NS------------
-----------SLE---NMSL--------NVNASKKTEF--GIVALAEK----SAKNS---IL-KNDNLQFS
Q-CQSPS--------LAEL---------CLEHKENKP----------------------------NQCLS-S
SHLCKP-SSA-SFT--------------------------DLNLGSF-------------------------
-----------P--LSQLANRQQSS-----TGIS--ELTGSLSS--LAF-----------------------
----CK-ASPTRD--------LDNLSLSDLIAETI-DVDKSQINKD-------------SF--KFNLSE-MR
SPGIVSN--------ID-LSVLIKT--------PEFVPKP-I-VEESVA--PTPGIKVLSSKLGKNSNSAK-
------DSKKSNKGSQ-TRKPPFSFSWTKAL-AARPS-----AFAST-------------------------
----------------------------------------------------------------------LC
LRYP-PK----------------SCK-RHTLA-L---------------------YK-TFLY----------
SRQVQ------DIKDKEKSP------LIAITPFDFKSASPDDIVKANQKKAFTRE-----------------
------------------------------------------------------------------------
------------------------------------------------------------------------
------------------------------------------------------------------------
------------------------------------------------------------------------
------------------------------------------------------------------------
------------------------------------------------------------------------
------------------------------------------------------------------------
------------------------------------------------------------------------
-------------------------------------------------
>gi|1048474169|ref|XP_017502483.1|/1-643 PREDICTED: HBS1-like protein isoform X2 [Manis javanica]
------------------------------------------------------------------------
------------------------------------------------------MARHRNVRGYNYDE----
-D-FED-DDL---YGQSVED-DYC-ISPSTAAQFIYSRRD--KP-----------S-V---VEPA-EGYDY-
-EDQKDSSSSL-LNHQ-----LSGIDQA----RLYSCLDHMREVLGDAVPDDILIEAVLKNKFDVQKALSVV
LEQDKTQ--NLKVKKEGA-----MSK----------------------------------------------
------------------------------------------------------------------------
----------------------------------------------GKTA-------KGVLL---S---SSE
VSADNVQNSC-------------PQSTNHLDCNCKPY-------------------------SFSDTVAKYG
LYCNSSVV-PSHYLHLKKKKLDRPKSEKK-LESCKLTK----EPLLGDLIDDMPR--------D------SY
-KSQPSERLFSTDSLESL------------------LSK----SLDADL-LRPNA-----------------
-SECFSE-----------------DDSA-FK-----------------GI---PDL---------------K
S-L--------MIK-NTTPKSSLFIQ-----NNSLP---DLKNIPV------Q-----NSLG-SVNKPLL-V
T---------SSLE---STVLD-------NLNASKMTED--VSVSSVEQ----STKNF---IL-KNDNSQFS
Q-CESQS--------LAELLSSIHKPFVFQEHKENNP----------------------------SQCFT-L
SDLCNQ-SST-SFT--------------------------DLSLGAF-------------------------
-----------P--LSQLANHYQSS-----TGVS--ELTGSLSS--LAF-----------------------
----HK-ASPSED--------LENLSLSDLIAETI-DIDNSQIKKE-------------PF--KLNLSE-MR
SPGIDSN--------ID-LSVLIKS--------PDFVPKP-V-VDQSVA--PTPETKILSLKSGKNSNSAK-
------DSKKNNKGSL-TRNPPLSLSWTKAL-AARPS-----AFAST-------------------------
----------------------------------------------------------------------LC
LRYP-LK----------------SCK-RRTLD-I---------------------YK-TFLY----------
SRQVQ------DIKDKEISP------LIAITPFDFKSASPDDIVKANQKKAFTRE-----------------
------------------------------------------------------------------------
------------------------------------------------------------------------
------------------------------------------------------------------------
------------------------------------------------------------------------
------------------------------------------------------------------------
------------------------------------------------------------------------
------------------------------------------------------------------------
------------------------------------------------------------------------
-------------------------------------------------
>gi|664702934|ref|XP_008526543.1|/1-634 PREDICTED: HBS1-like protein isoform X2 [Equus przewalskii]
------------------------------------------------------------------------
------------------------------------------------------MARHRNVRGYNYDE----
-D-FED-DDL---YGQSVED-DYC-ISPSTAAQFIYSRRD--SP-----------S-V---GEPV-EEYDY-
-EDLKEPSSAL-LNRQ-----LSGVDQA----RLYSCLDHMREVFGDDVPDDVLIEAVLKSKFDVQKALSMV
LEQDSLQ--NLKVKSQGA-----VSA----------------------------------------------
------------------------------------------------------------------------
----------------------------------------------GKIA-------KGVLS---S---SSK
VSSDDVQHSC-------------PQSANHLDCSSKPF-------------------------DFSGPVVKYG
LYHNSSVV-PSHCLLHKKKKLDRPRSEKK-LESCKLTK----ELSVADLIDDMPR--------D------SC
-ESQPSVRLTSTDSLQSL------------------LSQ----SLDADL-LRPHT-----------------
-SECVSR-----------------DDSA-FK-----------------GI---QDL---------------K
S-L--------MIK-NIAPHNSLFIQ-----NDSLS---DLQNIPV------Q-----NSLG-SLHDPLL-L
T---------SSLE---NMALD-------NLNASRMTEV--GSVSLVEQ----SAKNY---IL-KNDDLQFS
Q-CELPS--------LAEL---------FQEHKENNP----------------------------SQYFP-L
PDLCNQ-ASA-NFT--------------------------DLRLGCF-------------------------
-----------P--LSQPANHYQSS-----TGIS--ELTGSLSS--LAF-----------------------
----HK-ASPTRD--------LEDLSLSDLIAETI-DIDNSQIKKD-------------SF--TLSLSE-MR
SPGLDSN--------ID-LSVLIKT--------PDFVPKP-V-AAQSVA--PTPGTKVPSSKLGKNSSSAK-
------DNKKNNKGFL-TRKPAISASWTKAL-AARPS-----AFAST-------------------------
----------------------------------------------------------------------LC
LRYP-LK----------------SCK-RRTLD-L---------------------YK-TFLY----------
SRQVQ------DIKDKEISP------LIAITPFDFKSASPDDIVKSNQKKAFTRE-----------------
------------------------------------------------------------------------
------------------------------------------------------------------------
------------------------------------------------------------------------
------------------------------------------------------------------------
------------------------------------------------------------------------
------------------------------------------------------------------------
------------------------------------------------------------------------
------------------------------------------------------------------------
-------------------------------------------------
>gi|918607338|ref|XP_013372837.1|/1-632 PREDICTED: HBS1-like protein isoform X2 [Chinchilla lanigera]
------------------------------------------------------------------------
------------------------------------------------------MARHRNVRGYNYDE----
-D-FED-DDF---YGQSVED-DYC-ISPSTAAQFIYSQRD--KP-----------S-V---VEPV-EECYY-
-DDLKDSSNSL-SHQQ-----LSGIDQA----RLYSCLDHMREVLGDAVPDEILIEAVLKNKFDVQKALSFV
LEQDNVQ--NLKDKSGRV-----MST----------------------------------------------
------------------------------------------------------------------------
----------------------------------------------GKIP-------KGVLF---S---SSE
ALADNIQSSY-------------SQSESHLDCTTKSF-------------------------DFSSSVAKNG
SY-NSSVV-PSQYLLHRKKKLDRPKSEKE-LKLCKLSK----ELSLADLIHDMPR--------D------TC
-KSHPPVRLSSADSLESM------------------LSK----NVDADL-LRSHA-----------------
-SECVSK-----------------DNCV-FK-----------------GI---PDL---------------K
S-L--------MIE-STT-DSNLFIQ-----NSSLP---DFQNIPT------Q-----NNVR-SLNSPLH-L
P---------SSLE---NTTLD-------NLNPSKNTDV--GNVSLVER----SAKNY---IL-KNDNLQFS
H-CESPS--------LVEL---------FQEHKGSDP----------------------------SQCFS-L
SDLCNQ-SSA-SFR--------------------------DLSLGSF-------------------------
-----------P--LSQLASRCQSS-----TGIS--ELTGSLSA--LAF-----------------------
----HK-ASPTRD--------LENLSLSDLIAETI-DVDSAQIKKD-------------SF--EPSLSE-MR
SSGIDSN--------ID-LSVLIKT--------PDFVTKP-R-VEQSVA--PTSGTKVLSSKLGKNFSSFK-
------DNKKNSKSSL-TRTPPFSVSWTKAL-AARPS-----AFAST-------------------------
----------------------------------------------------------------------LC
LRYP-LK----------------SCK-RRTLD-L---------------------YK-TFLY----------
SRQVQ------DVKDKEISP------LVAITPFDFKSASPDDIVKANQKKAFTRE-----------------
------------------------------------------------------------------------
------------------------------------------------------------------------
------------------------------------------------------------------------
------------------------------------------------------------------------
------------------------------------------------------------------------
------------------------------------------------------------------------
------------------------------------------------------------------------
------------------------------------------------------------------------
-------------------------------------------------
>gi|958729628|ref|XP_014706063.1|/1-634 PREDICTED: HBS1-like protein isoform X2 [Equus asinus]
------------------------------------------------------------------------
------------------------------------------------------MARHRNVRGYNYDE----
-D-FED-DDL---YGQSVED-DYC-ISPSTAAQFIYSRRD--SP-----------S-V---GEPV-EEYDY-
-EDLKEPSSAL-LNRQ-----LSGVDQA----HLYSCLDHMREVFGDDVPDDVLIEAVLKSKFDVQKALSMV
LEQDSLQ--NLKVKSQGA-----VSA----------------------------------------------
------------------------------------------------------------------------
----------------------------------------------GKIA-------KGVLL---S---SSK
VSSDDVQLSC-------------PQSANHLDCSSKPF-------------------------DFSGPVVKYG
LYHNSSVV-PSHCLLHKKKKLDRPRSEKK-LESCKLTK----ELSVADLIDDMPR--------D------SC
-ESQPSVRLTSTDSLQSL------------------LSQ----SLDADL-LRPHT-----------------
-SECVSR-----------------DDSA-FK-----------------GI---QDL---------------K
S-L--------MIK-NIAPHNSLFIQ-----NDSLS---DLQNIPV------Q-----NSLG-SLHDPLL-L
T---------SSLE---NMALD-------NLNASKMTEV--GSVSLVEQ----SAKNY---IL-KNDDLQFS
Q-CELPS--------LAEL---------FQEHKENNP----------------------------SQYFP-L
PDLCSQ-ASA-NFT--------------------------DLRLGCF-------------------------
-----------P--LSQPANHYQSS-----TGIS--ELTGSLSS--LAF-----------------------
----HK-ASPTRD--------LEDLSLSDLIAETI-DIDNSQIKKD-------------SF--TLSLSE-MR
SPGLDSN--------ID-LSVLIKT--------PDFVPKP-V-AAQSVA--PTPGTKVPSSKLGKNSSSAK-
------DNKKNNKGFL-TRKPAISASWTKAL-AARPS-----AFAST-------------------------
----------------------------------------------------------------------LC
LRYP-LK----------------SCK-RRTLD-L---------------------YK-TFLY----------
SRQVQ------DIKDKEISP------LIAITPFDFKSASPDDIVKSNQKKAFTRE-----------------
------------------------------------------------------------------------
------------------------------------------------------------------------
------------------------------------------------------------------------
------------------------------------------------------------------------
------------------------------------------------------------------------
------------------------------------------------------------------------
------------------------------------------------------------------------
------------------------------------------------------------------------
-------------------------------------------------
>gi|731221277|ref|XP_010624841.1|/1-631 PREDICTED: HBS1-like protein isoform X3 [Fukomys damarensis]
------------------------------------------------------------------------
------------------------------------------------------MARHRNVRGYNYDE----
-D-FED-DDL---YGQSVED-DYC-ISPSTAAQFIYSQRD--KP-----------S-V---VEPV-EECCY-
-DDLKDSSNSL-SHQQ-----LSGFDQA----RLYSCLDHMREVLGDAVPDEVLIEAVLRSKFDVQKALSFV
LEQDNVQ--NLKDKRGRV-----MST----------------------------------------------
------------------------------------------------------------------------
----------------------------------------------GKIP-------RGVLF---S---SSE
VLADNIESSY-------------PQSENHLDCTSKSF-------------------------DFSSSLAKYG
SY-NSSVV-PSHYLLHRKKKLDSPKSEKE-LELCKLPK----ELSLADLIHDMPS--------D------SC
-KSQPPPRLSSTDSLKSL------------------LSR----NVDADL-LRHHA-----------------
-SECVPK-----------------DNFA-FK-----------------GI---PDL---------------K
S-L--------VLE-SPT-DN-LFIQ-----NSSLT---DLQNIPA------Q-----NSLR-SLNNPLH-L
P---------SSLE---NITLD-------NLKPSKKTEV--GNVSLVEQ----SAKNY---IL-KNDSLQFS
Q-CESPS--------LAEL---------FREHKENDP----------------------------SQSFN-L
SHFCKQ-PSS-SFT--------------------------DLSLGSF-------------------------
-----------P--LSQLANRSQSS-----TGIS--ELTGSLSS--LSF-----------------------
----HK-AAPTRD--------LENLSLSDLIAETI-DVNDTQIKKD-------------SV--EPSLSE-MR
SSGIDSD--------ID-LSVLIKS--------PDFVTKP-R-VDQSVA--PLSGTKVPSSKLGKNFSCFK-
------DNKKNNKGPV-TRRPPFSLSWTKAL-AARPS-----AFAST-------------------------
----------------------------------------------------------------------LC
LRYP-LK----------------SCK-RHTLD-L---------------------YK-TFLY----------
SRQVQ------DVKDKEISP------LVAITPFDFKSASPDDIVKANQKKAFTRE-----------------
------------------------------------------------------------------------
------------------------------------------------------------------------
------------------------------------------------------------------------
------------------------------------------------------------------------
------------------------------------------------------------------------
------------------------------------------------------------------------
------------------------------------------------------------------------
------------------------------------------------------------------------
-------------------------------------------------
>gi|513020553|ref|XP_004871562.1|/1-631 HBS1-like protein isoform X3 [Heterocephalus glaber]
------------------------------------------------------------------------
------------------------------------------------------MARHRNVRGYNYDE----
-D-FED-DDL---YGQSVED-DYC-ISPSTAAQFIYSQRD--KP-----------S-V---AEPV-EECC--
-DDLKDSSNSL-SHQQ-----LSGFDQA----RLYSCLDHMREVLGDAVPDEILIEAVLKSKFDVQKALSLV
LEQDDVQ--NLKDKSGRI-----MST----------------------------------------------
------------------------------------------------------------------------
----------------------------------------------GKIP-------KGVLF---S---SSE
VLADNTESSY-------------PQSENHLDCTSKSF-------------------------DFSSSIAKYG
SY-NSSVV-PSHYLLHRKKKLDRPRSEKE-LELCKLPK----ELSLADLIHDMPG--------D------FC
-KNQSPIGLSSTDSLESL------------------LSK----NIDADL-LRPHM-----------------
-SECVPK-----------------DNFA-FK-----------------GI---PDL---------------K
S-L--------MLE-STT-DNNLFIQ-----NSSLP---DLQNIPA------Q-----NSLR-SSNSPLH-L
P---------SSME---NTTLD-------TLKPSKKTEV--GNVSLVEQ----SAKNY---IL-KNDSLQLS
Q-CESPS--------LAEL---------FWEHKENDP----------------------------SQSFS-L
SDLCNQ-SSA-SFT--------------------------DLSLGSF-------------------------
-----------P--LSQLANRCQSS-----TGIS--ELTGSLSS--LAF-----------------------
----HK-AAPTKD--------LENLSLSDLIAETI-DVNNTQIKKD-------------SI--EPSLSE-MR
SSEIDSD--------ID-LSVLIKT--------PDFVTKP-K-VDQLVA--PTSGTKVPSSTLGKNFSSFK-
------DNKKNSKDSL-TRKPPFSHSWTKAL-AARPS-----AFAST-------------------------
----------------------------------------------------------------------LC
LPYP-LK----------------SCK-RRTLD-L---------------------YK-TFLY----------
SRQVQ------DVKDKEISP------LVAIAPFDFKSASPDDIVKANQKKAFTRE-----------------
------------------------------------------------------------------------
------------------------------------------------------------------------
------------------------------------------------------------------------
------------------------------------------------------------------------
------------------------------------------------------------------------
------------------------------------------------------------------------
------------------------------------------------------------------------
------------------------------------------------------------------------
-------------------------------------------------
>gi|1121922225|ref|XP_019480241.1|/1-633 PREDICTED: HBS1-like protein isoform X2 [Hipposideros armiger]
------------------------------------------------------------------------
------------------------------------------------------MARHRNVRGYNYDE----
-D-FED-DDL---YGQSVED-DYC-ISPSTAAQFIYSQRD--KP-------------V---VEPV-EEYDY-
-EDLKESSSSL-LSNQ-----LSEIDQA----RLYSCLDHMREVLGDAVPDDILIEAVLKNKFDVQKALAVV
LEQDKMQ--NLKVESEGA-----VSI----------------------------------------------
------------------------------------------------------------------------
----------------------------------------------GKIT-------KGVLF---S---YSE
VSVYNVQGSC-------------PQSANHLDCSSKPF-------------------------DFSGPVTKYG
FYHNSSVV-PSHYLFHKKKKVDRPKSEKK-LESCMLTK----ELSLADLMDDMPR--------D------AC
-KNQTSVGLSSTDSLQSL------------------LSK----SLDAHL-LRTHA-----------------
-SECVSR-----------------DDSA-FK-----------------GI---PDL---------------K
A-L--------MIK-NTPPNNSVIIQ-----NNSLP---DLQNIPV------Q-----NSLA-SLNNPLL-L
T---------SSLE---NVALD-------NLNAHKMTEV--GNGSSVDQ----SVKNY---VL-KNDSLQFS
Q-CEGPS--------LAEL---------LQDHKENNP----------------------------NHCCT-L
SDLCNQ-SSA-SFI--------------------------DLSLGSF-------------------------
-----------S--LSQPANQYQSS-----TGIS--ELTGSLSS--LAF-----------------------
----HK-ASPTRD--------LENLSLSDLIAETI-DIDNSQIKKD-------------SL--KLSLSE-MK
SPGIDSN--------ID-LSILIKT--------PDFVPKP-V-VCQSVA--PTPGTKVLSSKLGKHSISAK-
------DSKKNSKGSL-IRKPPSALSWTKAL-AARPS-----AFASA-------------------------
----------------------------------------------------------------------LC
LRYP-LK----------------SCK-RRTLN-L---------------------YK-TFLY----------
SRQVQ------DVKDKEISP------LVAITPFDFKSASPDDIVKANQKKVFTRE-----------------
------------------------------------------------------------------------
------------------------------------------------------------------------
------------------------------------------------------------------------
------------------------------------------------------------------------
------------------------------------------------------------------------
------------------------------------------------------------------------
------------------------------------------------------------------------
------------------------------------------------------------------------
-------------------------------------------------
>gi|348565418|ref|XP_003468500.1|/1-622 uncharacterized protein LOC100720967 isoform X1 [Cavia porcellus]
------------------------------------------------------------------------
------------------------------------------------------MARHRNVRGYNYDE----
-D-FED-DDF---YGQSVED-DYC-ISPSTAAQFIYSQRD--KP-----------S-V---VEPV-EECY--
-DDLKDSANSV-SDQQ-----LSGLDQA----RLYSCLDHMREVLGDAVPDEILIEAVMKNKFDVQKALSFV
LERDNGQ--NLKDKSGRV-----MST----------------------------------------------
------------------------------------------------------------------------
----------------------------------------------GKIP-------KGVLF---S---SSG
VLADNTQCSY-------------PQSENHLDCINKSF-------------------------DFSSSVAKDG
SY-TSSVT-PSQYLLHRKKTLDRPKSEKE-LELCKLPK----EFSLADLIHDIPR--------D------SC
-ESQPSVRLSSTDNLESV------------------LSK----NVDAEL-LRPHA-----------------
-SECVSK-----------------DNFV-FK-----------------EI---SDL---------------K
S-L--------AKG-SVT-DN------------SLS---DFQSIPA------Q-----NSLG-K--NPLH-L
P---------NSLE---NTTLD-------NLNLSKRTEV--GNVSLVEQ----RAKNY---VF-KNDSLQFS
H-CESPS--------LIEL---------VQQHKENDP----------------------------SQYFG-L
ADLCNQ-SSA-SFT--------------------------DLSLGIF-------------------------
-----------P--LSQLANHCQPS-----TGIS--ELTGSLSS--LAF-----------------------
----HK-ASPTRD--------LENLSLSDLIAETI-DIDSAQIKKD-------------PF--ESSLSE-MR
SSGIDSN--------ID-LSVLIKT--------PDFVTKP-R-VNQLVA--PTSGIKVPSSKLGKNFNSFK-
------ESKKSSKSSL-TRTPPFSVSWTKAL-AARPS-----AFAST-------------------------
----------------------------------------------------------------------LC
LRYP-LK----------------SCK-RRTLD-L---------------------YK-TFLY----------
SRQVQ------DVKDKEMSP------FVAITPFDFKSASPDDIVKANQKKAFTRE-----------------
------------------------------------------------------------------------
------------------------------------------------------------------------
------------------------------------------------------------------------
------------------------------------------------------------------------
------------------------------------------------------------------------
------------------------------------------------------------------------
------------------------------------------------------------------------
------------------------------------------------------------------------
-------------------------------------------------
>gi|507925338|ref|XP_004673935.1|/1-628 PREDICTED: HBS1-like protein isoform X2 [Condylura cristata]
------------------------------------------------------------------------
------------------------------------------------------MARHRNVRGYNYDE----
-D-FED-DDF---YGQSVED-DYC-ISPSTAAQFIYSRRD--EP-----------S----------GEYGY-
-EDLKDSSNSI-LSHQ-----LSGIDQA----RLYSCLDHMREVLGDAVPDDMLIEAILKNKFDVQKALSVV
LDQDKLQ--NMKVKSEGI-----IST----------------------------------------------
------------------------------------------------------------------------
----------------------------------------------GKPT-------KGVLL---S---SSE
VSADNIQSSC-------------PQSVNHLDCSSKTF-------------------------DFSGPVTKYG
-HHNSSVV-PSHYLLHKKKKLDRPKSEKK-LESCKLTK----ELSLADLIDDVPK--------N------SC
-KHQPSFRLSSPDSLEGL------------------LSK----SLAADS-LRPDI-----------------
-SEYVSK-----------------DDCA-FK-----------------EI---PDL---------------K
S-L--------MIK-NTGPSSSLFIQ-----NKSGT---DLQAIPV------Q-----TSSE-SLNNPLH-I
T---------SCLE---NTAFD-------NLNASKVTEV--GGVSSAEQ----SAKNY---IL-KNDNLQFS
Q-SEHPS--------LPEL---------FQEHKENNP----------------------------TQCFT-L
SDICNQ-SSS-SLT--------------------------DLCLGSF-------------------------
-----------P--LSQLANRCNSS-----TGIS--ELTGSLSS--LAF-----------------------
----HK-PSPTRD--------LENLSLSDLIAETI-DIDSSQIKKD-------------SF--KLGLSE-IN
SPGIESN--------ID-LSVLIKT--------PDFIPKP-V-VDQSVA--PTPGTKVLSSKSGKHSSSSK-
------DNKKNNIGSL-SRKPPFSVSWTKAL-AARPS-----AFAST-------------------------
----------------------------------------------------------------------LC
LRYP-LK----------------SCK-RRTLH-L---------------------YK-TFLY----------
SRQVQ------DIKDKEISP------LITITPFDFKSASPDDIVKANQKKAFTRE-----------------
------------------------------------------------------------------------
------------------------------------------------------------------------
------------------------------------------------------------------------
------------------------------------------------------------------------
------------------------------------------------------------------------
------------------------------------------------------------------------
------------------------------------------------------------------------
------------------------------------------------------------------------
-------------------------------------------------
>gi|1328706045|ref|XP_023411475.1|/1-637 HBS1-like protein isoform X1 [Loxodonta africana]
------------------------------------------------------------------------
------------------------------------------------------MARHRNVRGYNYDE----
-D-FED-DDL---YGQSVED-DYC-ISPSTAAQFIYSRRD--KS-----------S-A---VDTG-EEYDY-
-EDLKESSKSP-SNHQ-----LSGVDQA----CLYSSLDCMREVLGDAVPDEILIEAVLKNKFDVQKALAEV
LEQDKIQ--NLKVKNVGA-----VSS----------------------------------------------
------------------------------------------------------------------------
----------------------------------------------GKIA-------KGVLL---S---PSE
VSADNVQSCC-------------PSSVNHLDSSSTPC-------------------------DFSGPVAKCG
LYHNSPVV-PSHCLLHKKKKLDRPKSEKK-LESCKLTE----ELSLADLINDMPR--------DPF--HESR
-ESQPSVRLSATDRLEGL------------------LPK----SLDAGL-LGPHA-----------------
-SECVPR-----------------GDTE-FK-----------------GI---PDL---------------K
L-L--------MIK-NT-PNKSLFVQ-----NKSLP---DFQNIPV------Q-----NSLR-NLNNPSH-L
T---------SSLE---NMTLD-------NLNASKKTEF--GSVPLVEQ----STTNS---IL-KKDSVQFS
Q-YESPS--------LAEL---------CQEHKENNA----------------------------DQCFT-S
PELCNP-SSA-SFT--------------------------DLSLGSF-------------------------
-----------P--LSQLSNRYQSS-----AGIS--ELTGSLSS--LAF-----------------------
----CK-ASPTRD--------LNNLSLSDLIAETI-DVDKSQIKND-------------CF--KFSLSE-MR
PSGIDSN--------ID-LSVLIKT--------PDFVPKS-V-VDQSTA--PTPGIKVMSSKLGKNSSSAK-
------DSKKNSKGSL-TRKLPFSLSWTKAL-AARPS-----AFAST-------------------------
----------------------------------------------------------------------LC
LRYP-PK----------------SCK-RHTLN-L---------------------YK-AFLY----------
SRQVQ------DIKDKEKSP------LIVITPFDFKSASPDDIVKANQRKAFTRE-----------------
------------------------------------------------------------------------
------------------------------------------------------------------------
------------------------------------------------------------------------
------------------------------------------------------------------------
------------------------------------------------------------------------
------------------------------------------------------------------------
------------------------------------------------------------------------
------------------------------------------------------------------------
-------------------------------------------------
>gi|1334023496|ref|XP_023567945.1|/1-629 HBS1-like protein isoform X2 [Octodon degus]
------------------------------------------------------------------------
------------------------------------------------------MARHRNVRGYNYDE----
-D-FED-DDF---YGQSVED-DYC-ISPSTAAQFIYSQRD--KP-----------S-V---DEPV-EESYY-
-DDLKDSSNSL-SHQQ-----LSGLDQA----RLYSCLDHMREVLGDAVADDILVEAVLKSKFDVQKALSFV
LEQDNVP--NLKDKSGRV-----MST----------------------------------------------
------------------------------------------------------------------------
----------------------------------------------RKIP-------KGVLF---S---SPK
DLAAKIQSSY-------------PQSENHLDCASKSF-------------------------DFSSSVAKDG
SY-NSSLV-PGQYLLHRKKNLDRPKSEKE-LELCKLPQ----GLSLADLTHNMPT--------D------SC
-KRQPPVRLSSTASLRSV------------------LSK----NVDADL-LRPHA-----------------
-SECVSK-----------------DNFA-FK-----------------GI---PDL---------------K
S-L--------MIG-CTT-DNNVLIR-----NSSPP---DSQGIPA------Q-----NKLG-SLNHPLY-L
P---------SSLEK--NITLD-------NLNPSKKAEV--GNVSLVEQ----SAK--------KNDSSQFS
H-CENPS--------LVEL---------FQEHKENDP----------------------------NQCFS-L
SDLCNQ-SSA-SFT--------------------------DLSLGSF-------------------------
-----------P--LSQLANRCQSS-----SGIS--ELTGSLSS--LAF-----------------------
----HK-ASPTRD--------FENLSLSDLIAETI-DVDSAQVKKD-------------PF--DARLSE-MK
SSGIDSN--------ID-LSVLIKT--------PDFVTKP-R-VDQLIS--PTSGTKVLSSKLGKNVNSFK-
------DNKKHNKGCL-TRTPPFSVSWTKAL-AARPS-----AFAST-------------------------
----------------------------------------------------------------------LC
LRYP-LK----------------SCK-RHTLD-L---------------------YK-AFLY----------
SRQVQ------DVKDKEISP------LVAITPFDFKSASPDDIVKANQKKAFTRE-----------------
------------------------------------------------------------------------
------------------------------------------------------------------------
------------------------------------------------------------------------
------------------------------------------------------------------------
------------------------------------------------------------------------
------------------------------------------------------------------------
------------------------------------------------------------------------
------------------------------------------------------------------------
-------------------------------------------------
>gi|674094087|ref|XP_008820311.1|/1-617 PREDICTED: HBS1-like protein isoform X3 [Nannospalax galili]
------------------------------------------------------------------------
------------------------------------------------------MARHRNVRGYNYDE----
-D-FED-DDF---YGQSVED-DYC-ISPSTAAQFIYSRRD--NA-----------T-----------EDDY-
-EDLKESSNSP-LNHQ-----LSEIDQA----RLYSCLDHMREVLGDAMPDEILIEAILKNKFDVQKALSAV
LEQGNVQ--NVQGRSERA-----VSA----------------------------------------------
------------------------------------------------------------------------
----------------------------------------------GKAA-------KGVLF---S---SFE
VSADNVQSSY-------------SQSENHLNCSSKSF-------------------------DFSSSIAKYG
S-HNSSVV-PSQYLLHRKKKLDRPKSEKE-LESCKLTK----ELSLADLIHSMPR--------D------SC
-ASQPSAGLPATDSLGSL------------------CSK----SLDADV-LRPPA-----------------
-SGCASK-----------------DDVA-FK-----------------GI---PDL---------------K
F-L--------MRE-SVKSNDSLVIH-----SSSLS---DFQNIPV------Q-----NCLD-SLNNPLQ-L
P---------RSLE-------D-------NLNPIN-TEV--GNTSLGGQ----SAKNN---IL-KPNSLSFS
Q-CGSLS--------LAEL---------FQKHREDSP----------------------------SQSFA-L
SDLCNQ-SSA-S-------------------------------VGSF-------------------------
-----------P--LSQLANCCQSS-----SGIS--ELTGSLSS--LAF-----------------------
----CK-ASPTRD--------LENLSLSDLIAGTI-ELDNSQIKKD-------------SF--ELTLSE-MR
NPGIDSN--------ID-LSVLIKT--------PNFVPKP-V-VDPSVA--PTPETKISCSKLGKNSSSAK-
------DSKKNKKDSL-TKKLPFSLAWTKAL-AARPS-----AFAST-------------------------
----------------------------------------------------------------------LC
LRYP-LK----------------SCK-RRTLD-L---------------------YK-TFLY----------
SRQVQ------DISDKELSP------LVAITPFDFKSASPDDIVKAHQKKAFTRE-----------------
------------------------------------------------------------------------
------------------------------------------------------------------------
------------------------------------------------------------------------
------------------------------------------------------------------------
------------------------------------------------------------------------
------------------------------------------------------------------------
------------------------------------------------------------------------
------------------------------------------------------------------------
-------------------------------------------------
>gi|617588785|ref|XP_007520095.1|/1-627 PREDICTED: HBS1-like protein isoform X2 [Erinaceus europaeus]
------------------------------------------------------------------------
------------------------------------------------------MARHRNVRGYNYDE----
-D-FED-DDL---YSQSLED-DYC-ISPSTAAQFIYSRRD--NP-----------S----------EGYDY-
-EDVKDSSNSL-LSHQ-----QSGIDQA----RLYSCLDHLREILGEAVPDDVLIEAVLKNKFDVQKALSMV
LEQDTMQ--TLKVNSEGA-----EST----------------------------------------------
------------------------------------------------------------------------
----------------------------------------------EKIS-------KGVLL---S---SSE
ISADNVESSC-------------PQSVNHMEYSGKPL-------------------------DFSSPVAKYG
LHHNSSVV-PSHYLFHKKKKLDRPKSEKE-LESCKLTK----GLSLVDLMDDVPR--------N------SY
--KQSTVRLLATDSLEGL------------------LSK----NQDADL-LRSHA-----------------
-SECVSK-----------------DDSA-FK-----------------GI---PDL---------------K
S-L--------MVK-NTTPNNSVLNQ-----NNSLP---DLQAIPL------Q-----NSLE-SLNHPLN-L
T---------DSLE---NTALH-------NLNASKMTDI--GNVSSVEK----RAKNY---IL-KKDSLQFS
Q-CENPS--------LAEL---------LQEHKENNP----------------------------SQCFP-L
SAICNQ-SST-SFT--------------------------DLSLGSF-------------------------
-----------P--LSQLANRCHSP-----TGVS--ELTGSLSS--LAF-----------------------
----CK-PSPTRD--------LENLSLSDLIAETI-DIDNSQIKKD-------------PF--KFSLSE-IS
SPGIDSD--------ID-LSVLIKN--------PNFVPKP-V-IDQPLS--PILGTKLVNSKLGKNSSSAK-
------D-KKSSKDPL-TRKSPFSLSWTKAL-AAKPS-----AFAST-------------------------
----------------------------------------------------------------------LC
LRYP-LK----------------SCK-RRTLD-L---------------------YK-TFLY----------
SRQVQ------DVKDKEISP------LTAITPFDFKSASPDDIVKANQKKVFTRE-----------------
------------------------------------------------------------------------
------------------------------------------------------------------------
------------------------------------------------------------------------
------------------------------------------------------------------------
------------------------------------------------------------------------
------------------------------------------------------------------------
------------------------------------------------------------------------
------------------------------------------------------------------------
-------------------------------------------------
>gi|354498093|ref|XP_003511150.1|/1-597 PREDICTED: HBS1-like protein isoform X1 [Cricetulus griseus]
------------------------------------------------------------------------
------------------------------------------------------MARHRNVRGYNYDE----
-D-FED-DDL---YGQSVED-DYC-ISPSTAAQFIYSRRD--NP--------------------V-EEYGY-
-EDRKESSNSL-LNHQ-----LNEIDQA----RLYSCLDHMREVLGDAVPDDILTEAVLRNKFDVQKALSVV
LEQDNVQ--NLKGKSERV-----VSA----------------------------------------------
------------------------------------------------------------------------
----------------------------------------------GKAS-------KGVLF---S---SSE
VSAKNVQNFY-------------PQSENHLDSSSKSV-------------------------DYSSSVAKRG
-SYNPSLV-PSHHLLHRKKKLDRPQSEKE-LESCKLTK----ELSLAHLTDDVPR--------DP------C
-ARQPSAALPPTDSLLS---------------------R----LSQT------PA-----------------
-SECAPE-----------------EDFA-FK-----------------GI---PDL---------------K
S-L--------MKE-SIAASGSLGVQ-----S-----------IPL------R-----NILG-SLNNPLH-L
S---------SSLE---N-----------NFNPSINRDV--------GQ----SAKNN---IV-KNKSLPFS
Q-CESPS--------LAEL---------CEEHRVNSP----------------------------SQCFT-L
SDLYNQ-SSA--------------------------------NLGSL-------------------------
-----------P--LSELANRSQSS-----NAVS--ELTGSLSS--LAF-----------------------
----SE-ASPTRD--------LENLSLSDLIAKTI-ELDNSQIKRD-------------AF--ELSLSE-LR
NPGIDSN--------ID-LSVLIKT--------PEFVPKP-V-VDPSVV--PAQDTKVLTSKLGKNSSSTK-
------DSKKNKKGSL-ARKAPLSLAWTKAL-AARPS-----AFAST-------------------------
----------------------------------------------------------------------LC
LRYP-LK----------------NCK-RRNLD-L---------------------YK-TFLY----------
SRQVQ------DVSDKEMSP------LVAITPFDFKSASPDDIVKANQKKAFTRE-----------------
------------------------------------------------------------------------
------------------------------------------------------------------------
------------------------------------------------------------------------
------------------------------------------------------------------------
------------------------------------------------------------------------
------------------------------------------------------------------------
------------------------------------------------------------------------
------------------------------------------------------------------------
-------------------------------------------------
>gi|524923260|ref|XP_005065882.1|/1-594 HBS1-like protein isoform X2 [Mesocricetus auratus]
------------------------------------------------------------------------
------------------------------------------------------MARHRNVRGYNYDE----
-D-FEE-DDL---YGQSVED-DYC-ISPSTAAQFIYSRRD--NP--------------------V-EEYGY-
-EDLKESSNSL-LNHQ-----LSEIDQA----RLYSCLDHMREVLGDAVPDDILTEAVLRNKFDVQKALSVV
LEQDNVQ--NLKGKSERV-----VSA----------------------------------------------
------------------------------------------------------------------------
----------------------------------------------GKAS-------KGVLF---S---SSE
ISAENVQNFY-------------PQSENHLDSSSKSA-------------------------DYSSSVAKCG
-SYNPSLV-PSPHLLHRKQKLDRSQSEKE-LESCKLTK----ELSLAHLTDDVPR--------DP------C
-ARQPSAALSPTGSLRS---------------------R----LSQT------PA-----------------
-SECAPE-----------------EDFA-FK-----------------GI---PDL---------------K
S-L--------MRE-SIAASGSLGV-------------------PV-----QK-----NILG-ILNNPLH-L
P---------SSLE---N-----------NCNPSINSD---------GK----SAKNN---IV-KNKSLPFS
Q-CESPS--------LAEL---------CEEHRENSQ----------------------------SQCFT-L
SDLCNQ-SAV--------------------------------SLGSL-------------------------
-----------S--LSELANRSYSS-----HAIS--ELTGSLSS--LAF-----------------------
----SE-ASPTRD--------LENLSLSDLIAKTI-ELDNSQIKSD-------------SF--ELSLSE-LR
NPGIDSN--------ID-LSVLIKT--------PEFVPKP-V-VDPSVA--SASDTKVLTSKLGKNSNSTK-
------DSKKNKKGSL-SRKAPLSLAWTKAL-AARPS-----AFAST-------------------------
----------------------------------------------------------------------LC
LRYP-LK----------------SCK-RRNLD-L---------------------YK-TFLY----------
SRQVQ------DVSDKEMSP------LVAITPFDFKSASPDDIVKANQKKAFTRE-----------------
------------------------------------------------------------------------
------------------------------------------------------------------------
------------------------------------------------------------------------
------------------------------------------------------------------------
------------------------------------------------------------------------
------------------------------------------------------------------------
------------------------------------------------------------------------
------------------------------------------------------------------------
-------------------------------------------------
>gi|505803867|ref|XP_004609071.1|/1-628 PREDICTED: uncharacterized protein LOC101550331 [Sorex araneus]
------------------------------------------------------------------------
------------------------------------------------------MARHRNVRGYNYDE----
-D-FED-DDL---YGQSVED-DYC-ISPSTAAQFIYSRRD--KP-----------S----------EEYDY-
-EEMKESSNSL-LSHQ-----LSGIDQA----RLYSCLDHLREILGDAVPDDTLIDAILKNNFDVQKALSVV
LEQDNTQ--KLKVKNEGA-----VPT----------------------------------------------
------------------------------------------------------------------------
----------------------------------------------GKIA-------KGVLL---S---SSE
VSADNVQSSC-------------SEPGNHLDCSSKPL-------------------------EFSGPVAKVG
SYHNSSVV-PSHYLLHKKKKFDRPKSEKK-LESCKLTK----GMSLAELIEDMPR--------N------SC
-KLQPSVSMSSADSLGGL------------------SVK----NVDADL-LRPHA-----------------
-SECVPK-----------------DDSV-FR-----------------GI---PDL---------------K
S-L--------MTK-NTALNNSFLIQ-----NNSLP---DLQNIPV------Q-----NSLE-SLSSPLH-L
S---------GPLE---GIILD-------NLNASKTPEV--GSVSSVEQ----NAKNY---LS-KNDNLKFS
H-CQSSS--------LAEL---------FQEHKEKNP----------------------------SQCFI-L
SDTCNQ-PST-SFT--------------------------DLSLGSF-------------------------
-----------P--LSQLANRSHSS-----TGIP--ELTGSLSS--LAF-----------------------
----RK-PSPTRD--------LENLSLSDLIAETI-NIDNSQIEKE-------------SS--KVSLSE-VN
SPGIDAN--------ID-LSVLIKT--------PDSIPKP-I-VERSVA--PAPGTKLLSSKLGKSSNTVM-
------DNRSN-KSSL-TRKPPFPLSWTKAL-AARPS-----AFAST-------------------------
----------------------------------------------------------------------LC
LRYP-LK----------------NYK-RRTLD-L---------------------YK-TFLY----------
SRQVQ------DIKDKELSP------VIAITPFDFKSASPDDIVKANQKKAFTRE-----------------
------------------------------------------------------------------------
------------------------------------------------------------------------
------------------------------------------------------------------------
------------------------------------------------------------------------
------------------------------------------------------------------------
------------------------------------------------------------------------
------------------------------------------------------------------------
------------------------------------------------------------------------
-------------------------------------------------
>gi|852779977|ref|XP_012882309.1|/1-623 PREDICTED: HBS1-like protein isoform X2 [Dipodomys ordii]
------------------------------------------------------------------------
------------------------------------------------------MARHRNVRGYNYDE----
-D-FED-DDL---YGQSVED-DYC-ISPSTAAQFIYSRRD--KP-----------V-----------DYDY-
-EELKDSPNSH-LNHQ-----LSEIDQA----RLYSCLDHMREVLGDAVSDEILIEAILKNKFDVQKALSMV
LEQDNVQ--KLKDKSEKA-----VAT----------------------------------------------
------------------------------------------------------------------------
----------------------------------------------GKIA-------KGVLF---P---SFE
VSADNVQSSY-------------HQPENHLNWNSKC--------------------------DFSSLGAKNG
SYH-ASVV-PSNYSLHRKKKLDRPKIEKK-LESCKLPK----ELSLADLIHEMPR--------D------SC
-KSQPSVGLSSTDSLESP------------------LSK----NVDTDL-LRPYI-----------------
-SKCVPK-----------------DDLV-FK-----------------GI---PDL---------------K
S-L--------MRE--NRTANNLSFQ-----NSSVL---DFQSNLV------E-----NSLG-TLNNPLH-L
T---------SSLE---NMTLG-------NLNLVEKTEV--GNVSLVEP----SAKNS---SL-KNDSLHFA
Q-HGSPS--------LTEL---------VEKHEENNP----------------------------NQCYT-L
SDLCNQ--SA-SFP--------------------------NLSLGSF-------------------------
-----------P--LSQLANRTQSS-----TGIS--DLTGSLSS--LAF-----------------------
----CK-ASPSRD--------LENLSLSDLIAETI-DVDNSQIRKD-------------SF--DLNLSE-IR
PAGIDSN--------ID-LSVLIKS--------SDFVPKS-T-VDQSVT--PTPGTKVLGSKLGKNVNSAK-
------D-KKTNKGCV-TRKSPFSLSWTKAL-AARPS-----AFAST-------------------------
----------------------------------------------------------------------LC
LRYP-LK----------------SGK-RHALD-L---------------------YK-TFRY----------
NRQVE------DGKDKEISP------LVAITPFDFKSASPDDIVKANQKKAFSRE-----------------
------------------------------------------------------------------------
------------------------------------------------------------------------
------------------------------------------------------------------------
------------------------------------------------------------------------
------------------------------------------------------------------------
------------------------------------------------------------------------
------------------------------------------------------------------------
------------------------------------------------------------------------
-------------------------------------------------
>gi|504149816|ref|XP_004587309.1|/1-631 PREDICTED: HBS1-like protein isoform X2 [Ochotona princeps]
------------------------------------------------------------------------
------------------------------------------------------MARHRNVRGYNYDE----
-D-FED-DDL---YGQSVED-DYC-ISPSTAAQFIYSRRD--EP-----------S-V---AEPV-EEYDY-
-EDLKQPSNSI-SSHQ-----LSEIDQA----RLYSCLDHMREVLGDAVPDEILIEAVLKNKFDVQKALSVV
LEQDNLQ--NLKDESDGV-----VSS----------------------------------------------
------------------------------------------------------------------------
----------------------------------------------GKTA-------KGVLF---S---SSE
ISAENTQNSY-------------FQSGKHLNCSSKSF-------------------------DFSSSVAKYG
LYHKPLVV-PSHCLPHRKQKLERPQSEKK-LESCKLTR----ELSVADLIHNIPR--------D------SC
-TSQPSVRLSSKDSLENL------------------LSK----NPHANL-LSHQV-----------------
-LDCVSK-----------------DDSA-FR-----------------GI---PDL---------------E
S-L--------MIK-NARPNNS---------NNLPP---DFQNIPE------Q-----SNLA-SLNNHIQ-L
T---------SSLE---NMTLD-------NLNTDKEVEL--GSISLVGP----SAKNH---IL-KKDSSQLS
Q-RGSTS--------LAEL---------FQEHQETSP----------------------------SQCLT-L
SDLCSQHSSS-SFS--------------------------DLSLGSF-------------------------
-----------P--LSQLANHCQSS-----TEIS--ELSGSLSS--LAF-----------------------
----HK-TSPTRD--------LENLSLSDLIAETI-AVDSSQIKKD-------------SL--ERSSSE-MK
SPGIDSN--------ID-LSVLIKT--------SDFVPKP-V-VDELVP--PTSGTKVLSSRVGKNSSSIK-
------DIKKNKKGSL-SRRTPFSVSWTKAL-AARPS-----AFAST-------------------------
----------------------------------------------------------------------LC
LRYP-LK----------------GHK-RRAID-L---------------------YK-TFLY----------
SRQVQ------DVKDKEISP------LVAITPFDFKSPSPDDIVKAHQKQAFTRE-----------------
------------------------------------------------------------------------
------------------------------------------------------------------------
------------------------------------------------------------------------
------------------------------------------------------------------------
------------------------------------------------------------------------
------------------------------------------------------------------------
------------------------------------------------------------------------
------------------------------------------------------------------------
-------------------------------------------------
>gi|585655822|ref|XP_006885026.1|/1-619 PREDICTED: uncharacterized protein LOC102873480 [Elephantulus edwardii]
------------------------------------------------------------------------
------------------------------------------------------MARHRNVRGYNYDE----
-D-FED-DDL---YGQSVED-DYC-ISPSTAAQFIYSRRD--KS-----------S------EPG-EEYDY-
-EDLKESSNSF-SNHQ-----LHGVDQA----RLHSCLDYMREVLGDAIPDEILIEAVLKSKFDVQKALAMV
LEEDKVQ--NLKVRSDKA-----VAT----------------------------------------------
------------------------------------------------------------------------
----------------------------------------------GETA-------KGVLF---S---SSE
VSVNNVQSYC-------------PLSANDLDYNSTPF-------------------------DFSDAVSKCG
LYCNSPIV-PSHSLLHKKKKLDRPTSGKK-LESCKLPE----EVSLADLINDMPR--------DSL--YESC
-KSEPSVRLSSTDSLESV------------------LSQ----SINADL-LRPHA-----------------
-SECVSQ-----------------GDTE-FR-----------------GI---PDL---------------K
S-S--------VIK-----STPVCVE-----HKSLP---DFQNIPV------Q-----NS------------
-----------SLE---RLTLS-------NFNAHKKTKF--ENTSRAGQ----SAKNS---IL-KNDTFPFS
R-YESPS--------LAEL---------SQEHKD-SP----------------------------EQRFP-S
SDLCNS-SSA-SFT--------------------------DFSLGSF-------------------------
-----------P--LSQLANQHQSP-----PGLS--ELTGSLSS--LAF-----------------------
----CK-ASPTRD--------LKNLSLSDLIAETI-DVDKSQIKKD-------------FF--KFSLPD-NR
SSGIDSN--------ID-LSVLIKT--------PDFGPKS-I-VDRSIV--ATPGSTVQSLKLGKNSSYDK-
------NNKKNNTASL-SRKSPFSLSWTKAL-AARPS-----AFAST-------------------------
----------------------------------------------------------------------LC
LHYP-SK----------------SCK-RRTLH-L---------------------YK-TFLY----------
GRQVQ------DVKDKEKSP------LIKITPFDFKSASPDDIVKANQKKAFTRE-----------------
------------------------------------------------------------------------
------------------------------------------------------------------------
------------------------------------------------------------------------
------------------------------------------------------------------------
------------------------------------------------------------------------
------------------------------------------------------------------------
------------------------------------------------------------------------
------------------------------------------------------------------------
-------------------------------------------------
>gi|532036238|ref|XP_005361008.1|/1-608 PREDICTED: HBS1-like protein isoform X2 [Microtus ochrogaster]
------------------------------------------------------------------------
------------------------------------------------------MARHRNVRGYNYDE----
-D-FEE-DDL---YGQSVED-DYC-ISPSTAAQFIYSRRD--NP--------------------V-EEYGY-
-EDLKESSNSL-LNHQ-----LSELDQA----RLYSCLDHMREVLGDAAPDDILIEAILKNKFDVQKALSVV
LEQDNVQ--NMKEKSKRA-----VSA----------------------------------------------
------------------------------------------------------------------------
----------------------------------------------GKAS-------KGVLF---S---SNE
VSVENVQNSC-------------PQSENHLDSNSKSS-------------------------DCSSAIAKYG
-SHNSSLV-PSHYLLHRKKKLDRPQSEKE-LESCKLTK----ELSLTPLTDDVPR--------DP------C
-AHQPSVSLSPTVSLQSG------------------PCK----TADA------PA-----------------
-SECAPE-----------------EDFT-LK-----------------GI---PDL---------------K
S-L--------MRG-NMAASASRGVQ-----SSVLP---DFQSMPV------Q-----TILG-SLNNPLH-L
P---------VPLE---N-----------NFNPSINTEA--------GQ----SAKNN---IV-KNNSLPFF
Q-CESLS--------LAEL---------VEEHRENSP----------------------------SQCFT-L
SDLCNQ-SSA--------------------------------SLGSL-------------------------
-----------P--LSQLANRSPSS-----NEVS--ELTGSLSS--LAF-----------------------
----SK-TSPTRD--------LENLSLSDLIAKTI-ELDKSPIKRD-------------SF--ELSLSE-LR
NPGIDSN--------ID-LSVLIKT--------PEFVSKP-V-ADPSVA--PTADTKVLTSKLGKNSSSTK-
------DSKKTKRGSL-AKKAPLSLAWTKAL-AARPS-----AFAST-------------------------
----------------------------------------------------------------------LC
LRYP-LK----------------SCR-RRTLD-L---------------------YK-TFLY----------
SRQVQ------DVSDKEMSP------LIAITPFDFKSASPDDIVKANQKKAFTRE-----------------
------------------------------------------------------------------------
------------------------------------------------------------------------
------------------------------------------------------------------------
------------------------------------------------------------------------
------------------------------------------------------------------------
------------------------------------------------------------------------
------------------------------------------------------------------------
------------------------------------------------------------------------
-------------------------------------------------
>gi|507534665|ref|XP_004651381.1|/1-610 PREDICTED: uncharacterized protein LOC101600784 [Jaculus jaculus]
------------------------------------------------------------------------
------------------------------------------------------MARHRNVRGYNYDE----
-D-FED-DDL---YGQSVED-DYC-ISPST------------------------------------EEYDY-
-EELKDSPNSL-LNHQ-----LSEIDQA----RLHSCLDHMREVLGDALSDEVMIEAVLKNKFDVQKALSVV
LEQDNVQ--SLKGKSERA-----APA----------------------------------------------
------------------------------------------------------------------------
----------------------------------------------GKTV-------KGVLF---S---SFD
VSDDSVQSSD-------------PQSNDHLYCSGKSF-------------------------DFCSLVAKCG
S-HNSTLV-PSHCLHHRKKKLDRPKSEKK-LESCKSTK----ELSLADLIHDLPR--------D------SC
-SSQPSVGLPPPDSLGSL------------------LSK----TQNAEF-LSPPA-----------------
-FEGVSK-----------------DDLA-FK-----------------GI---PDL---------------K
S-L--------MRE-NTASNDSLFIK-----NSSLP---DFQNIPV------Q-----STLG-NLSSFLH-L
P---------SSLE---NTSLD-------NLNPSINTEV--GNISLVEQ----SARNN---IL-RSDRFPLS
Q-CEHPS--------LTEL---------LQEHKGNSP----------------------------GQHTA-S
ADMCIQ-SSA-S-------------------------------LGSV-------------------------
-----------P--LSQLSTRCQSS-----NGIS--ELTGSLSS--LAF-----------------------
----CK-TSPTRD--------LENLSLSDLIGEMI-DLDQSKIEKD-------------SF--ESSLSE-MR
NPGIDSN--------ID-LSVLIRT--------PAFDPQP-I-VNSSVA--PTPGSKVLCSKLGNNANSTK-
------DSKKNKKGSL-SRKPPLSVSWTKAL-EARPS-----AFAST-------------------------
----------------------------------------------------------------------LC
LRYP-LK----------------SCK-RRALD-L---------------------YK-TFLY----------
SRQVQ------DVKDKEISP------LVTITPFDFKSASPDDIVKANQKKAFARE-----------------
------------------------------------------------------------------------
------------------------------------------------------------------------
------------------------------------------------------------------------
------------------------------------------------------------------------
------------------------------------------------------------------------
------------------------------------------------------------------------
------------------------------------------------------------------------
------------------------------------------------------------------------
-------------------------------------------------
>gi|690431211|ref|XP_009317353.1|/1-349 PREDICTED: uncharacterized protein LOC103912701 [Pygoscelis adeliae]
------------------------------------------------------------------------
------------------------------------------------------------------------
------------------------------------------------------------------------
------------------------------------------------------------------------
------------------------------------------------------------------------
------------------------------------------------------------------------
------------------------------------------------------------------------
------------------------------------------------------------------------
------------------------------------------------------------------------
------------------------------------------------------------------------
-------------------------------------------------------M---------------Q
T-V--------VCD--SLSS-----E-----D-SIP---FVSSNIS-----DC-----NSNT-DFYSPPC-L
T---------SALG---KLALDNEV----SHTVNRKNELLEDFSSLVQSRKQQSPSSD---MA----ALPVL
R-SGSTS--------LADL---------LQEHQESSA----------------------------SHCYS-L
ADLYSQ-STA-SLT--------------------------DKKLGTS-------------------------
-----------P--LSRLVSQPQTS-----GGMP--ELTGSLSS--LAL-----------------------
----SK-VSPLKE--------VENLSLSDLIAETI-EVDKTQQRTD-------------VP--MLNVAE--S
RPSKRTS--------ID-LSALVKN--------AGVSAEENV-VGQSNI--LSPETKLLKEKQGKCSGFAK-
------TNKKPKRGLT-PKRQDLSLSWMKAL-RARPS-----AFALT-------------------------
----------------------------------------------------------------------LC
LRYP-PK----------------GYK-RHTIG-M---------------------HK-AFLY----------
SRQVQ------DVKPKETGP------IIAITPFDFKSASPDDIVKANQKRAFTRE-----------------
------------------------------------------------------------------------
------------------------------------------------------------------------
------------------------------------------------------------------------
------------------------------------------------------------------------
------------------------------------------------------------------------
------------------------------------------------------------------------
------------------------------------------------------------------------
------------------------------------------------------------------------
-------------------------------------------------
>gi|1211419952|ref|XP_021495978.1|/1-607 HBS1-like protein isoform X2 [Meriones unguiculatus]
------------------------------------------------------------------------
------------------------------------------------------MARHRNVRGYNYNE----
-D-FED-DDL---YSQSVED-DYC-ISPSTAAQFIYSRRD--NP--------------------V-EEYSY-
-EDLKESS-----SHQ-----LSDIDQA----HLYSCLDHMREVLGDAVPDDILTEAILQHKFDVEKALSMV
LEQESVQ--NLKGKSERG-----VPA----------------------------------------------
------------------------------------------------------------------------
----------------------------------------------GKPS-------KGVLL---S---SFE
VSPENVQHSY-------------PQSENHLDSSSKS--------------------------ECCSSVAKYG
-SHSSSLV-PSQYLLHRKKKLERPKSEKE-LESCKLTR----ELSLAHLIDDMPR--------DS------C
-ASQPSVRLPPSDSTQSQ------------------LPK----TLDADM-LRPPP-----------------
-SECAPE-----------------DDFT-LK-----------------GI---PDL---------------K
S-L--------MRG-NIAASGSLGVQ-----SSSLP---DFRSIPM------Q-----SILG-TLNNPLH-L
S---------SPVE---N-----------NFNSNISTEL--------GQ----GAKNN---IV-KNDTLLFS
Q-CGSPS--------LADL---------FEEHRENSR----------------------------SQFFA-L
PGLCSP-S-A--------------------------------SLGSL-------------------------
-----------P--LAHLADRSQVS-----NTVS--ELTGSLSS--LAF-----------------------
----CK-ASPTRD--------LENLSLSDLIAKSI-ELDNSQIKRD-------------SF--ELSLSE-MR
SPGVDSN--------ID-LSVLIKT--------PEPVPKP-V-VDLSVT--PTPEAKVLSSKLGEHSSSTK-
------ESKKNKKGSL-PRKAPLSVSWTKAL-AARPS-----AFAST-------------------------
----------------------------------------------------------------------LC
LRYP-VK----------------SCK-RHTLE-L---------------------YK-TFLY----------
SRQVQ------DVSDKEISP------LVAITPFDFKSASPDDIVKANQRKAFTRE-----------------
------------------------------------------------------------------------
------------------------------------------------------------------------
------------------------------------------------------------------------
------------------------------------------------------------------------
------------------------------------------------------------------------
------------------------------------------------------------------------
------------------------------------------------------------------------
------------------------------------------------------------------------
-------------------------------------------------
>gi|1195672334|ref|XP_021029460.1|/1-611 HBS1-like protein isoform X1 [Mus caroli]
------------------------------------------------------------------------
------------------------------------------------------MARHRNVRGYNYDE----
-D-FED-DDL---YGQSVED-DYC-ISPSTAAQFIYSRRD--NP--------------------E-EEYGY-
-EDLRDSSNSL-LNHQ-----LSEIDQA----RLYSCLDHMREVLGDAVPDDILIEAILKHKFDVQKALSVV
LEQDGVQ--PLKEKSERA-----VCA----------------------------------------------
------------------------------------------------------------------------
----------------------------------------------EQPS-------KGVLF---S---SFG
VSPQDVHHSF-------------LQSENHLDSSSKPF-------------------------DCCSSIAEYG
-SHSSSLE-PRHYLLHRKEKHDRSQSEKE-LESCKLTK----ELALAHLIHDTPR--------DS------C
-ARQPSARLPPSASGQSE------------------LLK----SLGADE-VRPPA-----------------
-SACAPE-----------------EDFT-FK-----------------GI---RDL---------------E
S-P--------MRE-DIVTSGSLGIQ-----SSSLP---DFQSTPV------Q-----NVSG-SLSNPLL-L
S---------SPVE---N-----------N--STINTEV--------EQ----SAKNN---IV-KNNSLPFS
Q-RESPS--------LAEL---------FEEHRGNSS----------------------------GQCFT-L
SDLCNQ-SPA--------------------------------SLGSL-------------------------
-----------P--LSQLANRSQSA-----NGVS--ELTGSLSS--LAF-----------------------
----CK-AAPTRD--------LENLSLSDLIAKTI-ELDDSQIKRD-------------SF--ELSLSE-MR
SPEVDSN--------ID-LSVLIKT--------PEFVPKP-V-VAPSVA--LTPDTKVLSSKLGKPSSSTK-
------DSMKAKGASL-ARKAPLSLPWTKAL-AARPS-----AFAST-------------------------
----------------------------------------------------------------------LC
LRYP-LK----------------SCK-RRTLE-L---------------------YK-TFLY----------
SRQVQ------DVSDKEISP------LAAITPFDFKSASPDDIVKANQKKAFTRE-----------------
------------------------------------------------------------------------
------------------------------------------------------------------------
------------------------------------------------------------------------
------------------------------------------------------------------------
------------------------------------------------------------------------
------------------------------------------------------------------------
------------------------------------------------------------------------
------------------------------------------------------------------------
-------------------------------------------------
>gi|223634002|ref|NP_001138681.1|/1-612 HBS1-like protein isoform 3 [Mus musculus]
------------------------------------------------------------------------
------------------------------------------------------MARHRNVRGYNYDE----
-D-FED-DDL---YGQSVED-DYC-ISPSTAAQFIYSRRD--NP--------------------E-EEYGY-
-EDLRESSNSL-LNHQ-----LSEIDQA----RLYSCLDHMREVLGDAVPDDILTEAILKHKFDVQKALSVV
LEQDGVQ--PWKEKSERA-----VCA----------------------------------------------
------------------------------------------------------------------------
----------------------------------------------GQPS-------KGVLF---S---SFG
VSPQNVHHSY-------------LQSENHLDSSSKPF-------------------------DCCSSIAEYG
-SHSSSLE-PRHYLLHRKEKHDRPQSEKE-LESCKLTK----ELALAHLIHDTPR--------DS------C
-ARQLSARLPPSDSGQSE------------------LLK----SLGADV-VRPPA-----------------
-SACAPE-----------------EDFT-FK-----------------GI---RDL---------------E
S-L--------VRE-DVVTSGSLGIR-----SSSLP---DFQSTPV------Q-----NVSA-SLSNPLL-L
S---------SPVE---N-----------N--SSINTEV--------EQ----SAKNN---IV-KTNSLPFS
Q-RESPS--------LAEL---------FEEHRGSSS----------------------------GQCFT-L
SDLCNQ-SPA--------------------------------SLGSL-------------------------
-----------P--LSQLANRSQSA-----NGVS--ELTGSLSS--LAF-----------------------
----CK-AAPTRD--------LENLSLSDLIAKTI-ELDNSQINRD-------------SF--EFSLSETMR
SPEVDSN--------ID-LSVLIKT--------PEFVPKP-V-VDPSVA--VTPDTKVLSSKLGKPSNSTK-
------DSMKPKRASL-ARKAPLSLPWTKAL-AARPS-----AFAST-------------------------
----------------------------------------------------------------------LC
LRYP-LK----------------SCK-RRTLE-L---------------------YK-TFLY----------
SRQVQ------DVSDKEISP------LAAITPFDFKSASPDDVVKANQKKAFTRE-----------------
------------------------------------------------------------------------
------------------------------------------------------------------------
------------------------------------------------------------------------
------------------------------------------------------------------------
------------------------------------------------------------------------
------------------------------------------------------------------------
------------------------------------------------------------------------
------------------------------------------------------------------------
-------------------------------------------------
>gi|1195530702|ref|XP_021076584.1|/1-611 HBS1-like protein isoform X3 [Mus pahari]
------------------------------------------------------------------------
------------------------------------------------------MARHRNVRGYNYDE----
-D-FED-DDL---YGQSVED-DYC-ISPSTAAQFIYSRRD--NP--------------------E-EEYGY-
-EDLRESSNSL-LNHQ-----LSEIDQA----RLYSCLDHMREVLGDAVPDDILTEAILKHKFDVQKALSVV
LEQDGAQ--PLKERSERA-----VCA----------------------------------------------
------------------------------------------------------------------------
----------------------------------------------GQPS-------KGVLF---S---SFD
VSPKNVHHSY-------------LQSENHLDSSSKPF-------------------------DCCSSVAECG
-SHSSSLE-PRHYLLPRKEKRDRPQSEKE-LESCKLTK----ELALAHLVHDPPG--------DC------C
-ARQPSARLPPSDHGQSE------------------LLK----SLDADV-VRPPA-----------------
-SACAPE-----------------EDFT-LK-----------------GI---RDL---------------E
S-L--------MRE-DVVRSGSLGIQ-----SSSLP---DFQSTPV------Q-----NVLG-SLSNPLH-L
S---------SPVE---N-----------N--SSISTEV--------EQ----SAKNN---IV-KNKSLPFS
Q-RECPS--------LAEL---------FEEHRGNSS----------------------------GQCCA-L
THLCDQ-SPA--------------------------------SLGAL-------------------------
-----------P--LSQLASRSQPA-----NGVS--ELTGSLSS--LAF-----------------------
----CK-TAPTRD--------LENLSLSDLIAKTI-ELDNSQIKRD-------------SF--EVSLSE-IR
SPEVDST--------ID-LSVLIKT--------PEFVPKP-V-VDPSVA--LTPDTKVLSSKLGKPSNSTK-
------DSMKTKRASL-ARKAPLSLPWTKAL-AARPS-----AFAST-------------------------
----------------------------------------------------------------------LC
LRYP-LR----------------SCK-RRTLE-L---------------------YK-TFLY----------
SRQVQ------GVSGTEISP------LAAITPFDFKSASPDDTVKANQKKAFTRE-----------------
------------------------------------------------------------------------
------------------------------------------------------------------------
------------------------------------------------------------------------
------------------------------------------------------------------------
------------------------------------------------------------------------
------------------------------------------------------------------------
------------------------------------------------------------------------
------------------------------------------------------------------------
-------------------------------------------------
>gi|395535001|ref|XP_003769521.1|/1-638 HBS1-like protein isoform X2 [Sarcophilus harrisii]
------------------------------------------------------------------------
------------------------------------------------------MARHRNVRGYNYDE----
-D-FED-DDL---YGQSVED-DYC-ISPSTAAQFIYSRHD--KP-----------SSF---VEPV-EEYDY-
-EDTKEPTNSI-SNHQ-----LSGIDQA----RLYSCLDHMREVLGDDVPDQTMIEAVLQSKFDVEKALAMV
LEQDKKQ--T---KSEEA-----ISM----------------------------------------------
------------------------------------------------------------------------
----------------------------------------------GKAT-------KGVLF---C---SSE
VSTDNVQCFF-------------PSSVNHSGCSSNPF-------------------------EFCDSVPKDG
LSCNSSNI-LSHRLLHKKKKLDRPHSDKK-LESCKSSK----ELSLADLINDMPH--------DSF--YESL
-NSQPKVKFSSRSDLENM------------------ISD----SVDGKL-LG-AD-----------------
-SSVSPS-----------------LDISEYK-----------------GG---PDL---------------K
A-L--------MQT-KRSDS-SLSIE-----NNLLP---IVENIPV------Q-----NNME-SINS-FY-L
T---------NTLE---NMTLDNNVSHLQNKKAELSGTV-----LSAQQ----CSKKH---NL-EKDRVQFS
K-CESPS--------LTEL---------FQEHKENNP----------------------------SQYFS-L
SDLCNQ-SSA-SFT--------------------------DKSLGST-------------------------
-----------P--LSQIT-QYQSS-----TGIP--ELTGSLSS--LAF-----------------------
----SK-ASPTRD--------LENLSLSDLIAESINEVDKSQIKKD-------------PS--MLDLPE-IK
SSAVDSN--------ID-LSVLIKT--------PEIFPKP-I-ENQSNI--LISGAKVPSSKLVKNSSFSK-
------ENKKSKKGYI-TRKPAFSLSWTKAL-AARPS-----AFAST-------------------------
----------------------------------------------------------------------LC
LRYP-PK----------------TCK-RHTFD-L---------------------YK-TFLY----------
SRQVQ------EVKDKEIGP------LKVITPFDFKSASPDDIVKANQKKAFTRE-----------------
------------------------------------------------------------------------
------------------------------------------------------------------------
------------------------------------------------------------------------
------------------------------------------------------------------------
------------------------------------------------------------------------
------------------------------------------------------------------------
------------------------------------------------------------------------
------------------------------------------------------------------------
-------------------------------------------------
>gi|719750414|ref|XP_010212765.1|/1-396 PREDICTED: uncharacterized protein LOC104567624 [Tinamus guttatus]
------------------------------------------------------------------------
------------------------------------------------------------------------
------------------------------------------------------------------------
------------------------------------------------------------------------
------------------------------------------------------------------------
------------------------------------------------------------------------
------------------------------------------------------------------------
------------------------------------------------------------------------
-------------MLPNAKISNIPLSEKKGLKSSSLAIS-------SCFSDDLGK--------GLL--YEPV
-NKQAGDPLPKSANAVSS------------------ILG----SENAYFGIGSNT-----------------
-SGKTSF-----------------KKPE-CK-----------------EI---QDL---------------K
S-L--------LMQ--NVIC-----E-----D-SI------SSDTY-----DC-----HSNA-NFGSPHG-L
A---------SPLG---KLALDSGV----SHPVNRRNEL-ENLSLLKQDRKQESPSLA---MA----ALPVS
K-SGGAS--------LADL---------LQAHQESSA----------------------------TCCYS-L
ADLYAQ-STA-SLT--------------------------DMKLGTS-------------------------
-----------S--LSQLVSQPQTS-----GVIP--ELTESLSS--LAL-----------------------
----SK-VSPVKD--------FESLSLSDLIAETI-EVDKTQQGKD-------------F---MQSVTE--V
KPSKRAK--------ID-LSSTIKK--------ADTSVEQNA------------------------------
-------------------RQDLTPSWVKAL-HARPS-----PFALT-------------------------
----------------------------------------------------------------------LC
LCYP-PK----------------GYK-RRVVG-V---------------------HK-AFLY----------
SRQVQ------EVKPEETGP------VVAITPFDFQSASPDDIVKAKQKKAFIRE-----------------
------------------------------------------------------------------------
------------------------------------------------------------------------
------------------------------------------------------------------------
------------------------------------------------------------------------
------------------------------------------------------------------------
------------------------------------------------------------------------
------------------------------------------------------------------------
------------------------------------------------------------------------
-------------------------------------------------
>gi|530567707|ref|XP_005280364.1|/1-650 HBS1-like protein isoform X2 [Chrysemys picta bellii]
------------------------------------------------------------------------
------------------------------------------------------MARHRNVRGYNYDE----
-D-FED-DDL---YGQSVED-DCC-ISPSTAAQFIYSRRD--KP-----------SAF---AERLEE-YGY-
-EDAEEPAKNITSNHQ-----LTGVDQA----RLYSCLDQMREVLGETAPEQVMVEAVLNSKFDVQKALDLV
LAQDSKQ--NVKTKNEEA-----VITGKTTKGDLLCSETFTYSENLSYLIENSSANTNMSKLSSLTVKSKSP
SYFSTLSDKTLFKAKHSNISSIEKKISESSNKSSGVLY----------------------------------
----------------------------------------------SSLS-------N--------------
---DMYEESC-------------YESV---------------------------------------------
-------------------------SKHV-AVRLPDNT---------------------------S--TVSL
--------ISSNEGKICF-------------------------SVGAEL-LEASQ-----------------
-SENPAW-----------------KQLE-CK-----------------ES---QDL---------------K
P-L--------LMQ--NITNDYLSLQ-----DRGLR---GAQNSSD------H-----NSKG-SMDSSLG-L
M---------SAVG---KLALDNDI----NCTQNRKTEHFENFPSFLQS----TKQDI---SSSEMGSLPFS
K-SGGPS--------LADL---------LQEHQESNS----------------------------SHCCS-L
SDLYNQ-SSM-SFI--------------------------DLKLGSS-------------------------
-----------P--LSQLAGQHQAA-----TGLS--ELTGSLSS--LAL-----------------------
----SQ-ASPVRE--------LENLSLSDLIAETI-EVDKPQEAKD-------------SS--RFSIAEMWP
SAGVNTN--------ID-LSVLIKN--------PEVSAEA-V-VRQANT--IVPETKVLSSKQGKNIILVK-
------GNKKGKKGRI-SKSQDLSLSWMKAL-CARPS-----AFALT-------------------------
----------------------------------------------------------------------LC
LRYP-PK----------------GYK-RRTID-I---------------------HK-TFLY----------
SRQVQ------EVKNKESDP------LISITPFDFKSASPDDIVKAGQKRAFTRE-----------------
------------------------------------------------------------------------
------------------------------------------------------------------------
------------------------------------------------------------------------
------------------------------------------------------------------------
------------------------------------------------------------------------
------------------------------------------------------------------------
------------------------------------------------------------------------
------------------------------------------------------------------------
-------------------------------------------------
>gi|1176092398|ref|XP_020616683.1|/1-386 putative protein TPRXL [Orbicella faveolata]
------------------------------------------------------------------------
------------------------------------------------------------------------
------------------------------------------------------------------------
------------------------------------------------------------------------
------------------------------------------------------------------------
------------------------------------------------------------------------
------------------------------------------------------------------------
------------------------------------------------------------------------
------------------------------------------------------------------------
---------------------------------MSFASKSL---LSAPLGSLSHP-----------------
-GKLLSG-----------------SSPLSLF-----------------QT---SSQ---------------H
SVL--------SVP-LSSLSGQVGSQ-----SLSEPLKTTPQNPPVLLCKPES-----SSLS---YPTPL-L
S---------ISLS---TLSQTPTS----ECDVQKANFLG----DPLLSTSLSSLSCSQNFSLGQPSALSMS
S-SSSSSGKFSLGQPLASLS--------LSSASSSSSS------------------------SLLSQPVC--
PLIASQ-TSK-AFE----SLSTLSR--------------------AV-------------------------
-----------E--IPSVEVQEEEH----KHGTSD------------SL-----------------------
----CQ-----------------KLHNADSVGNAS---DSNPKEKD-------------YN--HNHKEE--K
KPSAISV--------------ISST--------FDSSVVQ-----EGTRSLYAIDEKPLASPIKLTVDICNA
--------RFQKKYVDRERQQTRTLDSTPPL-AAKPS-----MFALA-------------------------
----------------------------------------------------------------------LC
YSTQ--A----------------SAK-KPSAD--KPV-------------------K---------------
QNVVN------DINNSSFIN---------ITPFNFCSPSPDDVVNEKQKRAFSRKK----------------
------------------------------------------------------------------------
------------------------------------------------------------------------
------------------------------------------------------------------------
------------------------------------------------------------------------
------------------------------------------------------------------------
------------------------------------------------------------------------
------------------------------------------------------------------------
------------------------------------------------------------------------
-------------------------------------------------
>gi|620981491|ref|XP_007671121.1|/1-589 PREDICTED: HBS1-like protein isoform X3 [Ornithorhynchus anatinus]
------------------------------------------------------------------------
------------------------------------------------------MARHRNVRGYNYDE----
-D-FED-DDL---YGQSVED-DYC-ISPSTAAQFIYSRRD--KP-----------PSC---VEPVEEEYDA-
-EDPKESTNSI-SNHQ-----LSGLDQA----RLYSCLDHMREVLGEAIPEQMMIDAVLRSKFDVEKALAVV
LEQDRKL--DLKNKSEEQ-----VSS----------------------------------------------
------------------------------------------------------------------------
----------------------------------------------GEIT-------KGDLF---C---SSE
ILVNNIKRFF-------------PSLGNHSECADTSL-------------------------GRCGPVAK--
---DESLK-LSDRMLRKVKKLDKPPCEKN-LGLHRSSK----EFPFS---HEDPF--------GE-----SP
-KNQAPVSLG--------------------------------------------------------------
-AGCHSL-----------------YDPE-NK-----------------GV---PSL---------------E
S-V--------MQQ----TAKSSSVL-----GRCLP----AQSIPL------F-----NSLE-SFETPLS-L
T---------NSLE---SLTLA---------NKANLSE----NVPPVLQ----SSKQH---LSSERHGVQIS
K-C-SPS--------LAEL---------LQEPRQSNA----------------------------SQYVS-L
SDLCNQ-QAT-GFT--------------------------PTSLGSS-------------------------
-----------P--LSQLAAHNQSS-----AGMP--ELTGSLSS--LAF-----------------------
----REDTSTTRD--------LESLSLSDLISKIIPGIDTCE--KD-------------PF--LREVAS---
FPAIDPT--------SE-LSALTQP------------------VAESNT--FISGAQVLSSDLGEQSGFSK-
------ENKKSKKGKI-TKKPALTFSWTKGL-HARPS-----AFART-------------------------
----------------------------------------------------------------------LC
LRYP-PK----------------DCK-RCPVD-S---------------------HK-TFLY----------
SRQVQ------EVKDIEAVP------LIAITPFDFKSASPDDIVKAKQKKAFVRE-----------------
------------------------------------------------------------------------
------------------------------------------------------------------------
------------------------------------------------------------------------
------------------------------------------------------------------------
------------------------------------------------------------------------
------------------------------------------------------------------------
------------------------------------------------------------------------
------------------------------------------------------------------------
-------------------------------------------------
>gi|558165926|ref|XP_006123936.1|/1-507 PREDICTED: HBS1-like protein isoform X2 [Pelodiscus sinensis]
------------------------------------------------------------------------
----------------------------------------------------MIVVFPRQQILYSNNG----
-I-F---------ISREIIF-NIL-LLVVVAAQFIYSRRD--KP-----------SAL---AEPLEEEYGY-
-EGAEESANCFTSNHQ-----LTGVDQA----HLY-------------------------------------
------------------------------------------------------------------------
------------------------------------------------------------------------
----------------------------------------------SCL-----------------------
---DQMREVL-------------GEAV---------------------------------------------
-------------------------PERV-MVEAVLNS----KFDIQKALDLVLS--------QDS--KQSM
--------KTKNEEAVIM------------------GKT----TKGAEL-LKASH-----------------
-SDSPLW-----------------KQLY-CK-----------------EP---QDL---------------K
S-L--------LMQ--D---DYLSLQ-----DRGLF---RVQNSSD------H-----SSKR-SMDSCPG-L
M---------SAV---------------------EKTELFEKFPSFLSS----TGQNI---STSEMSSLPFS
K-SGGTS--------LADL---------LQEPKESNS----------------------------NHCCS-L
SDLYNQ-SST-SFT--------------------------DLKFESS-------------------------
-----------P--WSQLAGQHQAA-----AGMS--ELTGSLSS--LAF-----------------------
----SK-ASPLRE--------LENLSLSDLIAETI-EVDKPQDAKD-------------CS--RFSIAETWP
SAGVNTN--------ID-LSVLIKN--------SEISSQA-V-IGQSNT--IVPEMKVLSSKQGKNTILAK-
------GNKKRKKGHL-SKSQDLSLSWMKGL-CARPS-----AFALT-------------------------
----------------------------------------------------------------------LC
LRYP-TK----------------GCK-RHTID-I---------------------HK-TFLY----------
SRQVQ------EVKNKEISP------SIVITPFDFKSASPDDIVKAGQKRAFTRE-----------------
------------------------------------------------------------------------
------------------------------------------------------------------------
------------------------------------------------------------------------
------------------------------------------------------------------------
------------------------------------------------------------------------
------------------------------------------------------------------------
------------------------------------------------------------------------
------------------------------------------------------------------------
-------------------------------------------------
>gi|1117413027|ref|XP_019382399.1|/1-560 PREDICTED: HBS1-like protein isoform X3 [Gavialis gangeticus]
------------------------------------------------------------------------
------------------------------------------------------MSRHRNVRGYNYDE----
-D-FED-EDL---YGQSVED-DYC-ISPSTAAQFIYSRRD--KP-----------SVL---AEPLAEEYGH-
-EDAEEPANYFTSNHQ-----LTGVDQA----RLYSCLDQMREVLAESVPEQVMVEAVLNSKFDVQKALDLV
LAQDSKG--NTKAENECT-----VIT----------------------------------------------
------------------------------------------------------------------------
----------------------------------------------GKAA-------E--------------
---DFCKESL-------------YESC---------------------------------------------
-------------------------DKQA-AEHLPYST---------------------------G--TVSF
--------FSTTEDKTCI------------------KG-------GVEL-LENNP-----------------
-PGN-SW-----------------KQLE-CK-----------------ET---QDL---------------K
S-L--------LKQ--NVT-DSLNLP-----VSVLC---GVLNTSD------N-----INKA-SLDSPPG-L
I---------NALG---KLALDSTV----SHALNRKTDIFENSSSLLQS----TKQDT---PWPEMDSLPFL
K-YGSPS--------P-------------EEHQGSNNP---------------------------SYFYS-L
SDLYNK-SHM-NFT--------------------------DVNLGTS-------------------------
-----------S--LSQLVSQHQAS-----GGMP--ELTGSLSS--LAH-----------------------
----S--VSPVRE--------LENLSLSDLIAETI-EVDKTQETTD-------------YS--RFNLTEMSP
SEEIHPN--------ID-LSVLIKK--------TEISVEP-V-VGQSSI--CIPEIKSFASQQGTN--FTK-
------KPKKGKKGLL-LRRRDPSLLWMKAL-RARPS-----AFALT-------------------------
----------------------------------------------------------------------LC
LHYP-PK----------------GCK-QGTMD-I---------------------HK-TFLY----------
SRQVQ------EAKDKEIGP------IIEIAPFDFKSASPDDIVKANQKKAFTRIV----------------
------------------------------------------------------------------------
------------------------------------------------------------------------
------------------------------------------------------------------------
------------------------------------------------------------------------
------------------------------------------------------------------------
------------------------------------------------------------------------
------------------------------------------------------------------------
------------------------------------------------------------------------
-------------------------------------------------
>gi|1121903118|ref|XP_019405782.1|/1-560 PREDICTED: HBS1-like protein isoform X3 [Crocodylus porosus]
------------------------------------------------------------------------
------------------------------------------------------MSRHRNVRGYNYDE----
-D-FED-EDL---YGQSVED-DYC-ISPSTAAQFIYSRRD--KP-----------SVL---TEPLAEEYGH-
-EDAEEPASYFTSNHQ-----LTGVDQA----RLYSCLDQMREVLAESVPEQVMVEAVLNSKFDVQKALDLV
LAQDSKG--NTKAETECT-----VIT----------------------------------------------
------------------------------------------------------------------------
----------------------------------------------GKAT-------E--------------
---DFCKETL-------------YESC---------------------------------------------
-------------------------DKQA-AERLPYST---------------------------G--TVSF
--------FSTTEGKTCI------------------KG-------GVEL-LENNP-----------------
-PGN-SW-----------------KQLE-CK-----------------EA---QDL---------------K
S-L--------LKQ--NVT-DSLNLP-----VSVLC---GVLNTSD------N-----INKA-SLDSPPG-L
I---------NALG---KLALDSTI----SHALNRKTDIFGNSSSLLQS----TKQDT---PWPEMDSLPFL
K-YGSPS--------P-------------EEHQGSNNP---------------------------SHFYS-L
SDLYNR-SPM-NFT--------------------------DVNLGTS-------------------------
-----------S--LSQLVSQHQAS-----GGMP--ELTGSLSS--LAH-----------------------
----S--VSPVRE--------LENLSLSDLIAETI-EVDKTQETTD-------------YS--MFNLTEMSP
SEEIHPN--------ID-LSVLIKK--------TEISVEP-V-VGQSSI--CIPETKSFASQQGKN--FTK-
------KPKKGKKGLL-PRRRDPSLLWMKAL-RARPS-----AFALT-------------------------
----------------------------------------------------------------------LC
LHYP-PK----------------GCK-QGTMD-I---------------------HK-TFLY----------
SRQVQ------EAKDKEIDP------IIEITPFDFKSASPDDIVKANQKKAFTRVV----------------
------------------------------------------------------------------------
------------------------------------------------------------------------
------------------------------------------------------------------------
------------------------------------------------------------------------
------------------------------------------------------------------------
------------------------------------------------------------------------
------------------------------------------------------------------------
------------------------------------------------------------------------
-------------------------------------------------
>gi|699652361|ref|XP_009880627.1|/1-487 PREDICTED: uncharacterized protein LOC104284045 [Charadrius vociferus]
------------------------------------------------------------------------
------------------------------------------------------------------------
------------------------------------------------------------------------
------------------------------------------------------------------------
------------------------------------------------------------------------
------------------------------------------------------------------------
------------------------------------------------------------------------
MCIDTDSFSC-------------AVE-NVADNTSKP--------------------------RFGNLTAKSG
SACYSSIT--NDKMLLSAEKSSTPSSETKGLKSSSLVPS-------SSLCDDLCK--------GSF--YEPV
-NKQAENQLTESANAVSL------------------IPE----NEDVYFSIGSNP-----------------
-SGNSSF-----------------KKLE-CK-----------------ET---QDL---------------K
S-L--------LMQ--NVVCDSLSPE-----D-SIP---LVSSNTS-----DC-----NSNA-NFYNPPC-L
T---------SVLG---KLALDNEV----SRTVNRENELLENFSPLVQSRKQASPSSD---LA----TLPVL
R-SGGTS--------LADL---------LQEHQESSA----------------------------SPCYS-L
ADLYTQ-STA-SLT--------------------------DTNLGTS-------------------------
-----------S--LSQLVSQPQSS-----GGMP--ELTGSLSS--LAL-----------------------
----SK-VSPLKE--------VENLSLSDLIAETI-EIDKTQQRTD-------------FP--MLNITE--S
RPSKRTN--------ID-LSVLVKN--------ADVSAEQNV-VGQSNI--LSPETKLSKEKPGKCSGFAK-
------TNKKPKRGLT-PKRQDLSRSWMKAL-RARPS-----AFALT-------------------------
----------------------------------------------------------------------LC
LRYP-PK----------------GYK-RHTVG-I---------------------HK-AFLY----------
SRQVQ------DVKPKETGP------VIAITPFDFKSASPDDIVKANQKRAFTRE-----------------
------------------------------------------------------------------------
------------------------------------------------------------------------
------------------------------------------------------------------------
------------------------------------------------------------------------
------------------------------------------------------------------------
------------------------------------------------------------------------
------------------------------------------------------------------------
------------------------------------------------------------------------
-------------------------------------------------
>gi|697040366|ref|XP_009582759.1|/1-486 PREDICTED: uncharacterized protein LOC104081634 [Fulmarus glacialis]
------------------------------------------------------------------------
------------------------------------------------------------------------
------------------------------------------------------------------------
------------------------------------------------------------------------
------------------------------------------------------------------------
------------------------------------------------------------------------
------------------------------------------------------------------------
MCIDTDGFSC-------------AVE-NVADSTNKP--------------------------GFGNLTAESG
SACYSSIT--NDKMLLSAEKSNIPTSERKGLKSSSLVLS-------SSFSDDLCK--------GSF--CEPV
-NKQAENQLPESANAVSL------------------IPD----SEDVYFSIGSNP-----------------
-SGNSSF-----------------KKLE-CK-----------------ET---QDL---------------K
S-L--------LMQ--NVVCDSLSPE-----D-SIP---LVSSNTS-----DC-----NSNA-NFYSP-C-L
T---------SALG---KLALDNEV----SHTVNRKNKLLENFSTLVQSRKQESPSSD---MA----ALPVL
R-SGSTS--------LADL---------LQEHQESSA----------------------------SHCYS-L
ADLYTQ-STA-SLT--------------------------DMKLGTS-------------------------
-----------P--LSQLVSQPQTS-----GGMP--ELTGSLSS--LAL-----------------------
----SK-VSPLKE--------VENLSLSDLIAETI-EVDKTQQRTD-------------FP--MLNVAE--L
RPSKRTN--------ID-LSVLVKN--------ADVSAEHNV-VGQSNI--LSPETKILKEKQGKCSGFTK-
------TNKKPRRGLT-LKRQDLSLSWMKAL-RARPS-----AFALT-------------------------
----------------------------------------------------------------------LC
LRYP-PK----------------GYK-RRTIG-M---------------------HK-AFLY----------
SRQVQ------DVKPKETGP------VIAITPFDFKSASPDDIVKANQKRAFTRQ-----------------
------------------------------------------------------------------------
------------------------------------------------------------------------
------------------------------------------------------------------------
------------------------------------------------------------------------
------------------------------------------------------------------------
------------------------------------------------------------------------
------------------------------------------------------------------------
------------------------------------------------------------------------
-------------------------------------------------
>gi|156402413|ref|XP_001639585.1|/1-515 predicted protein [Nematostella vectensis]
------------------------------------------------------------------------
------------------------------------------------------MSRHRNIRNYAYED----
-D-MSE--DV---YGHSVEDYDMA-VSPTTAHQFMYSRGD-NHPDLFSNYMGGRFGSV---EEEKEEEEEE-
--ENSLTSSQDYKRPQ-----LDALSEA----KLSSCLDQLNSILGDDCHEPTAVDAILKHDFNVEKALDYI
FNRETKQ---------DK------------------------------------------------------
------------------------------------------------------------------------
------------------------------------------------------------------------
--------SCE---------------------SNKDF-----------------------------------
--HSKEHL----------------TIEQK-----------------AKILRHLAK--------NRQH-----
HQSNKATQLADATVNKSKYI------ILGSK-----IKDGE--NKPLPNRIDPHQ------LL---------
---CTPLY-----VLGLV-------DITPGQP-----------------I---PSLG----------TNKFK
A--------------------------------------------------------GNANE-------L-L
TTSL------SSLG-------------TNTFRAGNAKELLTTPLSSLAL-----PQSGQ------------A
PITGSLS--------LSSLA--------------TNT----------------------------SRTVN-V
NDLLTTSLSSLALS------------------------------GTSKGPDN----------LQR-------
----------AS------AGRYASS-----TDQL---LTTSLSS--LAL-----------------------
----AD-SSLSKP------------SLAQGISQHN----PQATSED-------------TF--SLPLSS---
------------------LSIRATSQPKK---QLSPSFKPVNIVDQCQH----------------TYTQRKI
Y------------GSPSKQRHPKRKSFSSAI-KSRPT-----MFALT-------------------------
----------------------------------------------------------------------LC
HKSMMSSHG-------------FATK-RKRLG---CP-----------AP------S---LV----------
--QAY-------------SL---------IKPFDFSTLSPDDIVKQQQKKRFGNKI----------------
------------------------------------------------------------------------
------------------------------------------------------------------------
------------------------------------------------------------------------
------------------------------------------------------------------------
------------------------------------------------------------------------
------------------------------------------------------------------------
------------------------------------------------------------------------
------------------------------------------------------------------------
-------------------------------------------------
>gi|847127016|ref|XP_012818244.1|/1-570 PREDICTED: HBS1-like protein isoform X2 [Xenopus tropicalis]
------------------------------------------------------------------------
------------------------------------------------------MARHRNVRGYNYDD----
-D-FDD-DDL---YGQSVED-DYC-ISPATAAQFIYKRD---RQ-----------TSF--TEPLEEEEDEYE
-E-PDKLKPN--DSS------LSAADQA----RLYSCLEHMREVLGESVMEQVMIDAVLKSQFDVAKALDIV
FKQDCNKNIKPAN--------QDIIT----------------------------------------------
------------------------------------------------------------------------
------------------------------------------ERPT-K----------EAIFSS-----KK-
-------------------------N------LNND---------------------S--------------
------------CS-----------------FKKKSSVCSTVSS--MSKNESFAF--DITPNLSLS-TLISA
S-------PNQTYNITEPG---------SLS---------N-INLLDLITDSKVG-SDT-GKG--SDMLDAK
LSEIASL----ETKC---------LHKAPNL----------------------------------------Q
PLL---------TGNNSSMDVLQYK--QENMENSGCS--------------------LKDIQDDW---FP-T
K----M-----SQD---D----K--VFHK-EGDL------FGSLSSVLQNT-ESD-------------QSVS
K-YGSPS--------LADL---------IHEHYEMNP-LQDISF------ISPQQN---PH---SKGKLA-T
DSV-LSQLS--GQSIAALD--------MP--------------SLS--------L-----------------
-----------S--LSSLSVSNTLN-TK--AT---------PVS--L-------------------------
--------SDLFA-QSN-------K-HVKNNHHNLL------SHT---V--------------PL---TEPD
-KVID-------------LSALIN--------SPEKNENGLVLNEKSLSTEKSKPENY-LKKTSS-------
SKQMH-VSKGSKKC-T----------YRARILKARPS-----AFALT-------------------------
----------------------------------------------------------------------LC
FTYIP----------------------KTCK-----------------KN-ILMIHQ---YP----------
HNDLV------ELT--RENH----NPT--LVPFDFQTPSPDDIVKENQKKAFAR------------------
------------------------------------------------------------------------
------------------------------------------------------------------------
------------------------------------------------------------------------
------------------------------------------------------------------------
------------------------------------------------------------------------
------------------------------------------------------------------------
------------------------------------------------------------------------
------------------------------------------------------------------------
-------------------------------------------------
>gi|701385405|ref|XP_009965491.1|/1-485 PREDICTED: uncharacterized protein LOC104361119 [Tyto alba]
------------------------------------------------------------------------
------------------------------------------------------------------------
------------------------------------------------------------------------
------------------------------------------------------------------------
------------------------------------------------------------------------
------------------------------------------------------------------------
------------------------------------------------------------------------
MCIDADSFSC-------------VVE-NVA-HTNKC--------------------------GFGNLTARSG
SACYSLIT--NDKMVLNAEKSNIPSSKRKGLRSSSLSLS-------SSFSDDLCK--------GSF--CEPV
-NKQAENQLPGSVNAGSL------------------IPD----SEGVYFSIGSNP-----------------
-SGNSSL-----------------EKLE-CK-----------------ET---QDL---------------K
S-L--------LMQ--NVACDSLSPE-----E-SIP---LVSSNTS-----DS-----NNNA-DFYSPPC-L
T---------SALG---KLALDNEV----SHTISRKNEL-ENFSSLVQSRKQESLSSD---MS----ALPML
K-FGTTS--------LADL---------LQEHQESSA----------------------------SHCYS-L
ADLYTQ-STA-SLT--------------------------DTKLGTS-------------------------
-----------S--LSQLVNQPQTS-----GGMP--ELTGSLSS--LAL-----------------------
----SE-VSPLNE--------VENLSLSDLIAQAI-ETDKAQQRTD-------------FP--MLSVTE--L
RPSKRTN--------ID-LSVLVKN--------TGVSAEQNE-VGQSNT--LSPETKLLKGKQGKCAGFAK-
------TNKKPKRGLI-PTRQDLSLSWMKAL-RARPS-----AFALT-------------------------
----------------------------------------------------------------------LC
LRYP-PK----------------GYK-RHTIG-I---------------------YK-AFLY----------
SRQVQ------DIKPKETGP------IISITPFDFKSASPDDIVKANQKRAFTRE-----------------
------------------------------------------------------------------------
------------------------------------------------------------------------
------------------------------------------------------------------------
------------------------------------------------------------------------
------------------------------------------------------------------------
------------------------------------------------------------------------
------------------------------------------------------------------------
------------------------------------------------------------------------
-------------------------------------------------
>gi|694637006|ref|XP_009477171.1|/1-567 PREDICTED: uncharacterized protein LOC104027988, partial [Pelecanus crispus]
------------------------------------------------------------------------
--------------------------------------------------VDGREDRPE--KKAEKYI----
-D-FED-DDV---YGQSVED-DYC-ISPSTAAQFIYSRRE--KP-----------ATF---AEPLQEEYGY-
-EGTDDTADYFTSNHQ-----LTEVDRA----RLNSCLDQMREVLAESVPEQTMVQAVLDSKFDVQKALDLV
LSQDSKQ--NVKTKNEDA-----VIV----------------------------------------------
------------------------------------------------------------------------
----------------------------------------------GKTT-------K--------------
-----------------------------------------------------------------------G
KETYFVV----QKCVL--------------IETVSL------------------------------------
----AENQLPESANTVSL------------------IPD----REDVYCSIGSNP-----------------
-SGNPSF-----------------KELE-CK-----------------ET---QDL---------------K
S-L--------LMQ--NVVSDSLSPE-----D-SIP---LVSSNTS-----DC-----NSNA-HFYSPPC-L
T---------SALG---KLTLRNEV----GHTVNRKNELLENFSSLVQSRKQESPSSD---VA----ALSVL
R-SGSTS--------LADL---------LQEHQESSA----------------------------NRCYS-L
ADLYTQ-STA-SLT--------------------------DMKLGTS-------------------------
-----------P--LSQLVSQPQTS-----GGMP--ELTGSLSS--LAH-----------------------
----SK-VSPLKE--------IENLSLSDLIAETI-EVDKTQQRTD-------------FP--MLNVAE--L
RPSKRTN--------ID-LSVLVKN--------ANVSAEQNV-VGQSNI--LSPETRLLKEKQGKCSGFAK-
------TNKKPKRGLT-PKRQDLSLSWMKVL-RARPS-----AFALT-------------------------
----------------------------------------------------------------------LC
LRYP-PK----------------GYK-RRTIG-M---------------------HK-AFLY----------
SRQVQ------DIKPKETGP------IIAITPFDFKSASPDDIVKANQKRAFTRE-----------------
------------------------------------------------------------------------
------------------------------------------------------------------------
------------------------------------------------------------------------
------------------------------------------------------------------------
------------------------------------------------------------------------
------------------------------------------------------------------------
------------------------------------------------------------------------
------------------------------------------------------------------------
-------------------------------------------------
>gi|705668177|ref|XP_010114027.1|/1-570 PREDICTED: uncharacterized protein LOC104476066, partial [Chlamydotis macqueenii]
------------------------------------------------------------------------
------------------------------------------------------------------------
---FED-DDV---YGQSVED-DYC-ISPSTAAQFIYSRRD--KP-----------ATF---AEPLEEEYGY-
-EDTADTGDYFTCNHR-----LTEVDRA----RLNSCLDQMREVLAESVPEQAMVQAVLDSKFDVQKALDLV
LSQGSKQ--NVKTKNEDA-----VIV----------------------------------------------
------------------------------------------------------------------------
----------------------------------------------GKTT-------K--------------
-----------------------------------------------------------------------G
KETYFVV----QKCVL--------------VQTVSLVQW-------K--IDDLCK--------DLF--CESV
-NKQAENQLPESANAVNL------------------IAD----SEDTYFSIGNNP-----------------
-SGNSSL-----------------KKLE-CK-----------------ET---QDL---------------K
S-L--------LMQ--NVFCGSLSLE-----D-SIP---FVSSNAS-----DC-----NSNA-NFYSSPC-L
T---------SDLG---KLALDNEG----SHTVSRRNELPENFSSLVQSTKQESPSSD---MA----ALPLL
T-SGSTS--------LADL---------LQDHQESSA----------------------------SHCYS-L
ADLYTQ-STA-SVT--------------------------DTKLGTS-------------------------
-----------P--LSQLVSQPQTS-----GGMP--ELTGSLSS--LAL-----------------------
----SK-VSPLKE--------VENLSLSDLIAEAI-EVDKTQERTD-------------FP--MLKVTE--L
RPSKKTN--------ID-LSDLVKN--------AGVCTEQNV-VGQSNI--LSHETKLLKEKQGKSSGFAK-
------INKKPKRGLA-SKSQDLSLSWVKAL-RARPS-----AFALT-------------------------
----------------------------------------------------------------------LC
LHYP-PK----------------GYK-RRTVG-M---------------------HK-AFLY----------
SRQVQ------DVKPKETGP------RIAITPFDFKSASPDDIVKANQKRAFTRE-----------------
------------------------------------------------------------------------
------------------------------------------------------------------------
------------------------------------------------------------------------
------------------------------------------------------------------------
------------------------------------------------------------------------
------------------------------------------------------------------------
------------------------------------------------------------------------
------------------------------------------------------------------------
-------------------------------------------------
>gi|1308566099|ref|XP_023152472.1|/1-441 serine/arginine repetitive matrix protein 2-like [Amphiprion ocellaris]
------------------------------------------------------------------------
------------------------------------------------------------------------
------------------------------------------------------------------------
----------------------------------------MRTVLGDAVPDSVLTQAAIRCGLDPQRALDAV
LSEDSKTAPVTRTTTEEK-----TPA----------------------------------------------
------------------------------------------------------------------------
----------------------------------------------AK---E-----KTPLPQR-T---KPE
--A------------------------------------------------------------------EKG
AFLSAALT--DVT----SHNTKLNLSHLLLPHSPV-SSG-----TSLNINPTG-------------------
-VSPVSGLKLNPAGVSP------------------GIGT----SLAQLMSEHEQK-----------------
-GKMGGA-----------------------------------------------------------------
---------------RSPPSLLSH--------LSLG---TLASLNV---------------S-QTSAPSK-L
S---------VSLS---NLQLNGLKVQTLTPS---HPGF---GLGSILQNSQLSA----------------D
P-KGSPS--------LADL---------IQEHSQLNQS----------SSVSPIQ----------NQTLS-L
SDLASQHQRT-QRT-----QRT--------------------------------------------------
--------------------QRTQR-TQRTQRTP----VSSASW--ARP-----------------------
----QE--LPPGV--------C----------------AETSSSSS-------------GS--PLCLAS-LL
SPAKPER---SEAESTA----------------PHH--KP----NH---RGPKPGQSIDLSALMAL------
----QPDGDLPSPTSP-AP-----LRLTSSV-FAPPS-----VFAIS-------------------------
----------------------------------------------------------------------LS
IQSR-RQ-----------------AR-MM-------------KLKVQEAG-----FQ---------------
-------------RSQEQLG-----PLSPIQPFRFDTLSPDDVVRANQSRAFTR------------------
------------------------------------------------------------------------
------------------------------------------------------------------------
------------------------------------------------------------------------
------------------------------------------------------------------------
------------------------------------------------------------------------
------------------------------------------------------------------------
------------------------------------------------------------------------
------------------------------------------------------------------------
-------------------------------------------------
>gi|1042293490|ref|XP_017342971.1|/1-568 PREDICTED: HBS1-like protein isoform X2 [Ictalurus punctatus]
------------------------------------------------------------------------
------------------------------------------------------MSRHRNVRGYNYDE----
-D-FED-DDI---YGQSVDD-DYC-ISPATAAQFIYSRQD-SRQ-----------TRQ--VEPLEEEEHEEE
-E-EMPTSPTV-TQT------LDPLTQG----QLYSCLDQMRTVLGDSVPEPTLREAALKYDCDPHRALDSI
LSAESSSKQTAA-----------PKT----------------------------------------------
------------------------------------------------------------------------
------------------------------------------QPPPQK----------GALSLS-----APH
DT-----------------------D------RVTR---------------------V--------------
------------T-----HVSTRTQPQSGSGLSCSLSDLLAPTD--PKDVKDRSQ--FS-------------
-AGGLAKDAL-TPNSGT-----------GCV----AAG--P-SSLAQLMAEHERK-RAS-----PAQGPNIS
F--------------T--------NF----------------------------------G----------S
SSL-------GQC-LQLGPGI------SLSGDLCVLP-------------------SLGSLTSVSPSSSL-L
S----C-----SLS---SLSLQD--SKMA-GSLP----VPLQSLSNSWKASKPVEVG--G--VSKSPGVSGQ
--SGSLS--------LAEL---------IEEHQSNSP-DLFNSV------PGLQNI-----STLTANPPS--
-NGNTTKT---QRSSLGPNNLPLPTLPLPKPPPNAPL---PGFSST--------P-----------------
-----------S--LSELISQHRAA-T---------------------------------------------
---------PKRQ-KQK-------P---AQAKQSSQ------ARE------------------------PLN
---VD-------------LSVLIS--------QTSPEPSTPRDYSRTP-ASPCSNRS------MK-------
R---------NLAG-V----------F------AEPS-----VFALT-------------------------
----------------------------------------------------------------------MC
VQMRK--------------------RRSQCS-----------------RA-G---HQ-AFPY----------
SKQTA------GVK-ERVQG----PPLHHIMPFSFDTPSPDDVVKANQKKAFTRE-----------------
------------------------------------------------------------------------
------------------------------------------------------------------------
------------------------------------------------------------------------
------------------------------------------------------------------------
------------------------------------------------------------------------
------------------------------------------------------------------------
------------------------------------------------------------------------
------------------------------------------------------------------------
-------------------------------------------------
>gi|919066072|ref|XP_013414569.1|/1-1111 HBS1-like protein [Lingula anatina]
------------------------------------------------------------------------
-------------------------------------------------------------------M----
-E-CEHEDDI---YGHSIED-DYC-ISPGTAAQFTFDRN---QG----HSLSAFMS----QDDIPEEEEGSE
-S--DSPDPLNDSRNY-RRPLLNDVDEA----RLNSCLDGIRDVMGEAFPEHVLVEAVLSNGFNIEKALNAL
LTKQSS------------------------------------------------------------------
------------------------------------------------------------------------
--------------------------------------PVKEKPPEIAQ-----------------------
----------------------------EQRKFRD-------------------------------------
---------------------------------------------------------------SSD---ITK
------------------------------------------------------------------------
----------------------------------------------------------------------NL
SLDAQSIQDIKTQNTNTSNANNAIQS-GLIKPKKLDFWGGLKPDSPVGNR-------INTKAPTSTSNL---
----------------SLAKTQ-----PEIQNKGG-----KSVLSQLASQHTQNTT----------------
--DGNSV--------LSQL---------ATRHFQAKD--IGQQSTLSQLTGAKLNGS--PALFNLPNQQS-T
SNSSGQPSLS----QLASLHSKTSKSGNSTLSHLAAQHLESNVVGGP-------------------------
-----------S--LSQLAGQHSKT-VA--SSQ---------LQ--F-------------------------
----LQ---SPN-----PTL----------QSKTQG------ESNL-------------FQ--NMSVLRPSP
-QVPST----------GIKDVVTKS--------SDVSQVIDLTSAVRKKDQRNLTGQTTQSSIKEEPK-SLM
F--------TKIEK-S------------LNK----PA-----VGIKL-------------------------
----------------------------------------------------------------------LL
SELPKN------------------ISKYCSK-------PSQ-------FG----KTI-VCSHCGKQKPGRTN
NRQLKKFRFAKQMT-KNPTA----QNLKHIKLFDFSTPSPDDIVKEKQKGAFGKQKLTDRTNLNTEFKLD-K
PPAGDDW---HQKNIQVKDNEIEVKANDLANGSEGVRMTFSKTATPAK----GFTL-----KDNDKK-----
-----AGLGLAGGDSDNVDSDKEEKVRNANVEASPLRGSKAVDGACATPGI---TRSVSRT-KQDKVDVQKE
IEKRK-TGKELLNLVVIGHVDAGKSTLMGHLLYQLGFVNKKLMHKYEQDSKKIGKASFAYAWVLDETEEERS
RGVTMDIAQTRFETDNRIVTLLDAPGHKDFIPNMITGAAQADVAIMVVNATKGEFETGF--EAGGQTREHAL
LVRSLGVSQLAVVVNKMDTIEWSRKRFDEVTQKMKQFLKQAGFKEAELSFIPCSGLGGENLT-RVTEAKLQE
WYKGPTLLEQIDKFKAPERLVNKPFRMCVSDVFKGMGSGFSISGRLEAGSVQAGDKVVVMPAGETATVKSVT
IDEVLCPCALAGDNAIVTVTGIDMSNVHIGSILCDPANPIKSATRIKARVVIFNIEVPITKGFPVVLHYQTL
NEPATIRKLISQLHKSTGEVVKKKPRCLTKNMNAVIEIEVGRPICIEMFRDYKDLGRFMLRYSGMTIAAGLV
TEIIES-KANMG-------------------------------------
>gi|1040678821|ref|XP_017209007.1|/1-576 HBS1-like protein isoform X1 [Danio rerio]
------------------------------------------------------------------------
------------------------------------------------------MSRHRNVRGYNYDE----
-D-FED-DDM---YGQSVED-DYC-ISPATAAQFIYSRQD-SRQ-----------ARH--VETVEEAEYEEE
-EEEMPTSPTM-TST------LDSLQQG----RLYSCLDQMRTVLGDSIPDSTLTQAALKYDCDPHRALDFI
LS-ENTNTQAPSA-RTNP--QLEPNT----------------------------------------------
------------------------------------------------------------------------
------------------------------------------TAAPQK----------GALFPL-----LHN
SN-----------------------K------TVSS---------------------A--------------
------------H-----SCKPLKQNP-----SYNLSDLLAVPE--PNMTKPKAQ--NPPPGFG-------S
LAKDHLKGVS-SHNLGN-----------GQS----TTG--Q-SSLAHLIAQHEHK-HST-VPP-LVPSTGLS
TDYTIPL---TTSPLG--------SFNGPSG---------P--------L---STL---QG----------P
NVP-------P---LSVGSAATLS------LGSSVPA-------------------GLGAT----PSSCL-L
T----C-----SLS---NLALQD--SQRS-APLP----VSIGSLSSVMRGSGPLGVP-----------VQGK
S-SASLS--------LAEL---------IQEHQDSSP-KLYDSL------PGLNIS---TNSFHVTGTQN--
-NAHS-QK------------------------PALNI--PPRLSEA--------P-----------------
-----------S--LSDLMSQHQAS-LG--PQ---------L-----------------L------------
---------ALKN-ENG-------S---ITALRKPA------VPK--PH--------------PL----SLN
-RSID-------------LSTLMS--------KTSP-------VSRSP-ALLNFTEE------TA-------
S---------LKKR-V----------F------AKPS-----IFALA-------------------------
----------------------------------------------------------------------MC
VPVRC--------------------SKSRRG-----------------RV-T---HS-AFLY----------
SRQME------RVK-ERVQC----APLHHIEPFSFNTPSPDDIVKANQRKAFTRD-----------------
------------------------------------------------------------------------
------------------------------------------------------------------------
------------------------------------------------------------------------
------------------------------------------------------------------------
------------------------------------------------------------------------
------------------------------------------------------------------------
------------------------------------------------------------------------
------------------------------------------------------------------------
-------------------------------------------------
>gi|1024930147|ref|XP_016359322.1|/1-583 PREDICTED: uncharacterized protein LOC107701737 isoform X1 [Sinocyclocheilus anshuiensis]
------------------------------------------------------------------------
------------------------------------------------------MSRHRNVRGYNYDE----
-D-FED-DDM---YGQSVED-DYC-ISPATAAQFIYSRQD-SRQ-----------ARH--VETLEEAEYEEE
-EEEMPTSPTV-AST------LDPLQQG----QLYSCLDQMRAVLGDSIPDSTLTQAALKYDCDPHRALDFI
LTEENTNVHTPPA-RTNS--QPEPIT----------------------------------------------
------------------------------------------------------------------------
------------------------------------------TAAPQK----------GALFPF-----SHN
ST----------------------------------------------------------------------
-------------------CKR-DSNQ-----SYNLSDLLAMLD--PNKSIPAAL--NPPPGLG-------S
LRKDHLKVVS-SQNLGSDG---------GQS----TLG--Q-SSLAQLIAEHEQK-CTN-VPP-LIPSTGLS
LDNTVPL---TTSPFG--------YFLGPAA---------P--------L---SAVL-SQG----------P
SVP-------PISGLSVGSGATLSS--GLSLGTSVPA-------------------GLGVT----SSS-L-L
T----C-----SLS---SLSLQD--SKPS-DPLP----VLLGSLSSVLQSSGPSGIP-----------GQER
S-SGSLS--------LAEL---------IQEHQDNSP-KLYDSL------PGLQNA---HNS-HTTCPQN--
-NQKLIRT------------------------SDANA--PPGFSEA--------P-----------------
-----------S--LSVLMSQHQAS-LV--PQ---------LPT--CT-----------A------------
---------SLKS-ENG-------SNHQASNKSAAA------VHK--SR--------------PL----SLN
-QSVD-------------LSALMS--------QTSP-------DGRSP-S--SFSHI------SA-------
S---------HKKR-V----------F------AKPS-----IFALA-------------------------
----------------------------------------------------------------------MC
VCVRN--------------------EKSRRN-----------------RA-A---HN-AFLY----------
SRQMG------RVK-ERVHC----PPLHHINPFSFDTPSPDDIVRANQRKAFTRD-----------------
------------------------------------------------------------------------
------------------------------------------------------------------------
------------------------------------------------------------------------
------------------------------------------------------------------------
------------------------------------------------------------------------
------------------------------------------------------------------------
------------------------------------------------------------------------
------------------------------------------------------------------------
-------------------------------------------------
>gi|1025211859|ref|XP_016428962.1|/1-585 PREDICTED: uncharacterized protein LOC107756395 isoform X3 [Sinocyclocheilus rhinocerous]
------------------------------------------------------------------------
------------------------------------------------------MSRHRNVRGYNYDE----
-D-FED-DDM---YGQSVED-DYC-ISPATAAQFIYSRQD-SRQ-----------ARH--VETLEEAEYEEE
-EEEMPTSPTV-AST------LDPLQQG----RLYSCLDQMRAVLGDSIPDSTLTQAALKYDCDPHRALDFI
LTEENTNAHTPPA-RTNS--QPEPIT----------------------------------------------
------------------------------------------------------------------------
------------------------------------------TAAPQK----------GALFPF-----SHN
ST----------------------------------------------------------------------
-------------------CKR-DGNQ-----SYNLSDLLAMLD--PNKSIPAAL--NPPPGLG-------S
LGKDHLKVVS-SQNLGSDG---------GQS----TLG--Q-SSLAQLIAEHEQK-CTN-VPP-LIHSTGLS
LDNTVPL---TTSPFG--------SFLGPAA---------P--------L---SAVL-SQG----------P
SVP-------PISGLSVGSGATLSS--GLSLGTSVPA-------------------GLGVT----SSS-L-L
T----C-----SLS---SLSLQD--SKPS-APLP----VSLGSLSSVLQSSGPSGVP-----------GQER
S-SGSLS--------LAEL---------IQEHQDNSP-KLYDSL------PGLQNV---HNS-HTTCPQN--
-NQKLIRT------------------------SDANA--PPGFSEA--------P-----------------
-----------S--LSVLMSQHQAS-LG--PQ---------LPT--CT-----------A------------
---------SLKS-ENG-------SNHQASNKSAAA------VHK--PR--------------PL----SLN
-QSVD-------------LSALMS--------QTSP-------DGRSP-SILSFSHI------SA-------
S---------HKKR-V----------F------AKPS-----IFALA-------------------------
----------------------------------------------------------------------MC
VRVRN--------------------EKSRRN-----------------RA-A---HN-AFLY----------
SRQME------RVK-ERVHC----PPLHHINLFSFDTPSPDDIVRANQRKAFTRD-----------------
------------------------------------------------------------------------
------------------------------------------------------------------------
------------------------------------------------------------------------
------------------------------------------------------------------------
------------------------------------------------------------------------
------------------------------------------------------------------------
------------------------------------------------------------------------
------------------------------------------------------------------------
-------------------------------------------------
>gi|1211352951|ref|XP_021456829.1|/1-502 uncharacterized protein LOC110522675 [Oncorhynchus mykiss]
------------------------------------------------------------------------
------------------------------------------------------MSRHRNVRGCNYDE----
------------------------------------------------------------------------
---------------------------G----KLYSCMDHMREVPGDTAPESVLTQVALQCAFDPERALDTI
LSDESTGAPPRSAKT---------------------------------------------------------
------------------------------------------------------------------------
------------------------------------------------------------------------
------------------------------------------------------------------------
------------------------------------------------------------------------
------------GSARPLAT------------FAEAGSSSS---LAQLMSEHVQK-----------------
-SQRAGL----------------------------------------------PSL---------------S
S------------------STLAVLS-----GLSLG---TLALLNS------------NSAPIATSPPNH-L
A---------SSLG---SLSLGNPKLTAPGANMA-PPSF--GSLSSVLQSSRPME-IA---TG--GGAKGAD
P-KGSPS--------LAEL---------IQEHSNSSPT-LYRTLPGLHGN---------TAQTAAGPAPA-L
TRSLSQLPQP-PGP-------------------LNTHCSPQT------------------------------
-----------Q--ITTTPEPHVLPLSLLASQRQPVSMLPAADP--DGQ-----------------------
----VV--PPPGL----------LGELSPLASQQH---NRTSSDTP-------------PS---LSLTA-LL
PPGKPQP------RSIR-EGGVRDK--------SRPLLSP----TPLSPRPPWGDQSVDLSALMAQSSHGGV
LFACRHDKGLSSPSTV-ALR-SDHHRHGSSV-FARPS-----VFALT-------------------------
----------------------------------------------------------------------LS
VRAP-SR----------------G---KRRRRRMMMMKEAVGDLRLEVGG---GGHP-AFLY----------
GTQTQ------LVKAKEQTP------LLPITPFTFDTPSPDDVVRANQKKAFTRE-----------------
------------------------------------------------------------------------
------------------------------------------------------------------------
------------------------------------------------------------------------
------------------------------------------------------------------------
------------------------------------------------------------------------
------------------------------------------------------------------------
------------------------------------------------------------------------
------------------------------------------------------------------------
-------------------------------------------------
>gi|1049210303|ref|XP_017562671.1|/1-614 PREDICTED: HBS1-like protein isoform X2 [Pygocentrus nattereri]
------------------------------------------------------------------------
------------------------------------------------------MSRHRNVRGYNYDE----
-D-FED-DDI---YGQSVDD-DYC-ISPATAAQFIYSRQD-SRQ-----------TRQ--VEPLEEEEHEDE
-E-EMPTSPTV-THM------LDPLEQG----RLYSCLDQMRTVLGDSVPDSTLTEAALKYDCDPHRALDSI
LSAESSSMQTATAPRTNT--QLELTT----------------------------------------------
------------------------------------------------------------------------
------------------------------------------APPPQK----------GALSAS-----KKC
ST-----------------------D------MVL----------------------H--------------
------------TT----SAHTLSQP----MLSLNLSDLLAPSK--PNEVTDSCK--SSGPALG-------G
LTTGLVKGTL-TQDSGADV---------G---ELKNAG----QTLAQLMAKHEQK-HTG-VLPITCSGHNIS
LPATLNINSSTSSLFS--------SL----------------------------------G----------Q
STL-------PSTGLALGPSVSLSA--GLSMGLSTSP-------------------VLGNL-SISPISSL-L
S----C-----SLG---SLSLQD--PKVT-TSLP----VPLGSLSNVLQASKPVEMK--G--ASRTSGIRGQ
G--GSPS--------LADL---------IQEHQSSSP-DLFSSV------PGP-------QNTCTATPQT-V
SGADTTKT---PNSTFSLSCLAVHSPTKP---PAAS--VPPGFSA---------------------------
-----------S--LSDLLSEPQAA-KR--PQ---------HPA--IS-----------M------------
---------PLKG-RSE-------D---KKSKNPPH------VSLA-PG--------------NV----IQN
---VD-------------LSILMS--------QMSPSVSPHCHDNRSP-VSLCSDQHF-----SS-------
W---------NVPS-V----------F------AEPS-----VFALT-------------------------
----------------------------------------------------------------------LC
VRMKR--------------------RSQRSV-----------------P--V---HK-AFLY----------
SRQVS------KVK-ERVQG----PPLHHITPFSFDTPSPDDIVKANQKKAFTRE-----------------
------------------------------------------------------------------------
------------------------------------------------------------------------
------------------------------------------------------------------------
------------------------------------------------------------------------
------------------------------------------------------------------------
------------------------------------------------------------------------
------------------------------------------------------------------------
------------------------------------------------------------------------
-------------------------------------------------
>gi|1025325475|ref|XP_016387930.1|/1-591 PREDICTED: uncharacterized protein LOC107723734 isoform X3 [Sinocyclocheilus rhinocerous]
------------------------------------------------------------------------
------------------------------------------------------MSRHRNVRGYNYDE----
-D-FEE-DDM---YGQSVED-DYC-ISPATAAQFIYSRQD-SRQ-----------ARH--VETLEEAEYEEE
-E--MPTSPTI-AGT------LDPLQQG----RLYSCLDQMRAVLGDSIPDSTLTQAALKYDCDPQRALDFI
LTEENTNAHAPPA-RTNP--QPEPIT----------------------------------------------
------------------------------------------------------------------------
------------------------------------------TAAPQK----------GSLFPP-----SHN
ST-----------------------K------TVSS---------------------A--------------
------------H-----SCKQ-GREQ-----SYNLSDLLAMPD--PNKSIPAAL--NPPPGLG-------S
LGKDHLKEVL-SQNLGSDG---------GRS----TLG--Q-SSLAQLIAEHEPK-CTN-VPP-LIPSTGLS
LDNTVLL---TTSPFG--------SFLGPAA---------P--------L---SAVL-SQG----------P
SVP-------PMSGLSVGSSATLSS--GLSLGTSVPA-------------------GLGAT----SSS-L-L
T----C-----SLS---SLALQD--SKPS-APLP----VSLGSLSTVLQSSGPLGVP-----------GQAK
S-SGSLS--------LAEL---------IQEHQDNSP-KLYDSL------PGLQNT---HNS-HTTCPQN--
-NQKPIRT------------------------SAANA--PPGFSEA--------P-----------------
-----------S--LSNLMSQHQAS-LG--LQ---------FPT--CT-----------A------------
---------SLKS-ENG-------SKHQASNKSAVA------VHK--PR--------------PL----SLN
-QSVD-------------LSALMS--------QTSP-------DGRSP-TLLSFTRI------SA-------
S---------QKKR-V----------F------AKQS-----IFALA-------------------------
----------------------------------------------------------------------MC
VRVRN--------------------EKCQCI-----------------KA-T---HN-AFLY----------
SRQME------RVK-ERVQC----PPLHHITPFSFDTPSPDDIVKANQRKAFTRD-----------------
------------------------------------------------------------------------
------------------------------------------------------------------------
------------------------------------------------------------------------
------------------------------------------------------------------------
------------------------------------------------------------------------
------------------------------------------------------------------------
------------------------------------------------------------------------
------------------------------------------------------------------------
-------------------------------------------------
>gi|1249008005|ref|XP_015463512.2|/1-609 HBS1-like protein isoform X2 [Astyanax mexicanus]
------------------------------------------------------------------------
------------------------------------------------------MSRHRNVRGYNYDE----
-D-FED-DDI---YGQSVDD-DYC-ISPATAAQFIYSRQD-SRQ-----------ARQ--VEPLEEEENEEE
-E-EMPTSPTA-EHM------LDPLEQG----RLYSCLDQMRTVLGDSVPDSTLTQAALKYDCDPHRALDSI
LSSESSSSQKTTAPKTIT--QPEPTA----------------------------------------------
------------------------------------------------------------------------
------------------------------------------APPPQK----------GALSSS-----TKR
ST-----------------------D------TITP---------------------H--------------
------------TTGSPSSLSSLSQP--AAVLSLSLSDLLAQSE--PNKIRDSSK--S-------------G
VSTGLVKGTLLTQSSGDND---------GCQSSQKTAGLQT-SSLAQLMAQHEQK-----------TGQNFS
F-------QDSSSLFS--------SL----------------------------------G----------Q
SPL-------QSS-LTSG----LSL--GLGLGLSTSP-------------------GVGNL-PISPAPSL-L
S----C-----SLG---SLSLQD--PKVA-VPLGG---VSLGSLSNVLQSSKPVEVMKPG--GSSCAGGLGQ
G-KGSPS--------LAEL---------IQAHQSSSP-ELFSSV------LGPTNT---SQNTITGSVQS-V
NDANRAKTH--QNSSQS------QSPPKPKLIPAATTKVPPGFSAA--------P-----------------
-----------S--LADLISQHQTP-KI--AQ---------HQP--FS-----------M------------
---------PKRS-KNE-------N---KKHKASPE------VHQ------------------NV----PQN
---VD-------------LSVLMS--------QTAPGISPSHHDSHSP-SH--SPHHF-----SS-------
R---------DVPN-V----------F------AEPS-----VFALT-------------------------
----------------------------------------------------------------------LC
VRMKKK------------------SRSQRSS-----------------SL-I---HK-AFLY----------
SKQMT------RVK-ERVQG----PPLHHITPFSFDTPSPDDIVKANQKKAFTRD-----------------
------------------------------------------------------------------------
------------------------------------------------------------------------
------------------------------------------------------------------------
------------------------------------------------------------------------
------------------------------------------------------------------------
------------------------------------------------------------------------
------------------------------------------------------------------------
------------------------------------------------------------------------
-------------------------------------------------
>gi|972950199|ref|XP_015203460.1|/1-601 PREDICTED: HBS1-like protein isoform X2 [Lepisosteus oculatus]
------------------------------------------------------------------------
------------------------------------------------------MSRHRNVRGYNYDE----
-D-FED-DDL---YGQSVDD-DYC-ISPATAAQFIYSRH---EK-----------QAA--YAEPLEEEYGAE
-E-EMPVSPSPNHHK------LDTLSQG----QLYSCLDQMRTVLGDSIPDPVLVEAALSCQFDPQKALDLV
LSGESKNTPARNQ--------QDNVS----------------------------------------------
------------------------------------------------------------------------
------------------------------------------AVKTDR----------GALFCS-----SDT
GI-----------------------S------KNNR---------------------Q--------------
------------TT-----------------ASLNLSNLLVQPQ--VESSDILFK--NLTVESGHE-EALSS
CQGNLLNLPLQRKNSFTVD---------NLE---------K-ISLSQLIAEHEKK-SQG-CSG--LSNLTLT
DTSVAPK----RSESG--------LFKLSSL----------------------------------------Q
NIP---------CGFSVST-VTEGS--QSTASLSGVS-------------------SLADLNPSLPRGCP-L
S----T-----SLG---SLSLSA--IQES-KPEA------FSSLNSVLQSS-PLDIY------SGSGSSTVK
H-VGSPS--------LADL---------IQEHKNSSP-TLYNSL------PDIQSK---PEE--SSVPLS-W
GNVSLSHLA--SEHGISMD--------SA--------------SKV--------A-----------------
-----------T--SSSLTSAEMTK-CK--GE---------NVS--QY-----------N------------
----LS-HSSVLS-KQK-------S-PLPCNRSKVL------I-L---Q--------------PI---SAQD
-MNID-------------LSVLIQ--------QPPESSLAAISSTKLKDGKLTCFED---KYLSI-------
SYKTQ-LWRGSKSS-V----------F------AEPS-----VFALT-------------------------
----------------------------------------------------------------------LS
AQFPC----------------------KNLR-----------------KK-TVCTHR-AFLY----------
SKQMK------SVK--RKVQ----GPLFDIIPFDFQTPSPDDVVKANQKKAFMRD-----------------
------------------------------------------------------------------------
------------------------------------------------------------------------
------------------------------------------------------------------------
------------------------------------------------------------------------
------------------------------------------------------------------------
------------------------------------------------------------------------
------------------------------------------------------------------------
------------------------------------------------------------------------
-------------------------------------------------
>gi|657582348|ref|XP_008295229.1|/1-550 PREDICTED: HBS1-like protein isoform X2 [Stegastes partitus]
------------------------------------------------------------------------
------------------------------------------------------MSRHRNVRGYNYDE----
-D-FDD-DDM---YGQSVED-DYCCISPATANQFIYSRQD--RQ-----------APK---GEPLEEEEY--
EEEDVPMSPTV--NHD-----LDPLDQA----KLYSCLDHMRAVLGDAVPDSVLTQAAIRCGFDPQRALDAV
LSEDAKTAPVTKTATEEK-----TPA----------------------------------------------
------------------------------------------------------------------------
----------------------------------------------AK---E-----KAPLPQR-T---KPE
VAA------------------------------------------------------------------EKG
AFLSASLT--GVT----AQKAQTE------------TQP-----NLRDLLSPH------------------N
-SVSGKSLNFNPKSVSP------------------VIGAGT--SLAQLMSEHEQK-----------------
-SGGAA------------------------------------------------------------------
---------------GSPPALMCN--------LSLG---TLASLTM---------------S-QTPAPSK-L
S---------VSLC---NLSLNGPNVPA----VTPPPGF--G-LGSVRQNSQPS----------------AD
P-KGSPS--------LADL---------IQEHSTRGGS--------------QLSLSS---SVSPVPSLS-L
SELASQHQNR-R-----------------------NQASPGP-GGT--------------------------
----------------RLALQHQP-------PAP--------------------------------------
-----K--QPPGL--------SELLSLSSLTSEQK---SETSATSS-------------GS--QLCLSS-LL
SPAKPERRADALAGRPA-EGGAGP----------GR--KP----NH---RASKLGHGIDLSTLMA-------
---CQPDADLPSPSSL-TP---VR--LDSSV-FAQPS-----VFAIC-------------------------
----------------------------------------------------------------------LS
IQSR-RR-----------------LK-RM-----------KGRGKVRRTG-----YR-DFVC----------
ESPD---------GTEEQLD-----SLSPIVPFLFDTPSPDDIVRAKQRKAFTR------------------
------------------------------------------------------------------------
------------------------------------------------------------------------
------------------------------------------------------------------------
------------------------------------------------------------------------
------------------------------------------------------------------------
------------------------------------------------------------------------
------------------------------------------------------------------------
------------------------------------------------------------------------
-------------------------------------------------
>gi|677998120|ref|XP_009077082.1|/1-594 PREDICTED: uncharacterized protein LOC103806154, partial [Acanthisitta chloris]
------------------------------------------------------------------------
------------------------------------------------------------------------
---FED-DDV---YGQSVED-DYC-ISPSTAAQFIYSRRD--KP-----------ATP---AEPLEEEYGY-
-EGADDTADYFTSNHQ-----LTEVDRA----RLNSCLDQMREVLAESIPEQAMVQAVLDSQFDVQKALDLV
LSQGSKQ--NVKTKNKDA-----VVL----------------------------------------------
------------------------------------------------------------------------
----------------------------------------------AKTA-------K--------------
-------------------------E-NIADNTNQP--------------------------GFGNLAAKNG
SALYSLIT--NDKMLLNTEKSNMPSCERKGLKSSSLVLP-------S----DLCK--------GLF--CEPV
-NKQAEKQLAESANAVSF------------------VPD----SEGVYFSTGSNP-----------------
-S-------------------------K-CK-----------------QT---QDL---------------K
S-L--------LMQ--SVVCDSMSPE-----D-SIP---LVSSNNS-----SC-----NSNA-NFYSPPC-L
T---------SALG---KLVLDNEV----SHTVNKKNELLENFSSLVQSRKQESPSSD---MA----ALPVL
R-SGSTS--------LADL---------LQEHQQSSA----------------------------SHCYS-L
ADLYTQ-STA-SLT--------------------------DTKLGTS-------------------------
-----------S--LSQLVSQPQTS-----DGMP--ELTGSLSS--LAL-----------------------
----SH-VSPIKE--------VENLSLSDLIAETM-EIDKTQQRAD-------------LP--VCNVTE--L
RPSQRTN--------ID-LSVLVKN--------TAVSTEQN--IGRSST--LSPETKLWKEKQGKCSGFAK-
------TNKKPHKGHA-LKRQDLPLSWMKAL-RARPS-----AFALT-------------------------
----------------------------------------------------------------------LC
LRYP-PK----------------GYK-RRTTG-V---------------------HK-TFLY----------
SRQVQ------DVKPKETGP------IIAITPFDFKSASPDDIVKASQKKAFTRQ-----------------
------------------------------------------------------------------------
------------------------------------------------------------------------
------------------------------------------------------------------------
------------------------------------------------------------------------
------------------------------------------------------------------------
------------------------------------------------------------------------
------------------------------------------------------------------------
------------------------------------------------------------------------
-------------------------------------------------
>gi|524896862|ref|XP_005104902.1|/1-643 PREDICTED: uncharacterized protein LOC101856979 isoform X2 [Aplysia californica]
------------------------------------------------------------------------
------------------------------------------------------MSRHRIVRSMNYED----
-EYYDE-DEE---YSRSVED-NYC-ISPSTAAQFTWNREK----NL---DFSAYMGEE---SVIDEEEEEE-
-DDGNSTRGSLSDSASSTRPLLSDEDQA----RLNSCLEEIRNILGESVPESVMSTVIIQNQFNLETSLNQL
LTPQDAPK-PQREPRQRR-------L----------------------------------------------
------------------------------------------------------------------------
-----------------------------------------------RSQDDIDSNDLDNLLTE--------
--IKNVEETVH-------------------DNVLYPF---------------------------SRMRFTYG
MDYQTETK--------------GTGTEKNQISDSGSAIK--SEGK-ENQINERLRP------NQSI-----V
HGREMKFMSSSGCEKQSLLP--------------TSVSESV--STSQKQSVKPQQ-------------SGIS
LADLSAQNSGRNTSMVKASSLSLAELARQHKK-VSKPMAVPQQ-----NV---PAVV--------HPSPEGT
STL------SALVAQHSAKKSSSGTG----LGSSVNL--NFSSEGKGHKAATA-PLPVKDSG---NKPSL-M
D----LIGRGKGCG-----------------------------------GNQDASSEQ----------LPAK
MGSQSPN----LGTSLSQLA---------QQYRSMTVGSSSSNLERNKDTSGKIIPRL-------GKDLS--
ADVSTQIKNI-SLHDTPSVAGNVERGKASSGVSLASCL-KTAVPGSKIKQA---PH-FTAKELLKNSFSIEE
EEKEPLVPVEDSQV--MLVSLQNAD--------P---------T----------------------------
-----------------------------LIAKSS------------------------ALG--LVLGE---
----------------------IRR---------------------------------------------KR
S---------------------------RSV---DPT------FPSRKP-----------------------
------------------------------------------------------------------------
-KYPRLMC----------------------LSQV---------------G-----GR--VVY----------
-QECQ---------------------LNHVTRFDFSTPSPDDIVKKKQKQAFTRPDKEFQV-----------
------------------------------------------------------------------------
------------------------------------------------------------------------
------------------------------------------------------------------------
------------------------------------------------------------------------
------------------------------------------------------------------------
------------------------------------------------------------------------
------------------------------------------------------------------------
------------------------------------------------------------------------
-------------------------------------------------
>gi|1025002732|ref|XP_016320355.1|/1-593 PREDICTED: HBS1-like protein isoform X3 [Sinocyclocheilus anshuiensis]
------------------------------------------------------------------------
------------------------------------------------------MSRHRNVRGYNYDE----
-D-IEE-DDM---FGQSVED-DYC-ISPATAAQFIYSRQD-SRQ-----------ARH--VETLEEAEYEEE
-EEEMPTSPTI-TGT------LDPLQQG----RLYSCLDQMRAVLGDSIPDSTLTQAALKYDCDPQRALDFI
LTEENTNAHAPPA-RTNP--QPEPIT----------------------------------------------
------------------------------------------------------------------------
------------------------------------------TAAPQK----------GSLFPP-----SHN
ST-----------------------K------TVSS---------------------A--------------
------------H-----SCKQ-GREQ-----AFNLSDLLAMPD--PNKSIPAAL--NPPPGLG-------S
LGKDHLKAVL-SQNLGSDG---------GQS----TLQ--Q-SSLAQLIAEHEQK-CTN-VPP-LIPSTGLS
LDNTVPL---TTSPFG--------SFLGPAA---------P--------L---SAVL-SQG----------P
SVP-------PMSGLYVGSSATLSS--GLSLGTSVPA-------------------GLGAT----SSS-L-L
T----C-----SLS---SLALQD--SKPS-APLP----VSLGSLSTVLQSSGPLGVP-----------GQAK
S-SGSLS--------LAEL---------IQEHQDNSS-KLYDSL------PGLQNT---HNS-HTTCPQN--
-NQKPIRT------------------------SAANA--PPGFSEA--------P-----------------
-----------S--LSNLMSQHQAS-LG--LQ---------FPT--CT-----------A------------
---------SLKS-ENG-------SKHQASNKSAVA------VHK--PR--------------PL----SLN
-QSVD-------------LSALMS--------QTSP-------DGRSP-TLLSFTRI------SA-------
S---------QKKR-V----------F------AKPS-----TFALA-------------------------
----------------------------------------------------------------------MC
VRVRN--------------------EKCQCI-----------------KA-T---HN-AFLY----------
SRQME------RVK-ERVQC----PPLHHITPFSFDTPSPDNIVKANQRKAFTRD-----------------
------------------------------------------------------------------------
------------------------------------------------------------------------
------------------------------------------------------------------------
------------------------------------------------------------------------
------------------------------------------------------------------------
------------------------------------------------------------------------
------------------------------------------------------------------------
------------------------------------------------------------------------
-------------------------------------------------
>gi|768343587|ref|XP_011597243.1|/1-623 PREDICTED: HBS1-like protein isoform X3 [Aquila chrysaetos canadensis]
------------------------------------------------------------------------
------------------------------------------------------MSRHRNVRGYNYDE----
-D-FED-DDV---YGQSVED-DYC-ISPSTAAQFIYSRRD--KP-----------ATF---AEPLEEEYGY-
-EGADDTADYFTSNHQ-----LTEVDRA----RLNSCLDQMREVLAESVPEQTMVQAVLDSKFDVQKALDLV
LSQGSKK--NVKTKNENA-----VIV----------------------------------------------
------------------------------------------------------------------------
----------------------------------------------GNTT-------K--------------
------------------------VE-NVADNTNKP--------------------------GFGSLTAKSG
SACYSLIT--NDKMLLNAEKSNIPSSERKGLKSPSFVLS-------SSFSDDLCK--------GSF--CEPV
-NKQAENQLPESANAVSS------------------IPD----SEDVHFSIGSNP-----------------
-SGNSSF-----------------KKLE-SN-----------------ET---QDL---------------K
S-L--------LMQ--NVVCDSLSPE-----D-SIP---LVSSSPS-----EC-----NSNA-NFYSPPC-L
T---------STLG---KLALANEV----SHAVNRKNELLENSSSLVQSRKQESPSSD---MA----ALPVL
R-SGSTS--------LADL---------LQEHQESSA----------------------------SHCYS-L
TDLYTQ-SIA-SLT--------------------------DMKLGTS-------------------------
-----------P--LSQLVSQPQTS-----CGMP--ELTGSLSS--LAL-----------------------
----SK-VSPLKE--------VENLSLSDLIAETI-EIDKTQEQTD-------------FP--MLSVTE--L
RPSKRTN--------ID-LSVLVKN--------ADVSAEQNV-VRQSN--ILSPETKLLKEKQGKCSGFAK-
------TNKKPRRGLI-PKRQDLSLSWMKAL-CARPS-----AFALT-------------------------
----------------------------------------------------------------------LC
LRYP-PK----------------GYK-RRTIG-I---------------------HK-AFLY----------
SRQVQ------DLKPKETGP------IITITPFDFKSASPDDIVKANQKRAFTRQ-----------------
------------------------------------------------------------------------
------------------------------------------------------------------------
------------------------------------------------------------------------
------------------------------------------------------------------------
------------------------------------------------------------------------
------------------------------------------------------------------------
------------------------------------------------------------------------
------------------------------------------------------------------------
-------------------------------------------------
>gi|704334160|ref|XP_010173104.1|/1-613 PREDICTED: uncharacterized protein LOC104530270, partial [Antrostomus carolinensis]
------------------------------------------------------------------------
------------------------------------------------------------------------
---FED-DDV---YGQSVED-DYC-ISPSTAAQFIYSRRD--KP-----------ATL---AEPLEEEYGY-
-EGTDDTADYFTSNHQ-----LTEVDRA----RLNSCLDQMREVLAESVPEQTMVQAVLDSKFDVQKALDLV
LSQGSKQ--NVKTKNEDT-----VIV----------------------------------------------
------------------------------------------------------------------------
----------------------------------------------GKTT-------KGILL---F---N--
------------------------SE-NVADNTSKP--------------------------GFGNLTAKSG
SACYSLIT--NDKMLLNAEKSNISSFGREGLKCSSLVLS-------S-FSDDLCK--------GSF--CEHV
-NKQAENQLPESANAVSS------------------VPD----TEDVYFSIGSNP-----------------
-SGNSSF-----------------KKLE-CK-----------------ET---QDL---------------K
S-L--------LMQ--NVVSDSLSPE-----G-SIP---FVSSNTS-----DG-----NSNA-NFYSSPC-L
T---------SALG---KLALDNAV----SHTVNRKSELLESFSSLVESRKQESLPSD---MA----ALPVL
T-SGSTS--------LADL---------LQEHQESSA----------------------------SHCYS-L
ADLYTQ-STA-SLT--------------------------DTKLGTS-------------------------
-----------P--LSQLVNQPQTS-----GGMP--ELTGSLSS--LAL-----------------------
----SK-LSPLKE--------VENLSLSDLIAETI-EIDKTQQRTD-------------FP--MLNVSE--L
RPSKRTN--------ID-LSVLVKN--------ADVSAEQNM-VGQSNT--LSSGIKLLKEKQGKCSASAK-
------TNKKPKRGIT-PKRQDLSLSWMKAL-RARPS-----AFALT-------------------------
----------------------------------------------------------------------LC
LHYP-PK----------------GYK-RRTID-I---------------------HK-AFLY----------
SRQVQ------DVKPKETSP------IIAITPFDFTSASPDDIVKAKQKRAFTRE-----------------
------------------------------------------------------------------------
------------------------------------------------------------------------
------------------------------------------------------------------------
------------------------------------------------------------------------
------------------------------------------------------------------------
------------------------------------------------------------------------
------------------------------------------------------------------------
------------------------------------------------------------------------
-------------------------------------------------
>gi|1191062551|ref|XP_020909608.1|/1-594 uncharacterized protein LOC110247513 isoform X2 [Exaiptasia pallida]
------------------------------------------------------------------------
------------------------------------------------------MSRHRNVRNYAYED----
-D-MSD--DV---YGHSVEDHDMC-VSPSTAHQFMYNRNNEDHKRNVFGHYMDTRFGS-VEEQVEEEEQSE-
EEDLLSHSQDY-RRPQ-----LDPISQA----KLSSCLDQLQSILGDDCHEPTAVEAIIKFDFDAEKALDYI
FEKGNNK--ASSKQTKKS------------------------------------------------------
------------------------------------------------------------------------
---------------------------------------------------D-------------SI-----
--------SC--------------------------------------------------------------
--------------------------------------------------QNMSR-----------------
-KSAPSVTMLNSLSSEHTTP--------------------T--------QLHSNK-----------------
---NTDX------------------------------------------L---SSLT--------------S
EPL-----------------NXIVEK-DKPTKDSFPF-SNFQNVSN------------NNSS------LMGL
SL--------KSLS---EQGESSKX----QHHSMTEGELMASSLSSLXNSSVNEFSGITK---PTSCRLTES
D-LMSTS--------LSSLANQGGTKG-VTKWPDKNENTXESALFT-----------------------TSL
SSLANQNFYG-NVLGLQDTSKTNNF--------------SETSLMSA-------------------------
-----------P--LSSLASDSHLP----KSGISPFDVVTATSLSSLARQSDL------------------T
LLPLNS--KPEEK----FPL---GTSLSSLANESNKGILSENSSSASGQDL-NHXFLETSLS-ALSLSSLTY
KKDVEKP----SMSSIG-LESIVFK-------------KGTC-INDGLRI-----AAHKETKQRKHHDSAKK
S---LMLSKETTAGKA--KKHRTRAKQNPLL-RVKPS-----MFAFT-------------------------
----------------------------------------------------------------------IC
YSAK--RRCDVP------------VK--RLXS-I---------------------NR----YFG--------
-----------------LGN---------IVPFDFKTPSPDDVIQRKQKKGFSR------------------
------------------------------------------------------------------------
------------------------------------------------------------------------
------------------------------------------------------------------------
------------------------------------------------------------------------
------------------------------------------------------------------------
------------------------------------------------------------------------
------------------------------------------------------------------------
------------------------------------------------------------------------
-------------------------------------------------
>gi|695155586|ref|XP_009505716.1|/1-620 PREDICTED: uncharacterized protein LOC104047157, partial [Phalacrocorax carbo]
------------------------------------------------------------------------
------------------------------------------------------------------------
---FED-DDV---YGQSVED-DYC-ISPSTAAQFIYSRRD--KP-----------ATC---AEPLEEEYGY-
-EGTDDTAEYFTSNHQ-----LTEVDRA----RLNSCLDQMREVLAESVPEQTMVQAVLDSKFDVQKALDLV
LSQGSKQ--NVKTRNEDA-----VIV----------------------------------------------
------------------------------------------------------------------------
----------------------------------------------GKTT-------K-------------E
MCIDTDSSSC-------------AVE-NVADNTNKA--------------------------GFGNLTAKSG
SACYSLIT--NDKMLLNAEKSNRPTSERKGLKSSSLVLS-------SSFSDDLGK--------GSF--CEPV
-NKQAENQLPEGSNAVSS------------------IPG----SEDAYFSIGSNP-----------------
-SGNSYY-----------------KKLE-CK-----------------EI---QDL---------------K
S-L--------VIQ--NVVCDSLSPE-----D-SIP---LVSSNTS-----DC-----KSNA-NFYSPPC-L
T---------SALG---KLALDNKV----SHTVSRKNELLENFSSLVQSRKQQSPSSD---MA----ALPVL
R-SGSTS--------LADL---------LQEHQESSA----------------------------SHCYS-L
ADLYTQ-STA-SLT--------------------------NKKLGTS-------------------------
-----------P--LSQLVSQPQTS-----CGMP--ELTGSLSS--LAL-----------------------
----SK-APPLKE--------VENLSLSDLIAETI-EVDKTQQTTD-------------FP--MLNVAE--L
RPPKRTN--------ID-LSVLVKN--------ADVSAEQNV-VGQSN--ILSAETKLLKEKQGKCSSSAK-
------TNKKLKKGLT-PKRQDLSLSWMKAL-RARPS-----AFALT-------------------------
----------------------------------------------------------------------LC
LRYP-PK----------------GYK-RRTVG-M---------------------HK-AFLY----------
SRQVQ------DVKPKETGP------LIAITPFDFKSASPDDIVKANQKRAFTRE-----------------
------------------------------------------------------------------------
------------------------------------------------------------------------
------------------------------------------------------------------------
------------------------------------------------------------------------
------------------------------------------------------------------------
------------------------------------------------------------------------
------------------------------------------------------------------------
------------------------------------------------------------------------
-------------------------------------------------
>gi|723548318|ref|XP_010297265.1|/1-619 PREDICTED: uncharacterized protein LOC104632922, partial [Balearica regulorum gibbericeps]
------------------------------------------------------------------------
------------------------------------------------------------------------
---FED-DDV---YGQSVED-DYC-ISPSTAAQFIYSRRD--KP-----------ATF---AEPLEEEYGC-
-EGTDDTADYFTSSHQ-----LTEVDRA----RLNSCLDQMREVLAESVPEQTMVQAVLDSKFDVQKALDLV
LSQGSKQ--NVKTKNEDT-----VIV----------------------------------------------
------------------------------------------------------------------------
----------------------------------------------GKTT-------K-------------E
MCMDTDSSSC-------------AVE-NVADNTNKP--------------------------GFGNLAAKSG
SACYSLIT--NDRMLLNAEKSDIPTSERKGLKSSSLV-S-------SSFSDDLCK--------GLF--CEPV
-NKQAENQLSESANTVSS------------------IPD----SEDVYFSIGGNP-----------------
-SGNSSF-----------------KKSE-CK-----------------EI---QDL---------------K
S-L--------LMQ--NVVCDSLSPE-----D-SVP---LVSSNTP-----DC-----NSNA-NFCSPPC-L
T---------SALG---KLALDNEV----SHSVNRKNERLANYSSLVQSTKQESPSSG---LA----ALPVL
G-SGSTS--------LADL---------LQEHQESSA----------------------------SHCYS-L
ADLYTQ-STA-SLT--------------------------DRKLGTS-------------------------
-----------S--LSELLSQPQTS-----GGMP--ELTGSLSS--LAL-----------------------
----SK-VSPLKE--------VENLSLSDLIAETI-EVDKTQQRTD-------------FP--MLNVTE--L
RPPKRTY--------ID-LSVLVKN--------AGVTSEQNV-VGQSN--ILSSETKLLKEKQGKCSGFAK-
------TNKKPRRGLT-LKRQDLSLSWMKAL-RARPS-----AFALT-------------------------
----------------------------------------------------------------------LC
LRYP-PK----------------GYK-RRTIG-M---------------------HK-AFLY----------
SRQVQ------DINPKETGP------IIAITPFDFKSASPDDIVKANQKRAFTRE-----------------
------------------------------------------------------------------------
------------------------------------------------------------------------
------------------------------------------------------------------------
------------------------------------------------------------------------
------------------------------------------------------------------------
------------------------------------------------------------------------
------------------------------------------------------------------------
------------------------------------------------------------------------
-------------------------------------------------
>gi|706136145|ref|XP_010201588.1|/1-606 PREDICTED: uncharacterized protein LOC104558624, partial [Colius striatus]
------------------------------------------------------------------------
------------------------------------------------------------------------
---FED-DDV---YGQSVED-DYC-ISPSTAAQFIYSRRD--KP-----------ATF---AEPLEEEYGY-
-EGTDDAADYFTSNHQ-----LTEVDRA----RLNSCLDQMREVLAESVPEQTMVQAVLDSKFDVQKALDLV
LSQGSKQ--NVKSSNEDA-----VIV----------------------------------------------
------------------------------------------------------------------------
----------------------------------------------RKTT-------K--------------
-------------------------D-DVPDHNNKP--------------------------GFANLTAKSG
STYHSLMT--NDNMIFNSEKSNIPSPERKGLKSSSLVLS-------S-FSDDLCK--------GLF--YEPM
-NKEVENQLPESSNAVSS------------------IPK----SEDVYFSIGSNP-----------------
-SGNSSF-----------------KKLE-CK-----------------ET---QDL---------------K
S-L--------LMQ--NVVCDSLSPE-----D-SMP---LVSSNTS-----DC-----NSNA-NFYSPPC-L
T---------SALG---KLALDNEV----SHTVKRKNELPESFSSLVQSRKPETPSSD---MA----SLPVL
R-SGSTS--------LADL---------LQEHQESSA----------------------------IPCYS-L
ADLYTQ-STG-SVT--------------------------DMKLGTS-------------------------
-----------P--LSQLISQPQAS-----GGMP--ELTGSLSS--LAL-----------------------
----SK-VSPLKE--------VENLSLSDLIAETI-EIDKTQQRTD-------------FP--MLNVTE--L
RPSKRTN--------ID-LSVLLKN--------AHVSADQKV-VGQSNV--LSPETKLLKEKQGKCPALTK-
------TNKKVKRGLA-CKRQDLSLSWMQAL-RARPS-----AFALT-------------------------
----------------------------------------------------------------------LC
LRYP-PK----------------GYK-RHTVG-M---------------------HK-AFLY----------
SRQVQ------DVKPKEAGP------MTVITPFDFKSASPDDIVKANQKKAFTRE-----------------
------------------------------------------------------------------------
------------------------------------------------------------------------
------------------------------------------------------------------------
------------------------------------------------------------------------
------------------------------------------------------------------------
------------------------------------------------------------------------
------------------------------------------------------------------------
------------------------------------------------------------------------
-------------------------------------------------
>gi|723121850|ref|XP_010284412.1|/1-619 PREDICTED: uncharacterized protein LOC104620029, partial [Phaethon lepturus]
------------------------------------------------------------------------
------------------------------------------------------------------------
---FED-DDM---YGQSVED-DYC-ISPSTAAQFIYSRRD--KP-----------ATF---AEPLEEEYGY-
-EGTDDTADYVTSNHQ-----LTEVDRA----RLNSCLDQMREVLAESVPEQTMVQAVLDSKFDVQKALDLV
LSQGSKQ--NVKTKNEDA-----VIV----------------------------------------------
------------------------------------------------------------------------
----------------------------------------------GKMT-------K-------------E
ICIDTDSFSC-------------AVE-NAADNTKKP--------------------------GFGNLTAKSG
SACYSLIT--NDRMFLNAEKSNMPSPERKELKSSSLVLS-------SSFSDDLCK--------GSF--CEPV
-NKQAESQLPESANAVSL------------------IPD----SEDIYFSIGGNP-----------------
-SGNYSF-----------------KKLE-CK-----------------ET---QDL---------------K
S-L--------LMH--NVICDSLSPE-----D-SIP---FVSSNTS-----GC-----NSNA-NFYSPPC-L
T---------SALG---KMALDSKV----SCTVNRKNE-LENFSLLVQSRKQEGPSSG---MA----ALPVL
K-SGSTS--------LADL---------LQEHQESSA----------------------------SHCYS-L
ADLYTQ-STA-SLT--------------------------DMKLGTT-------------------------
-----------P--LSQLVSQSQTS-----GGMP--ELTGSLSS--LAV-----------------------
----SK-VSPLKE--------VENLSLLDLIAETI-EIDKTQQRTE-------------FP--MLNVAE--L
RPSERNN--------ID-LSVLVKN--------ADVSAEQNV-VGQSNI--LSPETKILKEKQGKSSGFAK-
------TNKKLKRGLT-PKRQDLSLSWMKAL-RARPS-----AFALT-------------------------
----------------------------------------------------------------------LC
LRYP-PK----------------GYK-RRAIG-I---------------------HK-AFLY----------
SRQVQ------DVKPKETGP------MIAITPFDFKSASPDDIVKANQKRAFTRE-----------------
------------------------------------------------------------------------
------------------------------------------------------------------------
------------------------------------------------------------------------
------------------------------------------------------------------------
------------------------------------------------------------------------
------------------------------------------------------------------------
------------------------------------------------------------------------
------------------------------------------------------------------------
-------------------------------------------------
>gi|729752611|ref|XP_010572963.1|/1-629 PREDICTED: HBS1-like protein isoform X4 [Haliaeetus leucocephalus]
------------------------------------------------------------------------
------------------------------------------------------MSRHRNVRGYNYDE----
-D-FED-DDV---YGQSVED-DYC-ISPSTAAQFIYSRRD--KP-----------ATF---AEPLEEEYGY-
-EGADDTADYFASNHQ-----LTEVDRA----RLNSCLDQMREVLAESVPEQTMVQAVLDSKFDVQKALDLV
LSQGSKK--NVKTKNENA-----VIV----------------------------------------------
------------------------------------------------------------------------
----------------------------------------------GNTT-------K--------------
-----DNFSC-------------AVE-NVADNTNKP--------------------------GFGNLTAKSG
SACYSLIT--NDKMLLNAEKSSILSSERKGLKSPSFVLS-------SSFSDDLCK--------GSF--CEPV
-NKQAENQLPESANAVSS------------------FPD----SEDVHFSVGSNP-----------------
-SGNSSF-----------------KKLE-CN-----------------ET---KDL---------------K
S-L--------VMQ--NVVCDSLSPE-----D-SIP---LVSSSPS-----DC-----NSNA-NFYSPPC-L
T---------SALG---KLALANEV----SHTVNRKNELLENSSSLVQSRKQESPSSD---MA----ALPVL
R-SGSTS--------LADL---------LQEHQESSA----------------------------SHCYS-L
TDLYTQ-SIA-SLT--------------------------DMKLGTS-------------------------
-----------P--LSQLVSQPQTL-----CGMP--ELTGSLSS--LAL-----------------------
----SK-VSPLKE--------VENLSLSDLIAETI-EIDKTQEQTD-------------FP--MLSVTE--L
RPSKRTN--------ID-LSVLVKN--------ADVSAEQNV-VRQSN--ILSPETKLLKEKQGKCSGSAK-
------TNKKPRRGLI-PKRQDLSLSWVKAL-CARPS-----AFALT-------------------------
----------------------------------------------------------------------LC
LRYP-PK----------------GYK-RRTIG-I---------------------HK-AFLY----------
SRQVQ------DIKPKETGP------IITITPFDFKSASPDDIVKANQKRAFTRQ-----------------
------------------------------------------------------------------------
------------------------------------------------------------------------
------------------------------------------------------------------------
------------------------------------------------------------------------
------------------------------------------------------------------------
------------------------------------------------------------------------
------------------------------------------------------------------------
------------------------------------------------------------------------
-------------------------------------------------
>gi|697523175|ref|XP_009687224.1|/1-1178 PREDICTED: HBS1-like protein, partial [Struthio camelus australis]
------------------------------------------------------------------------
---------------------------------------------------------------------LYF
LD-FED-DDV---YGQSVED-DYC-ISPSTAAQFIYSRRD--KP-----------A-F---AEPLEEEYGY-
-EGTEDTAGYFTTNHQ-----LAGVDKA----RLNSCLDQMREVLGESVPERTMVQAVLDSQFDVQKALDLV
LSQDSKQ--NMKTKNEDA-----VII----------------------------------------------
------------------------------------------------------------------------
----------------------------------------------GKMT-------KGDLLY------CPE
IFINTDNVSC-------------ASE-NVADNTNTS--------------------------RLGNLRAKSG
---YSLVT--NDKMLLNAKTSNIPLSEKKKLKSSSLVLS-------SSFCDGLVK--------GSL--YEPL
-NKQAEFQLPESANAVSL------------------ILD----SENAYFSIGSNK-----------------
-SGSSSF-----------------KKPE-RK-----------------ET---QDL---------------K
S-L--------LMQ--NVICESLSLD-----D-SMP---FVSSSTS-----DC-----DSNA-NSHSPPC-L
T---------SALG---KLALDNEV----SHTVSRKNELLENFSSLVQGRKQESPSLE---MA----ALPVS
K-SGSTS--------LADL---------LQEHQGSSA----------------------------SRCYS-L
ADLYTQ-STA-SLP--------------------------DVKLGTS-------------------------
----------------QLVSQPQTS-----GAMP--ELTGSLSS--LAL-----------------------
----SK-VSPVKE--------VENLSLSDLIAETI-EVDKTQHGND-------------FS--MLSATE--M
RPSKRTN--------ID-LSGIMKK--------ADVSAEQNV-VGQSNT--LIPETKLLNVKQGKCSIFAK-
------TNKKPKRGLI-PKRHDLSLSWMKAL-RARPS-----PFALT-------------------------
----------------------------------------------------------------------LC
LRYP-PK----------------GYK-RRTVA-M---------------------HK-TFLY----------
SRQVQ------EVKPKEIGP------VIAITPFDFKSASPDDIVKANQKRAFTRDHNLKFKLAFCLLLGK--
----SRDSQSARMESEIVPKVTKMTVSGKKQSMG----------------FEVPCGITEENGHVNTSQKVLL
TEDASVTSGVPETASKSALSPQVVQVS---------------------EEQNVVPTPVKKSSKTKPQIDVKA
ELEKRQGGKQLLNLVVIGHVDAGKSTLMGHLLYLLGNVNKRTMHKYEQESKKAGKASFAYAWVLDETGEERE
RGVTMDVGMTKFETKTKVITLMDAPGHKDFIPNMITGAAQADVAILVVDASRGEFEAGFE--TGGQTREHGL
LVRSLGVTQLAVAVNKMDQVNWQQERFQEIIGKLGQFLKQAGFKESDVAYIPTSGLGGENLVTRGQSDELAK
WYKGKCLLEQIDSFKPPQRSVDKPFRLCVADVFKDQGSGFCVTGKIEAGYIQVGERLLAMPPNETCTAKGIT
LHDEPVDWAAAGDHVSLTLTGMDIIKINVGSVFCDPKEPIKVCTRFRARILIFNIEVPITKGFPVLLHYQTV
SEPATIRRLLSILHKSTGEVTKKKPKVLTKGQNALIELQTQRPVALELYKDFKELGRFMLRYGGSTIAAGVI
TEIKE--------------------------------------------
>gi|701298788|ref|XP_010009751.1|/1-611 PREDICTED: uncharacterized protein LOC104403344 [Nestor notabilis]
------------------------------------------------------------------------
------------------------------------------------------MDTP------PVDT----
-D-FED-DDV---YGQSVED-DYC-ISPSTAAQFIYSRRD--KP-----------ATF---AEPLEEEYGY-
-ERKDDTADYFTSNHQ-----LTEVDRA----RLNSCLDQMREVLAESVPEQTMVQAVLDSKFDVQKALDLV
LSQGSKK--TVKTKNEDT-----VIA----------------------------------------------
------------------------------------------------------------------------
----------------------------------------------GKKT-------K--------------
-------------------------E-NVADNTNKP--------------------------GFGNLAARSG
SACYSLIT--NDKMLLNAEKSNIPSPEKKGLKSSSLVLS-------SSFGDDLCK--------GSF--CEPV
-NKQAENQLPESVNALSL------------------ISD----SEDVYFSIGSNV-----------------
-SGNSSF-----------------KKLE-CK-----------------ET---QDL---------------K
T-L--------LMQ--NVVCDSLSP--------------LVSSNTS-----DC-----KSNA-SFYSHSC-L
T---------STSG---KLVLDNEA----SDTVNRKNE-LENFSSVVQSRKQESPSSD---MA----ALPVL
R-SGNTS--------LADL---------LREHQESSA----------------------------SHCYS-L
ADLYTQ-STA-SLT--------------------------DRKLGTS-------------------------
-----------P--LSQLVSQPQTS-----GGMP--ELTGSLSS--LTL-----------------------
----CQ-YSPLKE--------VENLSLSDLIAETI-ELDKTQQRMD-------------FP--MLNVTE--L
RPSERTN--------ID-LSVLVKN--------AEVSAEQNV-VGQSNI--LNPEIKLLKENQGKCSGFAK-
------TNKKPKRVLT-PKGQDLSLSWVKAL-RARPS-----AFALT-------------------------
----------------------------------------------------------------------LC
LRYP-PK----------------GYK-RRTIG-V---------------------HK-AFLY----------
SRQVQ------DVKPKETGP------IIAITPFDFKSASPDDIVKAHQKRAFTREY----------------
------------------------------------------------------------------------
------------------------------------------------------------------------
------------------------------------------------------------------------
------------------------------------------------------------------------
------------------------------------------------------------------------
------------------------------------------------------------------------
------------------------------------------------------------------------
------------------------------------------------------------------------
-------------------------------------------------
>gi|1197313557|ref|XP_021124283.1|/1-633 uncharacterized protein LOC106015277 [Anas platyrhynchos]
------------------------------------------------------------------------
------------------------------M-----------------------VDRPEK-------K----
-D-FED-DDV---YGQSVED-DYC-ISPSTAAQFIYSRRD--KP-----------ATC---AEPLEEEYGY-
-EGTEDAAGYFASNHQ-----LGDVDRA----RLNSCLDQMREVLAESVPEQTMVQAVLDSKFDVQKALDLV
LSQGSKQ--NVKTHNEDA-----MIV----------------------------------------------
------------------------------------------------------------------------
----------------------------------------------GKTT-------KGDLL---C---CPE
IFINKDSLSC-------------AVE-NVADNTSKP--------------------------GLGNLTAKAG
SACYSLAA--NDKMLLNAKKSSVPSSEKKGLKSSSLVLS-------H-FSDDLCK--------GSL--CELL
-NDQAENQLPECANVVSL------------------IPD----SEDVCFSIGSNP-----------------
-SGNSSF-----------------KKFK-SK-----------------ET---QDL---------------K
S-L--------LTQ--NVACDSLNIQ-----D-SIP---LVSSNVS-----DG-----NSNA-NFYSPPY-I
S---------SALG---NLALANEV----SHTADRENELLENLSSLVQSGKQESPSSQ---MA----ALPVL
R-SGSTS--------LADL---------LQEHQESSA----------------------------SHCYS-L
ADLYTQ-STA-SLT--------------------------DRSLGAS-------------------------
-----------S--LSQLVSQPQTS-----GGMP--ELTGSLSS--LAL-----------------------
----ST-VSPLKE--------VENLSLSDLIAEAI-EVDNAQEKKD-------------VS--MLSVTE---
-PSKRTN--------ID-LSVLLKN--------TDASAEQNI-VGQSNI--LIPETKHLKVKQGKSSGFAK-
------TNKRIKRGLA-SKRQDLSLSWVKAL-CARPS-----AFALT-------------------------
----------------------------------------------------------------------LC
LRYP-PK----------------GYK-RHTTG-I---------------------HK-AFLY----------
SRQVQ------DVKPKEIAP------VTAITPFDFKSASPDDIVKAKQQKAFTRQ-----------------
------------------------------------------------------------------------
------------------------------------------------------------------------
------------------------------------------------------------------------
------------------------------------------------------------------------
------------------------------------------------------------------------
------------------------------------------------------------------------
------------------------------------------------------------------------
------------------------------------------------------------------------
-------------------------------------------------
>gi|1096010740|ref|XP_018775454.1|/1-629 PREDICTED: HBS1-like protein isoform X5 [Serinus canaria]
------------------------------------------------------------------------
------------------------------------------------------MSRHRNVRGYNYDE----
-D-FED-DDV---YGQSVED-DYC-ISPSTAAQFIYSRRD--KP-----------AIL---SEPLEEEYGY-
-EGTDAAADCLTPTHQ-----LTEVDRA----RLNSCLDQMREVLAESIPEQTMVQAVLDTKFDVQKALDLV
LSQGSKQ--NVKTKNKDA-----VIL----------------------------------------------
------------------------------------------------------------------------
----------------------------------------------AKTT-------KGDLH---C---CPE
MCVDTDSFSC-------------AID-SFADNTNKS--------------------------GFGNLTAKSD
SALYSLTT--------NFEKSNIPSCERKGLESSSLVLS-------AAFSDDLCK--------GSF--CAPV
-NKQAEKQLPESAKAVSL------------------VPD----SQDVYSSIGSNP-----------------
--------------------------LK-CK-----------------ET---QDL---------------K
S-L--------LMQ--NVVCDSLSPE-----H-SIP---LFSSKTS-----EC-----NSNA-NFCSPPC-L
G---------SALG---NLALDNEV----SHTINKKNELLENFSSLAQSRKQESLSSD---MA----ALPVL
R-SGSTS--------LADL---------LQEHQESSA----------------------------SHCYS-L
ADLYTQ-STA-SLT--------------------------DRKLGTS-------------------------
-----------S--LSQLVSQPQTS-----GGMP--ELTGSLSS--LAL-----------------------
----SE-VCPVKE--------VENLSLSDLIAETI-EIDKTQQRTD-------------LP--MHNVIE--L
RPSQGTN--------ID-LSVLVKN--------AGVSTEKSV-VGQSNI--LSPETKLVKEKQGKCPGFAK-
------TNRKPKKGHGSLKRQDLSLSWIKAL-RARPS-----AFALT-------------------------
----------------------------------------------------------------------LC
LRYP-PK----------------GYK-RRTVG-I---------------------HK-TFLY----------
SRQVQ------DVKPKETGP------TIAITPFDFKTASPDDIVKANQRKAFTRQ-----------------
------------------------------------------------------------------------
------------------------------------------------------------------------
------------------------------------------------------------------------
------------------------------------------------------------------------
------------------------------------------------------------------------
------------------------------------------------------------------------
------------------------------------------------------------------------
------------------------------------------------------------------------
-------------------------------------------------
>gi|959053701|ref|XP_014729670.1|/1-628 PREDICTED: HBS1-like protein isoform X2 [Sturnus vulgaris]
------------------------------------------------------------------------
------------------------------------------------------MSRHRNVRGYNYDE----
-D-FED-DDV---YGQSVED-DYC-ISPSTAAQFIYSRRD--KP-----------ATF---AEPLEEEYGC-
-EGTDPAADCFTSTHQ-----LTEVDRA----RLNSCLDQMREVLAESVPEQAMVQAVLDTEFDVQKALDLV
LSQGSKQ--NVKTKNKDA-----VIL----------------------------------------------
------------------------------------------------------------------------
----------------------------------------------AKTT-------KGDLH---C---CPE
MCFDTDNFSC-------------AVD-SFADNTNKT--------------------------GFGNLTAKSD
SALYSLTT--------NFEKSNIPSCERKGSKSSSLVLL-------SEFGDDLCK--------GSF--CEPV
-NKQAEKQLPEGANAVSL------------------VPD----GQDVYSSIGSNP-----------------
--------------------------LK-CK-----------------KT---QDL---------------K
S-L--------LMQ--DVVCDSLSPE-----H-NIP---LVSSTAS-----DC-----NSNA-NFYSPPC-L
A---------SALG---NLALDNEV----SHTVNKKNELFENFSLLAQSRKQENPSSD---MA----ALPVL
R-SGSTS--------LADL---------LQEHQESSA----------------------------SYCYS-L
ADLYTQ-STA-SLT--------------------------DRQLGTS-------------------------
-----------S--LSQLVSQPQTS-----GGMP--ELTGSLSS--LAL-----------------------
----SK-VSPVKE--------VENLSLSDLIAETI-EIDKTQQKKD-------------LP--LCDVIE--L
RPSQGTN--------ID-LSVLVKN--------VDVSTEKSV-VGQSNI--LSPETKLVKEKQGKCSGFAK-
------TNRKPKKGLG-LKRQDLSLSWIKAL-RARPS-----AFALT-------------------------
----------------------------------------------------------------------LC
LRYP-PK----------------GYK-RRTVG-I---------------------HK-TFLY----------
SRQVQ------DVKPKETGP------TIAITPFDFKSASPDDIVKANQRKAFTRQ-----------------
------------------------------------------------------------------------
------------------------------------------------------------------------
------------------------------------------------------------------------
------------------------------------------------------------------------
------------------------------------------------------------------------
------------------------------------------------------------------------
------------------------------------------------------------------------
------------------------------------------------------------------------
-------------------------------------------------
>gi|1129989995|ref|XP_019751813.1|/1-608 PREDICTED: HBS1-like protein isoform X6 [Hippocampus comes]
------------------------------------------------------------------------
----MKELAGQGRVAGHQLRLMCARGRACAWWSPLKGPSFCSIYPGRPICHLLTTENDIRVPGELHDQ----
RD-FED-DDM---YGQSVED-DYC-ISPATANQFIYSRRE--KQ-----------VPK---EEPLEEEEY--
EEEDVPMSPTI--SHN-----LDPLDQA----KLYSCLDHMRAVLGDSMPDSLLNQAAIRCGFDAQKALDAV
LSEDPKRAPVPNRTGADV------------------------------------------------------
------------------------------------------------------------------------
---------------------------------------------------E-----KAPLPQR-S---RQA
AMI------------------------------------------------------------------EKG
ADLFASLS--DVV----AAPARPDVLAIPYP---------------LDILSPL-----------------TT
-LGGCQNPN-----ASG------------------LGASGA--SLAQLISEHERK-----------------
-SEWMGV-----------------GDQGPGL-----------------AA---PSL---------------N
A-----------------PSIICNTT-------SLG---TLASL---------------------SAPLP-L
S---------ASLS---CLSITPPSVKTP----TPPPGF--GCLAPVVHNRQSG--------G--SELSICH
P-QGSPS--------LADL---------IQEHSHRSPI-FGDSCDNASG--------G---LRGPTPTLS-L
SELASQHQSR-VNQ---VRQNADLNVD-----------------GIV-------------------------
-----------S--LSELALPHRTT-SPVA---------EAPQD--AGV-----------------------
----PE--RPPGL--------PEPLAATPL----------TSAASN-------------GS--HYFLSS---
---------PVLMESAR-KGEAKSE--------HSC--K---------VDIPRSNLSMNLSTLMA-------
-----IIEDFPSPPSP-GP---LALGVNSSV-FARPS-----VFAIT-------------------------
----------------------------------------------------------------------LT
CRSC-RR-----------------HR-RV---------KMLGEV-GQKAG---GRAA---------------
---------------REHCGG----QLEPIVPFAFDTPSPDDIVRANQRKAFTR------------------
------------------------------------------------------------------------
------------------------------------------------------------------------
------------------------------------------------------------------------
------------------------------------------------------------------------
------------------------------------------------------------------------
------------------------------------------------------------------------
------------------------------------------------------------------------
------------------------------------------------------------------------
-------------------------------------------------
>gi|698384577|ref|XP_009816245.1|/1-622 PREDICTED: uncharacterized protein LOC104261776, partial [Gavia stellata]
------------------------------------------------------------------------
------------------------------------------------------------------------
---FED-DDV---YGQSVED-DYC-ISPSTAAQFIYSRRD--KP-----------ATF---AEPLEEEYGY-
-EGTDDTADYFTSNHQ-----LTEVDRA----RLNSCLDQMREVLAESVPEQTMVQAVLDSKFDVQKALDLV
LSQGSKQ--NVKTKNEDA-----VIV----------------------------------------------
------------------------------------------------------------------------
----------------------------------------------GKTT-------K-------------E
MCMDADSFSY-------------AVE-NVADNTSKP--------------------------GFGNLTAKSG
SACYSLIT--NDKMVLNAEKSNIPTSERKGLKFSSLVLS-------SSSSDDLYK--------GSF--CEPV
-NKQAENQLPESANAVGS------------------IPD----SEDVYFSIGSNP-----------------
-SGNSSL-----------------TKLE-CK-----------------ET---QDL---------------K
S-L--------LMQ--NVACDSLNPE-----D-SIP---LVFSNTS-----DC-----NSNT-NLYSPPC-L
T---------NALG---KLTLDNEV----SHTVNRKIELLENFSSLAQSRKQESPSSD---VA----ALPVL
R-SGSTS--------LADL---------LQEHQESSA----------------------------SHCYS-L
ADLYTQ-STA-SLT--------------------------DMKLGTS-------------------------
-----------P--LSQLVSQPQTS-----GGMP--ELTGSLSS--LAL-----------------------
----SK-VSPLKE--------VENLSLSDLIAETI-EVDKTQQRTD-------------FP--MLNVAE--L
RSSERTN--------ID-LSVLVKN--------SDVSEEQNV-VGQSKQPCLSLETKLFKEKQGKYSSFVK-
------KKKNPKIGLT-PKRQDLSLSWMKAL-RARPS-----AFALT-------------------------
----------------------------------------------------------------------LC
LRYP-PK----------------GYK-RHTIG-M---------------------HK-AFLY----------
NRQVQ------DVKPKETGP------LIAITPFDFKSASPDDIVKANQKRAFTRE-----------------
------------------------------------------------------------------------
------------------------------------------------------------------------
------------------------------------------------------------------------
------------------------------------------------------------------------
------------------------------------------------------------------------
------------------------------------------------------------------------
------------------------------------------------------------------------
------------------------------------------------------------------------
-------------------------------------------------
>gi|1210004734|ref|XP_021396330.1|/1-628 HBS1-like protein isoform X2 [Lonchura striata domestica]
------------------------------------------------------------------------
------------------------------------------------------MSRHRNVRGYNYDE----
-D-FED-DDV---YGQSVED-DYC-ISPSTAAQFIYSRRD--KP-----------ATF---AEPLEEEYGC-
-EGSDAAADCFTPTHQ-----LTEVDRA----RLNSCLDQMREVLAESIPEQAMVQAVLDTKFDVQKALDLV
LSQGSKQ--NAKTKNKDA-----VIL----------------------------------------------
------------------------------------------------------------------------
----------------------------------------------AKTT-------KGDLH---C---YPE
MCVGTDSFSC-------------AVD-NFADNTNKP--------------------------GFGNLTAKSD
SALNSLST--------NFEKSNIHSCERKGLNSSSLVLS-------SAFSDNLCK--------GSF--CAPV
-NKQAEKQLSESANAVSL------------------VPG----SQDVYSSIGGNP-----------------
--------------------------LE-CK-----------------ET---QDL---------------K
S-L--------MMQ--NMVCDSLSPE-----H-SIP---LFSSKTS-----DC-----NRNA-NFCSPLC-L
A---------SALG---NSALENEI----SHTINKKNELLENFSSLAQSRKQESLSSD---MA----ALPVL
R-SGSTS--------LAEL---------LQEHQESSS----------------------------SHCYS-L
ADLYTQ-STA-GLT--------------------------DRKLGSS-------------------------
-----------S--LSQLASQPQIS-----GGMP--ELTGSLSS--LAL-----------------------
----SE-VCPVKE--------VENLSLSDLIAETI-EIDKTQQRTD-------------LP--MHNVIE--L
RPTQGTN--------ID-LSVLVKS--------ADVSTEKSV-VGQSNI--LSPETKIIKEKQGKCSGFAK-
------TNRRPKKGHG-FKRQDLSLSWIKAL-RARPS-----AFALT-------------------------
----------------------------------------------------------------------LC
LHYP-PK----------------GYK-RRTVG-I---------------------HK-TFLY----------
SRQVQ------DVKPKETGP------TIAITPFDFKSASPDDIVKANQRKGFTRQ-----------------
------------------------------------------------------------------------
------------------------------------------------------------------------
------------------------------------------------------------------------
------------------------------------------------------------------------
------------------------------------------------------------------------
------------------------------------------------------------------------
------------------------------------------------------------------------
------------------------------------------------------------------------
-------------------------------------------------
>gi|1002567444|ref|XP_015669296.1|/1-624 PREDICTED: HBS1-like protein isoform X1 [Protobothrops mucrosquamatus]
------------------------------------------------------------------------
------------------------------------------------------MARHRNVRGYNYDE----
-D-FED-DDL---YGQSVED-DYC-ISPSTAAQFIYSKRE--NT-----------SVS---GKPL-EEYDY-
-EDSAHSNF-I-SSHQ-----LTGLEKG----QLNSCLDRMKEVLGDSVPEKILVEAVLSSNFDIQQALDSI
LAQDNKQ--NVKTKNEDN-----VIV----------------------------------------------
------------------------------------------------------------------------
----------------------------------------------GRPT-------KG-LF---C---SEI
FSNINHLTNL-------------VENIS--DSTGSSF-------------------------SFNGPVVNAE
SPYNTS-V-PRDKIFFRSKCLKTP-AKKK-TFTSSRKTLEIIPLSLSD-----GS--------EQS---IKC
-DTLPQAGSNSTTTRESC------------------FEYDTCFNSGAEL-LKDNL-----------------
-SEKASW-----------------NWSE-FK-----------------DL---KDL---------------K
D-I--------LN----ETGDSSDAQ-----AGSLI---MPQKKID------R------------GPKSP-L
D---------SYFD---NLKLDN-I----SNASNKMTESFES-----------RNKNS---SSSKVSSSAFS
M-SESLS--------LADL---------LQEHQGSNS----------------------------SKPCS-L
HDLCNL-SSA-DFT--------------------------DMELEYS-------------------------
-----------P--LSQLASQLPVS-----SGMT--ELSGSLSS--LTH-----------------------
----SK-SSPVKE--------LESLSLSDLIAKSI-AADSPETINS-------------HS--EFRLAKKVQ
PSVVHSD--------ID-LSVLIRK--------SALSPEP-E-GVQLNT--MLPEAKVLFSKQGQQMLLTK-
------GSKKSKRKVR-PSILKGTFSWSKTL-CAKPS-----AFAIT-------------------------
----------------------------------------------------------------------LC
LRYP-SK----------------RCK-HQSVN-I---------------------HK-AFLY----------
SRQIQ------EAKVNEIGP------LMAIPPFDFKSPSPDDIVKSGQKKAFTR------------------
------------------------------------------------------------------------
------------------------------------------------------------------------
------------------------------------------------------------------------
------------------------------------------------------------------------
------------------------------------------------------------------------
------------------------------------------------------------------------
------------------------------------------------------------------------
------------------------------------------------------------------------
-------------------------------------------------
>gi|700347837|ref|XP_009917967.1|/1-629 PREDICTED: uncharacterized protein LOC104318424, partial [Haliaeetus albicilla]
------------------------------------------------------------------------
-------------------------------------------------------------------L----
-D-FED-DDV---YGQSVED-DYC-ISPSTAAQFIYSRRD--KP-----------ATF---AEPLEEEYGY-
-EGADDTADYFTSNHQ-----LTEVDRA----RLNSCLDQMREVLAESVPEQTMVQAVLDSKFDVQKALDLV
LSQGSKK--NVKTKNENA-----VIV----------------------------------------------
------------------------------------------------------------------------
----------------------------------------------GNTT-------KGDLL---C---SLE
MCIDTDNFSC-------------AVE-NVADNTNKP--------------------------GFGNLTAKSG
SACYSLIT--NDKMLLNAEKSNILSSERKGLKSPSFVLS-------SSFSDDLCK--------GSF--CEPV
-NKQAENQLPESANAVSS------------------FPD----SEDVHFSVGSNP-----------------
-SGNSSF-----------------KKLE-CN-----------------ET---KDL---------------K
S-L--------VMQ--NVVCDSLSPE-----D-SIP---LVSSSPS-----DC-----NSNA-NFYSPPC-L
T---------SALG---KLALANEV----SHTVNRKNELLENSSSLVQSRKQESPSSD---MA----ALPVL
R-SGSTS--------LADL---------LQEHQESSA----------------------------SHCYS-L
TDLYTQ-SIA-SLT--------------------------DMKLGTS-------------------------
-----------P--LSQLVSQPQTL-----CGMP--ELTGSLSS--LAL-----------------------
----SK-VSPLKE--------VENLSLSDLIAETI-EIDKTQEQTD-------------FP--MLSVTE--L
RPSKRTN--------ID-LSVLVKN--------ADVSAEQNV-VRQSN--ILSPETKLLKEKQGKCSGSAK-
------TNKKPRRGLI-PKRQDLSLSWVKAL-CARPS-----AFALT-------------------------
----------------------------------------------------------------------LC
LRYP-PK----------------GYK-RRTIG-I---------------------HK-AFLY----------
SRQVQ------DIKPKETGP------IITITPFDFKSASPDDIVKANQKRAFTRQ-----------------
------------------------------------------------------------------------
------------------------------------------------------------------------
------------------------------------------------------------------------
------------------------------------------------------------------------
------------------------------------------------------------------------
------------------------------------------------------------------------
------------------------------------------------------------------------
------------------------------------------------------------------------
-------------------------------------------------
>gi|704485633|ref|XP_010074422.1|/1-612 PREDICTED: uncharacterized protein LOC104463693, partial [Pterocles gutturalis]
------------------------------------------------------------------------
------------------------------------------------------------------------
---FED-DDV---YGQSVED-DYC-ISPSTAAQFIYSRRD--KP-----------ATF---AEPLEEEYGY-
-EGTDDTADYFTPSHQ-----LTEADRA----RLNSCLDQMREVLAESVPEQTMVQAVLDSKFDVQKALDLV
LSQGSKQ--IVKTKNEDA-----VIV----------------------------------------------
------------------------------------------------------------------------
----------------------------------------------GKTT-------K-------------E
MCIDTDSFSC-------------AVE-NVADNTNKS--------------------------GFGNWTAKSG
SSCYSLIT--NDKMLLNAEKSNIPSSERKGLKSSSLVLS-------SSFSDDLCK--------GSF--CEPV
-NKQADNQLPESANAVSS------------------IPG----TGNVYFSIGNNL-----------------
-SGNSSF-----------------KKLE-CK-----------------GT---QDL---------------K
S-L--------LMQ--NVVYDSLNPE-----D-SIP---LVSSNTS-----DY-----NSNA-NFCSPPC-L
T---------GALG---KLPLDNEV----CHAVNRNNELLENFSSLVQS-------ED---MA----ALPVL
R-SGSTS--------LANL---------LQEHQESSA----------------------------SHCYS-L
ADLYIQ-STA-NLV--------------------------DSKLGAS-------------------------
-----------P--LSQLVSQPQTS-----AGMP--ELTGSLSS--LAL-----------------------
----SK-VSPLEE--------VENLSLSDLIAETI-EIDKTQQRTD-------------FP--MLNVTG--L
RPSK-TT--------ID-LSVLVKN--------ADLPAEQNV-VGQPN--ILSPETKLLKEKQGKCSGFAK-
------TNKKPKRGLT-SESQDLSLSWMKAL-RARPS-----AFALT-------------------------
----------------------------------------------------------------------LC
LRYP-PK----------------GYK-RRTIG-I---------------------HK-AFLY----------
SRQVQ------DEKPKETGP------IIAITPFDFKSASPDDIVKANQKRAFTRQ-----------------
------------------------------------------------------------------------
------------------------------------------------------------------------
------------------------------------------------------------------------
------------------------------------------------------------------------
------------------------------------------------------------------------
------------------------------------------------------------------------
------------------------------------------------------------------------
------------------------------------------------------------------------
-------------------------------------------------
>gi|1051204004|ref|XP_017685190.1|/1-634 PREDICTED: HBS1-like protein isoform X2 [Lepidothrix coronata]
------------------------------------------------------------------------
------------------------------------------------------MSRHRNVRGYNYDE----
-D-FED-DDV---YGQSVED-DYC-ISPSTAAQFIYSRRD--KP-----------ATF---AEPLEEEYGY-
-EGTDDTADYFTSGHQ-----LTEVDRA----RLNSCLDQMREILAESIPEQAMVQALLDSKFDVQKALDLV
LSQGSKQ--NVKTKNKDA-----VNL----------------------------------------------
------------------------------------------------------------------------
----------------------------------------------AKNT-------KGDLH---C---CPE
MCVDTDSVSC-------------AVE-NFADNTNKP--------------------------EFGNLTAKSG
SALYSLKNITNDKVFLNAEKSDIPSCERKGLKSSSLVQS-------SSFSDDLCK--------GSL--CELV
-NKQAEKQLPESANAVSL------------------VPD----S--VYFSIGSNP-----------------
--------------------------SK-CK-----------------ET---QDL---------------K
S-L--------LME--NVVCDSLSPE-----D-NIP---LISPNTS-----DC-----SSSA-NFYSPPC-L
T---------SALG---KLALDNEV----SHTVNKKNELLENFSSLVQSRKQESPSSD---LA----ALPVL
R-PGSTS--------LADL---------LQEHQESSA----------------------------SHSYS-L
ADLYTQ-STA-SLT--------------------------DRKLGTS-------------------------
-----------S--LLQLVSQPQIS-----VGMP--ELTGSLSS--LAL-----------------------
----SK-VSPEKE--------VENLSLSDLIAETI-EIDKTQQRMD-------------LP--VHSVME--F
RPSQGTS--------ID-LSVLVKS--------EDVSTEQNV-VGQSSI--LSPETKLVKEKQGRCSGFAK-
------INRKTKKGHG-LKRQDLSLSWMKAL-CARPS-----AFALT-------------------------
----------------------------------------------------------------------LC
LRYP-PK----------------GYK-RHTVG-V---------------------HK-TFLY----------
SRQVQ------DVKPKETGP------IVAITPFDFKSASPDDIVKANQKKAFARQ-----------------
------------------------------------------------------------------------
------------------------------------------------------------------------
------------------------------------------------------------------------
------------------------------------------------------------------------
------------------------------------------------------------------------
------------------------------------------------------------------------
------------------------------------------------------------------------
------------------------------------------------------------------------
-------------------------------------------------
>gi|998679293|ref|XP_015477107.1|/1-628 PREDICTED: HBS1-like protein isoform X2 [Parus major]
------------------------------------------------------------------------
------------------------------------------------------MSRHRNVRGYNYDE----
-D-FED-DDV---YGQSVED-DYC-ISPSTAAQFIYSRRD--KP-----------AAF---AEPLEEEYGY-
-EGTDAAADCFTPTHQ-----LTEVDRA----RLNSCLDQMREVLAESIPEQAMVQAVLDTKFDVQKALNLV
LSQGSKQ--NVKTKNKDA-----VIL----------------------------------------------
------------------------------------------------------------------------
----------------------------------------------AKTT-------KGDLH---C---CPE
MCVDTDSFSC-------------AVD-NFADTTNKP--------------------------GFGNLTAKSD
SALYSLTT--------NSEKSNIPSCERKALKSSSFALS-------SAFSDDLCK--------GSF--CEPV
-NKQAEKQLPESANAVSL------------------VPD----SQDVSSSIGSNP-----------------
--------------------------LK-CK-----------------EA---QDL---------------K
S-L--------LMQ--NVVCDSLSPE-----H-SIP---LVSSKTS-----GC-----NINA-DFYSPPC-L
A---------SALG---NLVLGNEV----SHTVNKKNQLLENFSSLAQSRKQESPSSD---MA----ALPVL
R-SGSTS--------LADL---------LQEHQESSA----------------------------SHCYS-L
ADLYTQ-STA-SLA--------------------------DRKLGTS-------------------------
-----------S--LSQLVSQSQTS-----GGMP--ELTGSLSS--LAL-----------------------
----ST-VSPVKE--------VENLSLSDLIAETI-EIDKTEQRTD-------------LP--LCNVIE--L
RPSQGTN--------ID-LSVLVKN--------AEVSTEKSV-PGQSNI--LSAETKLVKEKQGKGSGSAK-
------TNRKPKKGHG-LKRQDLSLSWIKAL-RARPS-----AFALT-------------------------
----------------------------------------------------------------------LC
LRYP-PK----------------GYK-RRTVG-I---------------------HK-TFLY----------
SRQVQ------DVKPKETGP------TIAITPFDFKSASPDDIVKANQRKAFTRQ-----------------
------------------------------------------------------------------------
------------------------------------------------------------------------
------------------------------------------------------------------------
------------------------------------------------------------------------
------------------------------------------------------------------------
------------------------------------------------------------------------
------------------------------------------------------------------------
------------------------------------------------------------------------
-------------------------------------------------
>gi|1201869943|ref|XP_021245612.1|/1-637 HBS1-like protein isoform X3 [Numida meleagris]
------------------------------------------------------------------------
------------------------------------------------------MSRHRNVRGYNYDE----
-D-FED-DDV---YGQSVED-DYC-ISPSTAAQFIYSRRD--KP-----------AAF---AEPLEEEYDY-
-EDTEDTAGYCTSNHQ-----LTEVDRA----RLSSCLDQMREVLAESVPEQAMVQAVLDSKFDVQKALDLV
LSQGSKQ--NVKSKDEDA-----MIV----------------------------------------------
------------------------------------------------------------------------
----------------------------------------------RKTT-------KGDFL---C---FPE
LLANKNCFSC-------------AVE-NI-DSTSKS--------------------------ELGNLAAKTG
SAC-SLTA--NDKMLRNVEKSGIYSSEKKGSKPSSLILS-------SS-SDDICI--------GSF--YEPV
-NNKTENQLSESDSVVGS------------------IPD----SEDACCSIGGSP-----------------
-SGRSSF-----------------KKFK-CK-----------------ET---QDL---------------E
S-L--------LMQ--NVACDSVSLK-----D-SIP---SVSSKTY-----DG-----SSNE-NVCS-PC-V
T---------SALG---ELALDDEV----SHTANRKNELLDNFSSLVQSRKQESPSSE---MA----ALPVL
R-SGSTS--------LADL---------LQEHQESGA----------------------------GHCYS-L
ADLYTQ-STA-SVT--------------------------DENLGTS-------------------------
-----------S--LSQLVSQPQTS-----SGMP--ELTGSLSS--LAL-----------------------
----ST-VSPLKE--------VENLTLSDLIAEAI-EVDDTQQKPN-------------FS--VLSVTE--L
KPSKRTN--------ID-LSVLLKN--------ADAPAEQNV-IGQSNI--LIPETKSLKAKQGKCSGLGK-
------TNKN-RRGLT-CKRRDLSLSWMKAL-RARPS-----AFALT-------------------------
----------------------------------------------------------------------LC
LPYP-PK----------------GFK-RRTIG-M---------------------HK-AFLY----------
SRQVQ------DVKPKEIAP------QTTITPFDFKTASPDDIVKANQQKAFTRK-----------------
------------------------------------------------------------------------
------------------------------------------------------------------------
------------------------------------------------------------------------
------------------------------------------------------------------------
------------------------------------------------------------------------
------------------------------------------------------------------------
------------------------------------------------------------------------
------------------------------------------------------------------------
-------------------------------------------------
>gi|929415384|ref|XP_014119055.1|/1-628 PREDICTED: HBS1-like protein isoform X2 [Pseudopodoces humilis]
------------------------------------------------------------------------
------------------------------------------------------MSRHRNVRGYNYDE----
-D-FED-DDV---YGQSVED-DYC-ISPSTAAQFIYSRRD--KP-----------ATF---AEPLEEEYGY-
-EGTDAAADCFTPTHQ-----LAEVDRA----RLNSCLDQMREVLAESIPEQAMVQAVLDTKFDVQKALNLV
LSQGSKQ--NVKTKNKDA-----VIL----------------------------------------------
------------------------------------------------------------------------
----------------------------------------------AKTT-------KGDLH---C---CPE
MCVDTDSFSC-------------AVD-NFADNTNKP--------------------------GFGNLTAKSD
SALYSLTT--------NSEKSNIPSCERKALKSSSFVLS-------SAFSDDLCK--------GSF--CEPV
-NKQAEKQLPESANAVSL------------------VPD----SQDVSSSIGSNP-----------------
--------------------------LK-CK-----------------ET---QDL---------------K
S-L--------LMQ--NVVCDSLSPE-----H-SIP---LVSSKTS-----GC-----NINA-DFYSPPC-L
A---------SALG---NLALGNEV----SHTVNKKNQLLENFSSLARSRKQESPSSD---MA----ALPVL
R-SGSTS--------LADL---------LQEHQESSA----------------------------SHCYS-L
ADLYTQ-STA-SLT--------------------------DRKLGTS-------------------------
-----------S--LSQLVSQSQTS-----GGMP--ELTGSLSS--LAL-----------------------
----ST-VSPVKE--------VENLSLSDLIAETI-ELDKTEQRTD-------------LP--LCNVIE--L
RPSQGTN--------ID-LSVLVKN--------AEVSTEKSV-PGQSNI--LSPETKLVKEKQGKGSGSTK-
------TNRKPKKGHG-LKRQDLSLSWIKAL-RARPS-----AFALT-------------------------
----------------------------------------------------------------------LC
LRYP-PK----------------GYK-RHTVG-I---------------------HK-TFLY----------
SRQVQ------DVKPKETGP------TIAITPFDFKSASPDDIVKANQRKAFTRQ-----------------
------------------------------------------------------------------------
------------------------------------------------------------------------
------------------------------------------------------------------------
------------------------------------------------------------------------
------------------------------------------------------------------------
------------------------------------------------------------------------
------------------------------------------------------------------------
------------------------------------------------------------------------
-------------------------------------------------
>gi|542158791|ref|XP_005488138.1|/1-629 PREDICTED: HBS1-like protein isoform X2 [Zonotrichia albicollis]
------------------------------------------------------------------------
------------------------------------------------------MSRHRNVRGYNYDE----
-D-FED-DDV---YGQSVED-DYC-ISPSTAAQFIYSRRD--KP-----------ATF---AEPLDEEYGC-
-EGTDAAADGFTPTHQ-----LTEVDRA----RLNSCLDQMREVLAESIPEQTMVQAVLDAKFDVQKALDLV
LSQGSKQ--NVKTKNKDA-----VIL----------------------------------------------
------------------------------------------------------------------------
----------------------------------------------AKTT-------KGDLH---C---CPE
MCVDTDSFSC-------------AVD-SFADNTNKL--------------------------GFGNLADKSD
SVLYSLTT--------NFEKSNIPSCGRKGLKSSSPVLS-------SVFSDDLCK--------GSF--CAPV
-NKQAEKQLAETANAVSL------------------VPD----SQDVYSRIGNNP-----------------
--------------------------LK-YK-----------------ET---QDL---------------K
S-L--------LMQ--NVVCDPLSPE-----H-SIP---LFSSKTS-----DC-----NSSA-SFYCPPC-L
G---------SAIG---NLTLDNEV----SHTINKKNELLENFSSLAQSRKQESLSSD---MA----ALPVL
R-SGSTS--------LADL---------LQEHQESSA----------------------------SHCYS-L
ADLFTQ-STA-SLT--------------------------DRKLGTS-------------------------
-----------S--LSQLVSQPQTS-----GGMP--ELTGSLSS--LAL-----------------------
----SE-VCPVKE--------IENLSLSDLIAETI-EIDKTQQRTD-------------LP--MHNVIE--S
RPSQGTN--------ID-LSVLVKS--------AGVSTEKSV-AGQSNT--LSPEMKLVKEKQGKGSGFAK-
------ANRKPKKGHGGLKRQDLSLSWIKAL-RARPS-----AFALT-------------------------
----------------------------------------------------------------------LC
LHYP-PK----------------GYK-RRTVG-L---------------------HK-TFLY----------
SRQVQ------DVKPKETAP------TIAITPFDFKTASPDDIVKANQRKAFTRQ-----------------
------------------------------------------------------------------------
------------------------------------------------------------------------
------------------------------------------------------------------------
------------------------------------------------------------------------
------------------------------------------------------------------------
------------------------------------------------------------------------
------------------------------------------------------------------------
------------------------------------------------------------------------
-------------------------------------------------
>gi|1160093909|ref|XP_020375313.1|/1-653 uncharacterized protein LOC109919694, partial [Rhincodon typus]
------------------------------------------------------------------------
------------------------------------------------------------------------
---FED-DDV---YGQSVED-DYC-ISPATAAQFIYKRDDYNRR-----------AFA--EEPLEEGDEYAE
-DKVEEPFHRN-QPL------LSEVDQA----RLHSCLDKMREVLRESVSDQVMVDAVLNSQYDAHKALDLV
LSEDCHQKTKRKV----Q--NTVPTR----------------------------------------------
------------------------------------------------------------------------
------------------------------------------KSIVGDIFY--------SSKLV-----DSK
PT-----------------------D------SCLP---------------------VMLL-----------
------------DDTDNSSAFDLSILLSTKSEFSSVSAPMAACE--SVNNESANE--GEETSAQC-------
--ISLLEMIKETPNVAQTDAKTLNCPLIDQA-TISSVE--G-INLADLIKASEHSDCQD-LNP-----TMLP
LCEKSEL--PTVMNFE--------QSVRPAS-----------------------------N----------I
SRLSLLTQ-NNTEGISQPSPTSLSKLPFTTLNTNHTPSN---------------SFSVPAQNPECLTSSL-G
A----L-----SLV---DQLNQH--QQKS-NRLN-------TTLVTNAQSS-PVDIT-------RENNLSFH
Q-YGSPS--------LADL---------IEEHKKNSP-SSSNSSFVPSRFPSVRST---HSAILPLGSLS-L
AQLASECQT--KTTADTFTG-SLSSLITCKPMHISEM-------GN--------M-----------------
-----------S--LFDLITENTQQ-MP--EN---------SKA--KD-----------A------------
----HF----VTS-ENQ-------H---SSGKTIGQ------LSTD-LN--------------VLTQQNTSA
-LDTD-------------LLNMYI--------QKSVLQNTKPVNYKAFNRNTSIHNHK----LSK-------
RTRTT-SW---TKH-C----------C------AEPS-----CFALA-------------------------
----------------------------------------------------------------------MC
FQNPV----------------------RKKK-----------------KS-LLNIHT-TFLY----------
SRQVP------ETK--GEDQ----VPLFEIKPFDFSTPSPDDIIKASQKKAFIRD-----------------
------------------------------------------------------------------------
------------------------------------------------------------------------
------------------------------------------------------------------------
------------------------------------------------------------------------
------------------------------------------------------------------------
------------------------------------------------------------------------
------------------------------------------------------------------------
------------------------------------------------------------------------
-------------------------------------------------
>gi|961137657|ref|XP_014788281.1|/1-742 PREDICTED: uncharacterized protein LOC106882204 isoform X1 [Octopus bimaculoides]
------------------------------------------------------------------------
------------------------------------------------------MARHRSVRTMNYED----
-EFFDD-DDVEDCYGQSFDD-KYC-ISPGTVAQFTFPRKS----NL---DLGSYISSD----SPSNVEPPI-
---ITPDSPKCSSKKV----TYNSFDEA----RLNHCLDKIHEVLGDIHQDDILVECIKRHKYDTEAALNEL
LATPGAP------KPQRQ-----PRE----------------------------------------------
------------------------------------------------------------------------
----------------------------------------------GRKSQDF------PLCEL-D------
------DSFC-----------------------NQNYC----------------------------------
----TSPT-------------------------------DCNQFS--------DR------NLQAF----AC
-RRMNSVGEEECSSYESA------------------ISD----NFEVEIFQRKTS---E-------------
-----SE------------------DSQEDQ------------------------LV---------------
S-L-----DQKMSK------NSIQEE-----NQEMEG--DFETHTV---------------G---NSSPS-L
CQKLSTDSTPAAVS-----SVTKPKFK----NGSNKQELM-NLFEKAKKNKEQMEKDAKF-----SSVNKFG
H-----S--------LSDGIEKN---TWLGDSEDSFDI-------------------G-------DKPIS-L
SSLIEQ-ESG--FKS---------------------------SLADLNN-----------------------
-------------------QRHQKT--------N--------ND--KQC-----------------------
----IK--DPPKD--------------KGSCAETC-------PQET---------CK------NCSKNR-KF
SPKNTDK--------TS-LADLTKTRFN---LDSDVSLFGTELVKKDIK--LKTSQKQTQKLIQSSSDISKS
SFAKTFDFSRPSKNKS-TSKHLDSLKNTSEK---NPLQNPKEIFSNINSSPPPQTVTGFSLCDLTNHKISTF
PKKENGTTFPSHLNDSKYNLEVNEEEELKESLFKDDDCLDSALSLGSLISQVNLELSPKSDYIAENRLEDLC
KRPKETKPSPESTPVHKTNNDNLSCSEKENNIYL-TKEDPDMQIQKTAFKEPVSLFGKVISYRA-QKYSSNS
TKKLKYPKFSYKVQMNGISTDWESTLFHHITPFDFSTPSPDDIVKTRQKQAYHHRAPIAVEANS--------
------------------------------------------------------------------------
------------------------------------------------------------------------
------------------------------------------------------------------------
------------------------------------------------------------------------
------------------------------------------------------------------------
------------------------------------------------------------------------
------------------------------------------------------------------------
------------------------------------------------------------------------
-------------------------------------------------
>gi|704270670|ref|XP_010153983.1|/1-674 PREDICTED: uncharacterized protein LOC104512628, partial [Eurypyga helias]
------------------------------------------------------------------------
--------------------------------------------------MAVRIRPEKK---AEKYI----
-D-FED-DDV---YGQSVED-DYC-ISPSTAAQFIYSRRD--KP-----------ATF---AEPLEEEYGY-
-EDTDDTADYFTSSHQ-----LTEVDRA----RLNSCLDQMREVLAESVPEQTMVQAVLDSKFDVQKALDVV
LSQGSKQ--NVKTKNEDA-----VIV----------------------------------------------
------------------------------------------------------------------------
----------------------------------------------GKMT-------KGILLFKCL---HSK
MCIDTDSFSC-------------AVE-NVADNTKYP--------------------------GFG--TPKSG
SACYSLIT--NDKMLPNAEKSNIPLSERKGLKSSSLVLS-------SSFSDDLCK--------ESY--CEPV
-SKQAENQLPGGTNAVSS------------------VPD----SEDVYFSIGSNP-----------------
-SGNSSF-----------------KNLE-GK-----------------ET---QDL---------------K
S-L--------LMQ--N--ADSLSPE-----E-SIP---FISSNTS-----DC-----NSNS-DFYRPPC-L
T---------SALG---KLALDNEV----SHTVNRKSE-LENFSSLVQSRKQESPSSD---MA----ALPVL
R-SGSTS--------LADL---------LQEHQESSA----------------------------SHCYS-L
ADLYTQ-STA-SLT--------------------------DRKLGTS-------------------------
-----------P--LSQLVSKHQTS-----GGMP--ELTGSLSS--LAL-----------------------
----SK-VSPLKE--------VENLSLSDLIAETI-EIDKTQQRTD-------------FP--MLSVTE--S
RPSERTN--------ID-LSVPVKN--------ADVPAEQNV-VGQCSI--LSPETKLLKENQGKCSGFVK-
------TNKKFKRGLT-PRRQDLSLSWMKAL-CARPS-----AFALT-------------------------
----------------------------------------------------------------------LC
LRYP-PK----------------GYK-RRTVG-V---------------------HK-AFLY----------
SRQVQ------DVKPKETGP------LIAITPFDFKSASPDDIVKAHQKKAFRKTRDSQSARMESEIVPKVT
KMTVSGKKQSMGFEVP--------------------------------------------------------
------------------------------------------------------------------------
------------------------------------------------------------------------
------------------------------------------------------------------------
------------------------------------------------------------------------
------------------------------------------------------------------------
------------------------------------------------------------------------
------------------------------------------------------------------------
-------------------------------------------------
>gi|632951301|ref|XP_007891213.1|/1-650 PREDICTED: HBS1-like protein isoform X2 [Callorhinchus milii]
------------------------------------------------------------------------
------------------------------------------------------MSRHRNVRGLKYDE----
-D-LED-DDV---YGHSVDD-DYC-ISPATAAQFIYKRDDYNVR-----------AFI--EEPLEEGEEE--
----EEPSHNN-HPT------LPGVDQA----RLHSCLDRMREVLGESVSEQVMVDAVLSSQFDTQQALDLL
LSQEGKQTSKIKN----K--DAAPLW----------------------------------------------
------------------------------------------------------------------------
------------------------------------------NPPIGDIFY--------SSQPS-----AFK
PI-----------------------G------SCLS---------------------SDLL-----------
------------DDTDKSSTFDLSSLLSTKSELSLLSAPMTMSG--STKTENTIG--GEGTSAEN-----MS
GGLSLSELIKETSNI-----QPVNNPLAAQA-NANLLG--G-ISLADLIRDHEGSNSQN-VKS-----TVLP
FGGLSELCSETTIGFE--------QSIVSAT-----------------------------E----------K
SELS---Q-NHMDEVLQPSCIILSK------QTNMPTSN------------------LPSQNPDRLASSL-G
T----L-----TLV---DQLKEH--QHKS-SGLA-------DDLGSIPQSS-PTDML-------GRNNL-FL
Q-CGSPS--------LADL---------IEEHNKNNP-CPCDSFSVPEWGQRIHSP---DSAILPLESLS-L
AQLASDHQT--KMGTHPLMG-SLSSLITSEPLNTYAL-------GN--------V-----------------
-----------S--LFDLITESDSQ-MP--EN---------SAA--KD-----------V------------
----IF----NVA-EIR-------H---CSGNIVGL------QSAN-LN--------------ILTQTQTSE
-PEVE-------------LSNALV--------QKIVAQNTKVKNSKASQGSTSI-GRK----FSK-------
RTRTT-SW---TKR-C----------C------AKPS-----WFALA-------------------------
----------------------------------------------------------------------LC
FQNPK----------------------NTRN-----------------GA-LFSIHK-AFVY----------
NRQVP------EIT--QESQ----CPLYEIKPFNFNTPSPDDIIKASQKKAFTRD-----------------
------------------------------------------------------------------------
------------------------------------------------------------------------
------------------------------------------------------------------------
------------------------------------------------------------------------
------------------------------------------------------------------------
------------------------------------------------------------------------
------------------------------------------------------------------------
------------------------------------------------------------------------
-------------------------------------------------
>gi|1197659140|ref|XP_021152840.1|/1-639 HBS1-like protein isoform X2 [Columba livia]
------------------------------------------------------------------------
------------------------------------------------------MQTNLN---CFCFI----
-D-FED-DDM---YGQSVED-DYC-ISPSTAAQFIYSRRD--KP-----------ATF---AEPLEEEYGY-
-EGTDDTADYFTSNHQ-----LTEVDRA----RLNSCLDQMREVLAESVPEETMVQAVLDSKFDVQKALDLV
LSQGTKQ--NVKNKNEDA-----VIV----------------------------------------------
------------------------------------------------------------------------
----------------------------------------------GKTT-------KGDLL---C---CPE
MCIDTGSFSC-------------AVE-NVAGNSNKP--------------------------GFGNLTAESG
SACYSLNT--NDKMFLNAEKSNRHSSERKGLKSSSFALS-------SSFSDDLCK--------GSF--CDLV
-NKQAENQLSENANAVSL------------------IPD----SEDVYFSIGSNP-----------------
-SGNSPF-----------------KKLE-CK-----------------ET---QDL---------------K
S-L--------LMQ--NVVSDSLSPE-----D-SIP---LLSSNTS-----DC-----NSKA-NFYGPPC-L
T---------SALG---KLALDKEV----SHTVNRKNELLEKFSSLAQNRRQESPSSD---MA----ALPVL
R-SASTS--------LADL---------LQEHQESSA----------------------------SHSYS-L
ADLYTK-STA-SLT--------------------------DMNLGTS-------------------------
-----------P--LSQLVSQPQTS-----GGMP--ELTVSLSS--LAL-----------------------
----SK-VSPLKE--------VENLSLSDLIAETI-ETDKTQQKMD-------------FP--LLNVTE--L
SPPKRTN--------ID-LSVLVKS--------ANVSAEKNV-VGQSNI--LSPETKLLKEKQGKCSGFAK-
------TNKKNKRGLT-PKRQDLSLSWMKAL-RARPS-----AFALT-------------------------
----------------------------------------------------------------------LC
LHYP-PK----------------GCK-RRTLG-I---------------------HK-AFLY----------
SRQVQ------DIKPKETGP------IIAITPFDFKSASPDDIVKASQKKAFTRE-----------------
------------------------------------------------------------------------
------------------------------------------------------------------------
------------------------------------------------------------------------
------------------------------------------------------------------------
------------------------------------------------------------------------
------------------------------------------------------------------------
------------------------------------------------------------------------
------------------------------------------------------------------------
-------------------------------------------------
>gi|831290358|ref|XP_012676666.1|/1-666 PREDICTED: HBS1-like protein isoform X2 [Clupea harengus]
------------------------------------------------------------------------
------------------------------------------------------MSRHRNVRGYNYDE----
-D-LTD-DEM---YSQSVDD-DYC-ISPATAAQFIYSRQE--RQ-----------APQ--VESVEEEVCEED
-E--IPMSPSV-GPT------LDPLDQG----RLYSCLDNMRAVLGETVSDSVLTQAALRHDFDPQRALDEV
LSAESAQTHTPPP--PQP--TQPPTA----------------------------------------------
------------------------------------------------------------------------
------------------------------------------APLPQRPER-----ERGALSAF-----TQT
HT-----------------------G------TKNT---------------------A--A-----------
------------HTHTHTHTHTPTNHTQSSKGLINLSDLLAQSE--SG----LKQ--NQPPE----------
-SKNTGSGCS---LIGS-----------GSL----SAG-SS-VSLAQLMSVHEQK-SQR-KPADGLLCSLAS
LSQGPNA--PGSAPSS--------SRLPPG--------------------------L-SLG----------P
STPGCLPSIRPPPGLSVSPTA---P--GLSLSSTAPVQSLGASITNLPLGPRTPEMSLTSLSSISSTPSL-L
S----S-----SLS---CLELED--PRVS-KPLA----IPLGSLSSVLQGSRPLQAD---------GGGLGV
Q-EGSPS--------LADL---------IQEHQNNSP-KLYSTL-------GLQST---RTETHPHTQTY--
THTHTLSTK--GNSLSALNDTH----------TGSGAVGPPGLLGA--------P-----------------
-----------S--LSELMSVHQAK-SS--QP---------IVA--GS-----------L------------
----VSLMGGVES-QST-------PKLGLGRSETKR------TPRP-PR--------------ILKSHSPTD
-QTVD-------------LSTLMA--------QTSPSAN---DDPASPLSSSSSSTLN-----TS-------
APGPC-RRQGNRPS-L----------L------AHPS-----AFALA-------------------------
----------------------------------------------------------------------LS
VRAPGR------------------VEPRRRS-----------------GG-ALCCHR-AFLY----------
SRQIE------NLNLEPKEQ----EPLHHIAPFLFDTPSPDDIVRANQKKAFTRE-----------------
------------------------------------------------------------------------
------------------------------------------------------------------------
------------------------------------------------------------------------
------------------------------------------------------------------------
------------------------------------------------------------------------
------------------------------------------------------------------------
------------------------------------------------------------------------
------------------------------------------------------------------------
-------------------------------------------------
>gi|768940795|ref|XP_011610307.1|/1-572 PREDICTED: HBS1-like protein isoform X2 [Takifugu rubripes]
------------------------------------------------------------------------
------------------------------------------------------MSRHRNVRGYNYDE----
-D-FED-DDM---YGQSVDD-DYC-ISPATANQFIYSRRE--RQ-----------APK---EEPLEEEEY--
EDEPMPMSPTV--SHN----LLNPLDQA----KLYSCLDHMRTVLGDAIPDSVLTQAAMRCGFDPQRALDIV
LSEDSATTPGSRCTSKDA-----GRV----------------------------------------------
------------------------------------------------------------------------
----------------------------------------------AY---E-----PAPLPQR-P---KPE
TAA------------------------------------------------------------------ERG
DCFSASHT--DIT--SKAHAIQPDGSLDTQQCIKQ-QAL-----NLHGCLPQHKL-----------------
-GSSSDHCGSAQQSLCP------------------DISG-I--SLSQLMSQHVQK-----------------
-SKDEG-------------------DSGQSF-----------------RL---PSL---------------S
A-L--------TKGSISPSSIMCNQN-----SLSLG---TLASLNM------------SS------APSL-L
S---------VPLS---NLSLNTS--TTKTSSFQAPSGFSLGSLLSTNSISQSSPGA-----G--GQTNTAN
S-TGSPS--------LSDL---------IQEHSSCSSH-------------------A---KTPPAQTLS-L
SELAAQHQGR-NTH-----VQLGRPASPLS----SSITPVSF-GGAA-------------------------
-----------S--VSELALHNQAN--------P----HPTES-----------------------------
-------------------------------------------------------------------GP-FM
EPYAPPP-APFAPAGRS-IDGVN-----------NQ--KP----SHRSPRSSKPRQTIDVGAPMEQFDDTS-
--PLYFSEALSSFSRT-AS-----------V-FAKPS-----VFARA-------------------------
----------------------------------------------------------------------LS
FQSL-QR-----------------R------N------IVKEKIQDQGTG---SEHP---------------
----------------EPCT-----SLSPITPFPFDTPSPDDIVQANQRKAFTR------------------
------------------------------------------------------------------------
------------------------------------------------------------------------
------------------------------------------------------------------------
------------------------------------------------------------------------
------------------------------------------------------------------------
------------------------------------------------------------------------
------------------------------------------------------------------------
------------------------------------------------------------------------
-------------------------------------------------
>gi|699583916|ref|XP_009863899.1|/1-659 PREDICTED: uncharacterized protein LOC104271050 [Apaloderma vittatum]
------------------------------------------------------------------------
------------------------------MTRKSAWVRLNPTFFSLVKPKSLSAQCNSSKSLVVFSS----
-N-FED-DDV---YGQSVED-DYC-ISPSTAAQFIYSRRD--KP-----------TTF---AEPLEEEYGY-
-EGTGDAADYFTSSHQ-----LTEVDRA----RLNSCLDQMREVLAESVPEQTMVQAVLDSKFDVQKALDLV
LSQGSKQ--NVKTKNENA-----VIV----------------------------------------------
------------------------------------------------------------------------
----------------------------------------------GKTT-------K-------------E
MCIDTDSFSY-------------AVE-NVADNTSKP--------------------------GFGYLTTQSS
LDYCSLIT--NDKMLLNAEKSHIPSSERKGMKSSSLVLS-------SSFGDDLFK--------GSF--CEPV
-NKQAENRLPESANALNS------------------IPD----SEDVYFSIGSNP-----------------
-SGNSSS-----------------KKLE-FK-----------------ET---QDL---------------K
S-L--------LMQ--SAVSDSLSPE-----D-SIP---LVSSNTS-----DC-----NSNA-NFDRPPC-L
T---------SALG---KLALGNEV----SHAINKENELLENFCSLVQSRKQESLPSD---RA----ALPVF
R-SGSTS--------LADL---------LREHQEGST----------------------------SHCYS-L
ADLYTE-STG-SLT--------------------------DRKLGNS-------------------------
-----------L--LSELVSQPLTS-----GGMP--ELTGSLSS--LAV-----------------------
----SK-VSPPKE--------VENLSLSDLIAETI-EIDKTQQRTD-------------FP--MLGVTE--S
RPSKRTN--------ID-LSVLVKN--------AVVPAEQNV-VAQSNI--FSPETKLVKEEQGKCSDFVK-
------TNKKPKRGLT-PKRQDLSLSWIKAL-RARPS-----AFALT-------------------------
----------------------------------------------------------------------LC
LRYP-PK----------------SYK-RRAIS-V---------------------HK-AFLY----------
SRQVQ------EEKPKEAGP------IIAITPFDFKSASPDDIVKANQKKAFTRE-----------------
------------------------------------------------------------------------
------------------------------------------------------------------------
------------------------------------------------------------------------
------------------------------------------------------------------------
------------------------------------------------------------------------
------------------------------------------------------------------------
------------------------------------------------------------------------
------------------------------------------------------------------------
-------------------------------------------------
>gi|1207955289|ref|XP_021367803.1|/1-673 uncharacterized protein LOC110459729 isoform X4 [Mizuhopecten yessoensis]
------------------------------------------------------------------------
------------------------------------------------------MARHRNVRTMNYED----
-ECYDE-DDY---LGHSVED-NYC-ISPGTAAQFTFNREKDFDL-----------STYMSNEKIPEEEEGF-
DSDTDPQSLNDSQGYK--KPTLSDTDQG----KLNSCLEEIRNIIGDNTPDHVLCQTIIRNKYDLQASLNEL
LTTDATPKPQRQPRQSRRNR----------------------------------------------------
----------------------------------------------------------PQG-----------
---------------------------------------------DDNVDDD-----LNMFIESLE------
------SESL--------------EKTHFLSDQNRHV------G-----------------------ILKFG
K--QSPVVDSPIHNNVRQNKTDITSSESA-------------DSFISSIVSNTALG-----ESDSS-LKGTL
QPAQPKDKVSLHGQTKSAGF---------------SLSNLA----------KQHSVGATGQEV----RLASL
AKPCVKG-------------------QQVMKN---------------------KDL----------------
SSL-----------------GKLSPQ---------------------------------TTG---------V
TP---------PLE---------------GATASEQQNARQPLTSSQFTGGSQSGSNK--------------
--PAGLS--------LTDLIK--------QSGTDNKAG---------LGAKDASLIHG------HASRVS-L
VDLAGQRSQS---------------------------DVGEVSLGSTNTKV---------------------
-----------S--LSDLATSSKSS-----GPLKPVQKPGQSSS-KIGKS----LADLASQHKAATGGADMN
---PLK---PNSVAKKSVVCQLSGLSLADMAKSQK-----SQPLKGQTTS--CKSLRDLAP----KLNRVAK
TPSFSDVSNQSRSKNVE-QCVEESSMLLSGK------AEPVSLVQEKNTR---NDEQALSDKFSELMTTKI-
------DYFLEDETDL-----------TDRVRMVSPS-----ILAKT-------------------------
----------------------------------------------------------------------LS
SSFVRSKQ--------------LDAK-KRLRF-----------------------RK--FSY----------
--RVQ---M---CKVKENLAMVK----KNIVSFDFSTPSPDDIIKEKQNLAFTRSGR---------------
------------------------------------------------------------------------
------------------------------------------------------------------------
------------------------------------------------------------------------
------------------------------------------------------------------------
------------------------------------------------------------------------
------------------------------------------------------------------------
------------------------------------------------------------------------
------------------------------------------------------------------------
-------------------------------------------------
>gi|975085898|ref|XP_015268289.1|/1-644 PREDICTED: HBS1-like protein isoform X2 [Gekko japonicus]
------------------------------------------------------------------------
------------------------------------------------------MARHRNVRGYNYDE----
-D-FEE-DDV---YGQSVED-DYC-ISPSTAAQFIYSRRD--NP-----------PFA-----ET-EEYGY-
-KDTEHSNYSV-SSHQ-----LTEVEKV----QLDSCLDHMRELLGESVPEKVMVEAVLNSKFDVQQALDSV
LAQLSKQ--DTKIKNEDT-----VIS----------------------------------------------
------------------------------------------------------------------------
----------------------------------------------GKAT-------KG-LF---C---SEM
FSEVN-LTNL-------------LQETP--DSASYCF-------------------------GLSDPIVRLE
NPSNSS-I---DESFLRPKKVNIPSARKK-TLKCSCKSLGSLPVPLSDILNDKSL--------YES---VNK
-QTTLPLVDNISSSQRFC------------------NKCDACFSSGVKF-LEKNP-----------------
-SGKSSW-----------------DQAE-LK-----------------GV---KDL---------------K
A-L--------IGQ---ETGDSSDVQ-----STALV---VLQKNAD------L-----DSKD-RFGSPSV-L
I---------SDFG---NLMLDNKI----SHQLSKKTDSFRNSPSFLGKKDSFQEYSS---CPSRASGSTFS
A-SESPS--------LADL---------LREDQGNTS----------------------------DKTYS-L
SDLCSE-SLP-CFA--------------------------DMDLQ---------------------------
-----------P--SRQLISRPQIS-----SGMI--ELSGSLSS--LTF-----------------------
----SR-ASPVKE--------LESLSLSDLIAKSI-EFDKHHTAAN-------------PS--KLHVARTMP
PTVVNSD--------ID-LSVLIRK--------SSISPEP-I-KVELDT--LSPKTEVLFSKEGRQLIVPK-
------GNKKRKARFR-SCLLGGAGSWTKVL-SARPS-----AFAIT-------------------------
----------------------------------------------------------------------LC
LHYPPKK----------------RYK-HQIVS-L---------------------HK-AFLY----------
SKQIQ------EVKINEIGP------LSEITPFDFKSPSPDDIVKAGQKRAFTR------------------
------------------------------------------------------------------------
------------------------------------------------------------------------
------------------------------------------------------------------------
------------------------------------------------------------------------
------------------------------------------------------------------------
------------------------------------------------------------------------
------------------------------------------------------------------------
------------------------------------------------------------------------
-------------------------------------------------
>gi|675612361|ref|XP_008934908.1|/1-661 PREDICTED: uncharacterized protein LOC103769463 [Merops nubicus]
------------------------------------------------------------------------
------------------------------MTVFQA---AGSVLETTLNTREPALLQPRKSVVIRTERAIPA
AN-FED-DDV---YGQSVED-DYC-ISPSTAAQFIYSRRD--KP-----------AAF---AEPLEEEYGY-
-EGTEDTADYFTSGRQ-----LTEVDRA----RLNSCLDQMREVLAESVPEEAMVQAVLDSGFDPEKALHLV
LSKESKQ--NMKTPQEET-----VVV----------------------------------------------
------------------------------------------------------------------------
----------------------------------------------GKMT-------K-------------E
MCTDTDSLSC-------------AVK-SVADNTNKP--------------------------EFGNLTAKSG
SSCYPLIT--NDKMPLNAEKSNIPSSERKGLKYSSLVLS-------SSFTDDLCE--------GSF--CEPV
-NRQAEKQLPESANSVAS------------------IPD----REDVYFSVGSNP-----------------
-SGNSSS-----------------KKLQ-CR-----------------EM---QDL---------------K
S-L--------LMQ--SVVCDSLSPE-----E-SIP---LVSSNTS-----DC-----SSHM-NFYSSPC-L
T---------SALG---KLALDNEV----SHTVDRKNEHLENFSSVMQSRKKESPSSD---MA----ALSVL
R-SGSTS--------LADL---------LQEHQESTA----------------------------SHCYS-L
ADLYAQ-SAA-SFA--------------------------DMKLGTS-------------------------
-----------P--LSQLVSQPQTS-----CGMP--ELTGSLSS--LAL-----------------------
----SK-VSPPKE--------AESLSLSDLIAETI-EIDKTQQRTD-------------FP--MLNVTE--S
RPSKGTS--------ID-LSILIKN--------ADTSAEQNV-VGQSHT--LNPEPKLIKEKQGKCSGFDK-
------ANKKTKRGLA-PKSRDLSLSWMKAL-RARPS-----AFALT-------------------------
----------------------------------------------------------------------LC
LRYP-PK----------------GYK-RRTVG-M---------------------HK-AFLY----------
SRQVQ------DIKPKETGP------LLAIAPFDFQSASPDDIVKANQKKSFTRQ-----------------
------------------------------------------------------------------------
------------------------------------------------------------------------
------------------------------------------------------------------------
------------------------------------------------------------------------
------------------------------------------------------------------------
------------------------------------------------------------------------
------------------------------------------------------------------------
------------------------------------------------------------------------
-------------------------------------------------
>gi|1007722568|ref|XP_015802587.1|/1-618 PREDICTED: HBS1-like protein isoform X2 [Nothobranchius furzeri]
------------------------------------------------------------------------
------------------------------------------------------MSRHRNVRGYNYDE----
-D-FED-DDM---YGQSVDD-DYC-ISPATANQFIYSRRE--RQ-----------APK---EEPLEEEEY--
EVEDVHMSPTA--DHN-----LDPLNQA----KLYSCLDHMRTVLGDAMPDSVLTQAAVRHGFDPQRALDAV
LSEDTKTAPVTRSANEEM-----TSV----------------------------------------------
------------------------------------------------------------------------
----------------------------------------------SRVCQE-----TTPLPQR-T---KQE
IVA------------------------------------------------------------------EKG
ACLSASHT--DTTSTAH--KQTQP------------SAR-----NLLSAL----E-------------TGPA
-SSSCAKKRFQLENAHG------------------GVGGST--SLAQLMCEHERK-----------------
-SKMSAV------------------DNKFCL-----------------DV---SSL---------------S
V-------------ASNSLPTIPNQS-----SLSLG---TLASLKM------------SSES-NTAAPSI-L
S---------TSLN---NLSLNTPKV--RSSTVAPPPEF--GSLSSVPHPS---T---------------AD
P-KGSPS--------LADL---------IQEHTNRSPV-LSNSLI-SGSGGPSV--------AAP--TLS-L
SELASQHQIT-QVL--PRSQRAVSTVS----SSNTSSLTPSFLSGTV-------------------------
-----------L--LSELAQQHQTS-CS---HQP----LSPES-----------------------------
--------QPPG------------LFLSHVASEQK---GKTSTTSN-------------GS--QYSLTS-LL
SPAKPEK-ADVLAESYT-EGGTKCE--------FDH--KP----FQRVSRPSKLGHTIDLSTLMSQAG----
-------SDPPSPSSP-VS--LTQR-RGCSV-FAKPS-----VFAMT-------------------------
----------------------------------------------------------------------LS
FQSH-GQ-----------------QR-ERRNV------T-RGKIKVQRTR---SGHQKMLDS----------
KPQN---------KSKEQ--------LLPIKPFLFDSPSPDDIVRANQKKAFTRQT----------------
------------------------------------------------------------------------
------------------------------------------------------------------------
------------------------------------------------------------------------
------------------------------------------------------------------------
------------------------------------------------------------------------
------------------------------------------------------------------------
------------------------------------------------------------------------
------------------------------------------------------------------------
-------------------------------------------------
>gi|1316053072|ref|XP_023203079.1|/1-643 HBS1-like protein isoform X3 [Xiphophorus maculatus]
------------------------------------------------------------------------
------------------------------------------------------MSRHRNVRGYNYDE----
-D-FED-DDM---YGQSVED-DYC-ISPATANQFIYSRRE--LQ-----------APK---EEPLEEEEY--
EDEDVPMSPCV--DFN-----LDPLNQA----KLFSCLDHMRAVLGDAVPDSVLTQAAMKHGFDPQRALDAV
LSEDSKTAPVTRGAAEDM-----PSV----------------------------------------------
------------------------------------------------------------------------
----------------------------------------------GRVAQE-----QTPLPQR-T---KQE
AVA------------------------------------------------------------------EKG
ACLF--HT--DNT--PKAHKATQP------------SEI-----NMQNILLQQ-K-------------PDPV
-KSNSVKENIHPESSHL------------------GISCGT--SLAQLMSEHEQK-----------------
-SKTGVS------------------DTGRGV-----------------AV---SSL---------------S
T-L--------TSASNSQLTTASNRS-----GFSLG---TLASLQM------------TSTP-QTPTPSI-L
S---------VSLG---NLSLNSPNMSTASSTLAPPLGF--GSLSSVRKYSPLSV---------------VD
P-KGGPS--------LADL---------IQEHSNRSPT-LQSSLLTPAN-------QG---NSAP----S-L
SDLAFQHQKR-GIH--SESQST----E----RSLNTHSSPFCLGGTV-------------------------
-----------T--LSDLAQQHETN-CASASFLA----AGTESR--ANA-----------------------
----LK--QAPGL--------SELLSLSHLVSEHK---GETSTTSN-------------GS--LGTLSS-LV
SPAKPER-ADVLAQSTK-EGGTERK--------PDH--KP----PQQVCSPSKPGQAIDLSRLMEQANRMG-
--PHHLDSDFSSPSS---PTPTFGLGQDLSV-FAKPS-----VFAIA-------------------------
----------------------------------------------------------------------LS
FQSH--R-----------------QK-RRRRK------LLKGKIQGQKTK---SANQ-SFLL----------
KPQN---------KSKEHCP-----PLFPIVPFRFDSPSPDDIVRANQSKAFTR------------------
------------------------------------------------------------------------
------------------------------------------------------------------------
------------------------------------------------------------------------
------------------------------------------------------------------------
------------------------------------------------------------------------
------------------------------------------------------------------------
------------------------------------------------------------------------
------------------------------------------------------------------------
-------------------------------------------------
>gi|961877852|ref|XP_014850002.1|/1-643 PREDICTED: HBS1-like protein isoform X2 [Poecilia mexicana]
------------------------------------------------------------------------
------------------------------------------------------MSRHRNVRGYNYDE----
-D-FED-DDM---YGQSVED-DYC-ISPATANQFIYSRRE--LQ-----------APK---EEPLEEEEY--
EDEDVPMSPCV--DFN-----LDPLNQA----KLFSCLDHMRAVLGDAVPDSVLTQAAMKHGFDPQRALDAV
LSEDSKRAPVTRSAAEDM-----APV----------------------------------------------
------------------------------------------------------------------------
----------------------------------------------GRVAQE-----QTPLPQR-T---KQE
AVA------------------------------------------------------------------EKG
ACLF--HT--DNT--PRAHKATQP------------SEV-----NMQNVLLQH-K-------------PDPA
-NSSSVKENIHPESARL------------------GISCGT--SLAQLMSEHEQK-----------------
-SKTGVS------------------DTERGL-----------------AV---SSL---------------S
I-L--------SLASNCQMTTASSGS-----GFSLG---MLASLQT------------TSTP-QTPTPSI-L
S---------FSLG---NLSLNSPNVPTASSTLAPPPGF--GSLSSVRNYSPRSV---------------VD
P-KGGPS--------LADL---------IQEHSNRSPT-LQSSLLTPAN-------QG---NAAP----S-L
SDLAFQHQKR-GIH--SESQGT----E----RSLNTHSSPFRLGGTV-------------------------
-----------T--LSDLAQQHETN-CASASFLA----AGTESR--ASA-----------------------
----LK--QAPGL--------SELLSLSHLVSEHK---GETSTTSN-------------GS--LGTLSS-LV
SPAKPEK-ADALAQSTN-KGGTERK--------PDH--KP----PQQVCSPSKTGQVIDLSRLMEQANRMS-
--PHHLDSDFSSPSS---PTPTFGLGQDLSV-FAKPS-----VFAIA-------------------------
----------------------------------------------------------------------LS
FQSY--R-----------------QR-RRRRK------LMKGKIQGQKTK---SAYQ-SFLL----------
KPQN---------KSKEHCP-----PLFPIVPFRFDSPSPDDIVRANQSKAFTR------------------
------------------------------------------------------------------------
------------------------------------------------------------------------
------------------------------------------------------------------------
------------------------------------------------------------------------
------------------------------------------------------------------------
------------------------------------------------------------------------
------------------------------------------------------------------------
------------------------------------------------------------------------
-------------------------------------------------
>gi|1041118086|ref|XP_017282794.1|/1-632 PREDICTED: HBS1-like protein isoform X3 [Kryptolebias marmoratus]
------------------------------------------------------------------------
------------------------------------------------------MSRHRNVRGYNYDE----
-D-FED-DDM---YGQSVDD-DYC-ISPATANQFIYSRRE--RQ-----------APK---EEPLEEEEY--
EVEDIPMSPTV--DHN-----FDPLDQA----KLYSCLDHMRTVLGDAVPDSVLTQAAVKHGFDPQRALDAV
LSEDTRTATVSRSANEEL-----PSA----------------------------------------------
------------------------------------------------------------------------
----------------------------------------------CRVGQD-----TSPLPQR-A---KQE
AAA------------------------------------------------------------------EKG
ACLTASHT--DTNA-SR--EHTRP------------SVL-----NLRDLL----S-------------HCAN
-SGRAEQSQ---EKSRQ------------------GFSGGA--SLAQLMSEHGRR-----------------
-GETGAA------------------DSGRSS-----------------DV---SPL---------------S
A-F--------PVGSISSLSALSNQS-----SLSLG---TLASLKI------------SPLA-DASAPSI-L
S---------ASLT---DLSLNSPNI--ANASLAPPPGF--GSLSSVLHSSQLSV---------------AD
P-KGGPS--------LADL---------IQEHSNHSPA-MSDSLLPAASGIPSVK-SA---AAPP--TLS-L
SELASQHQLR-GVH--PQS-------N----AKPASTVTPSFLGGTV-------------------------
-----------S--LSELALQHRTS-SSFTPHRP----AGTESH--ASE-----------------------
----LK--QAPGP--------SELLSLSLFRSEHK---GETSTTSN-------------GS--RRALIS-LL
PPAKPEG-AGASAESTT-RGGTECE--------LDR--KP----FRQTSGRSKPGRAIDLSALMAQAG----
-------SDLPSPSSS-PSPPALGR-RGLQV-LAKPS-----VFAIT-------------------------
----------------------------------------------------------------------LS
FQSH-RR-----------------QR-RRRND------TMKGKIKAPQTQ---SGHQ-TFHS----------
KLED---------KSKEH--------DLPIVPFRFDSPSPDDIVRTNQKKAFTR------------------
------------------------------------------------------------------------
------------------------------------------------------------------------
[truncated: 63,735 more chars]
